# Supplementary material for: Combining extracellular matrix proteome and phosphoproteome of chickpea and meta‐analysis reveal novel proteoforms and evolutionary significance of clade‐specific wall‐associated events in plant
Source: Plant Direct. 2024 Mar 18;8(3):e572. doi: 10.1002/pld3.572 (PMC10945595; doi:10.1002/pld3.572)
Supplement: Supplementary file 1 — Table S1. List of chickpea ECM protein identified by LC–MS/MS analysis. aSample name abbreviated as IGU, in‐gel unenriched and SCX, strong cation exchange followed by concentration of salt used for fractionation. The numbers were designated as CaWEP, where Ca indicates the organism ( Cicer arietinum ), W denotes chickpea variety WR‐315, E represent ECM fraction and P denotes ECM protein. b denotes Protein identification number as in Uniprot. c represent Number of peptides. mSubP;http://bioinfo.usu.edu/Plant-mSubP/. WoLFPSORT; https://wolfpsort.hgc.jp/ [file PLD3-8-e572-s004.xlsx]

## Sheet: Sheet1
Table S1. List of chickpea ECM protein identifed by LC-MS/MS analysis
Functional category	Technique	Sample origina	Protein ID from Viridiplantae by Mascot search	Protein Name from Viridiplantae by Mascot search	Score	NPc	% Coverage	MW/PI	Subcellular localization based on Plant mSubP and WoLFPSORT	SignalP	TMHMM	FDR (%)	Protein Id of Cicer	Organism	Protein Name
Transport	2-DE	CaWEP-1052	I1JL80	Ferritin	51	1	3	29.175/5.94	ECM(0.2%), Plastid (52%)	-	-	0	XP_004506799.2	Cicer arietinum	Ferritin
Redox Homeostasis	2-DE	CaWEP-1095	A9PJH9	Thioredoxin domain-containing protein	118	4	11	25.358/6.79	ECM	-	-	0	XP_004499312.1	Cicer arietinum	Peroxidase
Cell wall biogenesis & architecture	2-DE	CaWEP-1147	XP_004488432.1	UDP-arabinopyranose mutase 3-like	519	20	33	41.223/5.52	ECM(6.2%), Cytoplasm-Mitochondria (34%)	-	-	0	XP_004488432.1	Cicer arietinum	UDP-arabinopyranose mutase 3-like
Protein folding	2-DE	CaWEP-1183	XP_004496080.1	Chaperonin CPN60-2	625	19	25	61.713/6.1	ECM(0.4%), Mitochondria (76%)	-	-	0	XP_004496080.1	Cicer arietinum	Chaperonin CPN60-2
Redox Homeostasis	2-DE	CaWEP-137	A0A022PV76	Thioredoxin domain-containing protein	68	2	8	28.805/6.84	ECM(3%), Plastid (68%)	-	-	0	XP_004497675.1	Cicer arietinum	2-cys peroxiredoxin-like protein
Cell wall biogenesis & architecture	2-DE	CaWEP-1398	C3TS12	5-methyltetrahydropteroyltriglutamate-- homocysteine methyltransferase-like	71	2	2	84.600/6.01	ECM(0.6%), Cytoplasm (24%)	-	-	0	C3TS12	Cicer arietinum	5-methyltetrahydropteroyltriglutamate-- homocysteine methyltransferase-like
Protein folding	2-DE	CaWEP-1463	XP_004489007.1	gamma-glutamyl hydrolase-like	104	3	6	38.698/5.8	ECM	-	-	0	XP_004489007.1	Cicer arietinum	gamma-glutamyl hydrolase-like
Protein folding	2-DE	CaWEP-1464	I3T8W9	Peptidylprolyl isomerase	64	2	3	55.748/4.98	ECM(0.5%), Cytoplasm-Nucleus (53%)	-	-	0	XP_004492269.1	Cicer arietinum	Peptidylprolyl isomerase
Innate defense	2-DE	CaWEP-1551	XP_004494139.1	Enolase-like	231	11	20	47.669/5.38	ECM(1.1%), Cytoplasm-Nucleus (55%)	-	-	0	XP_004494139.1	Cicer arietinum	Enolase-like
Innate defense	2-DE	CaWEP-1696	A4RXP1	DNA topoisomerase 6 subunit B	53	1	2	75.461/8.87	ECM(1%), Cytoplasm (33%)	-	-	0	XP_004486933.1	Cicer arietinum	DNA topoisomerase 6 subunit B
Cell wall remodeling	2-DE	CaWEP-1720	XP_004510724.1	Glyoxylate/succinic semialdehyde reductase 1-like	168	5	16	30.170/6.14	ECM(2.5%), Cytoplasm (46%)	-	-	0	XP_004510724.1	Cicer arietinum	Glyoxylate/succinic semialdehyde reductase 1-like
Protein folding	2-DE	CaWEP-1785	XP_004490223.1	Probable UDP-arabinopyranose mutase 1	611	28	46	41.594/5.72	ECM(2.2%), Cytoplam (30%)	-	-	0	XP_004490223.1	Cicer arietinum	Peptidyl-prolyl cis-trans isomerase
Protein folding	2-DE	CaWEP-1786	XP_004490223.1	Probable UDP-arabinopyranose mutase 1	198	6	16	41.594/5.72	ECM(2.2%), Cytoplam (30%)	-	-	0	XP_004490223.1	Cicer arietinum	Peptidyl-prolyl cis-trans isomerase
Innate defense	2-DE	CaWEP-1843	XP_004503480.1	NADP-dependent malic enzyme-like	384	11	15	65.595/578	ECM(0.46%), Plastid(44%)	-	-	0	XP_004503480.1	Cicer arietinum	NADP-dependent malic enzyme-like
Innate defense	2-DE	CaWEP-1865	XP_004500924.1	CO(2)-response secreted protease-like	442	21	15	83.253/6.17	ECM	-	-	0	XP_004500924.1	Cicer arietinum	CO(2)-response secreted protease-like
Innate defense	2-DE	CaWEP-2014	XP_004510039.1	Malate dehydrogenase	75	3	9	36.443/8.71	ECM(0.33%), Mitochondria (74%)	-	-	0	XP_004510039.1	Cicer arietinum	Malate dehydrogenase
Redox Homeostasis	2-DE	CaWEP-2043	Q8L5Q7	Putative quinone oxidoreductase	54	1	7	21.708/6.51	ECM	-	-	0	NP_001266148.1	Cicer arietinum	Putative quinone oxidoreductase
Development	2-DE	CaWEP-2128	XP_004506377.1	Patellin-2-like	135	4	4	68.412/4.76	ECM	-	-	0	XP_004506377.1	Cicer arietinum	Patellin-2-like
Signaling	2-DE	CaWEP-2215	A0A1S2Z5A3	Nucleoside diphosphate kinase	542	7	43	16.476/6.30	ECM(1.2%), Plastid (52%)	-	-	0	A0A1S2Z5A3	Cicer arietinum	Nucleoside diphosphate kinase
Cell wall remodeling	2-DE	CaWEP-2320	XP_004510724.1	Glyoxylate/succinic semialdehyde reductase 1-like	290	5	21	30.170/6.14	ECM(2.5%), Cytoplasm (46%)	-	-	0	XP_004510724.1	Cicer arietinum	Glyoxylate/succinic semialdehyde reductase 1-like
Transcriptional regulation	2-DE	CaWEP-2323	G7J2R6	Ribonuclease	99	2	2	108.637/6.58	ECM(0.2%), Plastid (75%)	-	-	0	XP_004503033.1	Cicer arietinum	Ribonuclease
Cell wall remodeling	2-DE	CaWEP-2390	Q9ZRV7	Chalcone synthase	210	5	12	43.129/5.90	ECM(2.5%), Cytoplasm (46%)	-	-	0	Q9ZRV7	Cicer arietinum	Chalcone synthase
Cell wall biogenesis & architecture	2-DE	CaWEP-2393	C0KG63	Chalcone sythase	52	1	2	42.812/5.77	ECM(2.2%), Cytoplasm (51%)	-	-	0	XP_004502226.1	Cicer arietinum	Chalcone sythase
Innate defense	2-DE	CaWEP-2472	XP_004503480.1	Malic enzyme	456	10	15	65.595/5.78	ECM(0.46%), Plastid(44%)	-	-	0	XP_004503480.1	Cicer arietinum	Malic enzyme
Protein folding	2-DE	CaWEP-2598	P13443	Glycerate dehydrogenase	84	3	6	41.908/5.95	ECM(1%), Peroxisome (67%)	-	-	0	XP_004497175.1	Cicer arietinum	Glycerate dehydrogenase
Cell wall biogenesis & architecture	2-DE	CaWEP-2603	K3YJM2	Germin-like protein	64	1	6	22.881/5.48	ECM	+	-	0	XP_004510467.2	Cicer arietinum	Germin-like protein
Signaling	2-DE	CaWEP-2867	XP_004486463.1	obg-like ATPase 1	241	11	29	44.679/6.4	ECM	-	-	0	A0A1S2XAS4	Cicer arietinum	obg-like ATPase 2
Protein folding	2-DE	CaWEP-410	XP_004485630.1	Heat shock 70 kDa protein	293	5	8	72.712/5.7	ECM(2.4%), Cytoplasm-Nucleus (31%)	-	-	0	XP_004485630.1	Cicer arietinum	Heat shock 70 kDa protein
Redox Homeostasis	2-DE	CaWEP-437	A0A1S2YNW8	Lactoylglutathione lyase GLX1	234	6	23	31.750/4.88	ECM	-	-	0	A0A1S2YNW8	Cicer arietinum	Lactoylglutathione lyase GLX1
Protein folding	2-DE	CaWEP-439	A0A022R2Z0	Uncharacterized protein	155	4	4	7.1613/5.25	ECM(2.4%), Cytoplasm-Nucleus (31%)	-	-	0	XP_004505872.1	Cicer arietinum	Heat shock 70kDa protein
Protein folding	2-DE	CaWEP-467	Q5MGA8	Heat shock protein 70	156	4	6	71.351/5.08	ECM(1.2%), Cytoplasm-Nucleus (62%)	-	-	0	XP_004492118.1	Cicer arietinum	Heat shock protein 70
Cell wall remodeling	2-DE	CaWEP-549	O64407	beta-amylase	363	7	18	56.544/4.89	ECM(25%), Cytosol (42%)	-	-	0	XP_004513548.1	Cicer arietinum	beta-amylase
Protein folding	2-DE	CaWEP-6	A0A067KWB6	Thioredoxin-dependent peroxiredoxin	102	2	8	29.484/7.63	ECM(1.2%), Cytoplasm-Nucleus (62%)	-	-	0	XP_004497675.1	Cicer arietinum	2-cys peroxiredoxin-like protein
Innate defense	2-DE	CaWEP-70	XP_004488666.1	chitinase 2	1055	20	62	34.174/5.31	ECM	-	-	0	XP_004487751.1	Cicer arietinum	Chitinase 2-like,
Cell wall biogenesis & architecture	2-DE	CaWEP-846	XP_004492818.1	UDP-arabinopyranose mutase 5-like isoform X1 probable	549	19	32	47.367/5.24	ECM(6.2%), Cytoplasm-Mitochondria (34%)	-	-	0	XP_004492818.1	Cicer arietinum	UDP-arabinopyranose mutase 5-like isoform X1 probable
Innate defense	2-DE	CaWEP-898	XP_004491175.1	Glutamate carboxypeptidase 2-like probable	228	7	8	78.325/5.69	ECM(2.2%), Plastid (64%)	-	-	0	XP_004491175.1	Cicer arietinum	Glutamate carboxypeptidase 2-like probable
Miscellenous	2-DE	CaWEP-934	M0SN59	Uncharacterized protein	107	4	5	79.804/5.11	ECM	-	+	0	XP_004503582.1	Cicer arietinum	Luminal binding protein
Unknown	1-DE	CaWEP-IGU-1	A0A022PRM6	Uncharacterized protein	119	6	5	68.888/9.18	ECM	-	-	0.16	XP_027187506.1	Cicer arietinum	Uncharacterized protein
Redox Homeostasis	1-DE	CaWEP-IGU-10	A0A022QTT6	Uncharacterized protein	110	14	13	40.263/6.98	ECM(1%), Plastid (74%)	-	-	0.16	XP_004503461.1	Cicer arietinum	Lactoylglutathione lyase
Innate defense	1-DE	CaWEP-IGU-1000	XP_004513892.1	Aspartyl protease family protein	326	26	20	53.977/8.58	ECM	-	-	0.16	XP_004513892.1	Cicer arietinum	Aspartyl protease family protein
Cell wall biogenesis & architecture	1-DE	CaWEP-IGU-1001	XP_004514850.1	Pectinesterase	908	43	33	56.465/9.20	ECM	-	+	0.16	XP_004514850.1	Cicer arietinum	Pectinesterase
Redox Homeostasis	1-DE	CaWEP-IGU-1002	A0A1S2Z4U3	Peroxidase	2087	81	60	38.889/7.56	ECM	-	+	0.16	A0A1S2Z4U3	Cicer arietinum	Peroxidase
Innate defense	1-DE	CaWEP-IGU-1003	XP_004515830.1	Glyceraldehyde-3-phosphate dehydrogenase	456	23	65	36.635/6.34	ECM(2%), Cytoplasm-Nucleus (32%)	-	-	0.16	XP_004515830.1	Cicer arietinum	Glyceraldehyde-3-phosphate dehydrogenase
Cell wall biogenesis & architecture	1-DE	CaWEP-IGU-1004	XP_004516466.1	Ribose-phosphate pyrophosphokinase 4-like,	540	17	37	35.990/6.26	ECM(0.44%), Plastid (71%)	-	-	0.16	XP_004516466.1	Cicer arietinum	Ribose-phosphate pyrophosphokinase 4-like,
Cell wall biogenesis & architecture	1-DE	CaWEP-IGU-1005	XP_004516968.1	Glucan endo-1,3-beta-glucosidase-like,	409	17	18	49.597/8.64	ECM(34%), Plasma membrane (54%)	-	+	0.16	XP_004516968.1	Cicer arietinum	Glucan endo-1,3-beta-glucosidase-like,
Signaling	1-DE	CaWEP-IGU-1006	A0A067E7C3	Guanosine nucleotide diphosphate dissociation inhibitor	360	20	23	50.241/5.55	ECM(1%), Cytoplasm (44%)	-	-	0.16	NP_001266078.1	Cicer arietinum	Guanosine nucleotide diphosphate dissociation inhibitor
Cell wall biogenesis & architecture	1-DE	CaWEP-IGU-1007	A0A061GTP4	Cobalamin-independent synthase family protein isoform 1	464	25	13	91.415/8.36	ECM(0.75%), Mitochondria-Plastid(52%)	-	-	0.16	XP_004502016.1	Cicer arietinum	5-methyltetrahydropteroyltriglutamate--homocysteine methyltransferase 1
Cell wall remodeling	1-DE	CaWEP-IGU-1008	XP_007036679.1	B-S glucosidase 44 isoform 1	465	27	11	58.727/9.38	ECM	-	-	0.16	XP_004512738.1	Cicer arietinum	B-S glucosidase 44 isoform 1
Redox Homeostasis	1-DE	CaWEP-IGU-101	C6TF34	Uncharacterized protein Putative	83	5	7	32.534/6.04	ECM	-	-	0.16	XP_004485644.1	Cicer arietinum	soluble inorganic pyrophosphatase 6
Cell wall remodeling	1-DE	CaWEP-IGU-1010	XP_007048474.1	Unknown	402	33	13	64.603/8.81	ECM	-	-	0.16	XP_004512738.1	Cicer arietinum	Beta glucosidase
Cell wall biogenesis & architecture	1-DE	CaWEP-IGU-1011	XP_007048857.1	Phosphoribosyltransferase family protein isoform 2	227	4	8	37.298/6.42	ECM(0.44%), Plastid (71%)	-	-	0.16	XP_004516466.1	Cicer arietinum	Phosphoribosyltransferase family protein isoform 2
Redox Homeostasis	1-DE	CaWEP-IGU-1012	V7CGB1	PsbP domain-containing protein	214	37	11	19.759/5.92	ECM(1.7%), Plastid (77%)	-	-	0.16	NP_001351835.1	Cicer arietinum	PsbP domain-containing protein
Redox homeostasis	1-DE	CaWEP-IGU-1013	YP_009027169.1	ATP synthase CF1 beta subunit	1677	87	48	53.128/5.28	ECM (6%), Mitochondria (59%)	-	-	0.16	YP_002149718.1	Cicer arietinum	ATP synthase CF1 beta subunit
Cell wall biogenesis & architecture	1-DE	CaWEP-IGU-1014	XP_011090233	5-methyltetrahydropteroyltriglutamate--homocysteine methyltransferase-like	182	2	6	84.6/6.0	ECM(0.75%), Mitochondria-Plastid(52%)	-	-		XP_004502016.1	Cicer arietinum	5-methyltetrahydropteroyltriglutamate--homocysteine methyltransferase-like
Development	1-DE	CaWEP-IGU-1015	XP_004509876	Albumin-2-like	538	7	25	26.3/7.6	ECM(19%), Cytoplasm (40%)	-	-		XP_004509876	Cicer arietinum	Albumin-2-like
Redox homeostasis	1-DE	CaWEP-IGU-1016	I3SC37	Allergenic isoflavone reductase-like protein Bet protein	201	2	18	110.3/4.9	ECM91%), Plastid (62%)	-	-		XP_004501005.1	Cicer arietinum	Allergenic isoflavone reductase-like protein Bet protein
Redox homeostasis	1-DE	CaWEP-IGU-1017	A0A165YFN0	Amine oxidase	251	4	6	66.9/9.2	ECM	-	-		A0A165YFN0	Cicer arietinum	Amine oxidase
Innate defense	1-DE	CaWEP-IGU-1018	XP_004498691	Aspartyl protease AED3-like	440	5	13	47.0/9.3	ECM	-	-		XP_004498691	Cicer arietinum	Aspartyl protease AED3-like
Innate defense	1-DE	CaWEP-IGU-1019	XP_004511040	Aspartyl protease AED3-like	238	3	5	47.0/9.4	ECM	-	-		XP_004511040	Cicer arietinum	Aspartyl protease AED3-like
Redox Homeostasis	1-DE	CaWEP-IGU-102	C6TFH5	Superoxide dismutase [Cu-Zn]	74	4	39	13.781/5.90	ECM	-	-	0.16	XP_004506078.1	Cicer arietinum	Superoxide dismutase [Cu-Zn]
Innate defense	1-DE	CaWEP-IGU-1020	A0A151R7C5	Aspartic proteinase nepenthesin-1	250	2	8	47.0/9.3	ECM	-	-		XP_004498691.1	Cicer arietinum	Aspartic proteinase nepenthesin-1
Innate defense	1-DE	CaWEP-IGU-1021	XP_018849417	Aspartyl protease AED3-like	237	3	1	47.0/9.3	ECM	-	-		XP_004498691.1	Cicer arietinum	Aspartyl protease AED3-like
Redox homeostasis	1-DE	CaWEP-IGU-1022	CAB90071.1	ATP synthase beta subunit	706	5	18	52.9 /5.0	ECM (6%), Mitochondria (59%)	-	-		YP_002149718.1	Cicer arietinum	ATP synthase beta subunit
Redox homeostasis	1-DE	CaWEP-IGU-1023	A0A0S2LQA9	ATP synthase beta subunit	547	4	12	52.9 /5.0	ECM (6%), Mitochondria (59%)	-	-		YP_002149718.1	Cicer arietinum	ATP synthase beta subunit
Redox homeostasis	1-DE	CaWEP-IGU-1024	A0A0U2XJ49	ATP synthase beta subunit	547	4	8	52.9 /5.0	ECM (6%), Mitochondria (59%)	-	-		YP_002149718.1	Cicer arietinum	ATP synthase beta subunit
Redox homeostasis	1-DE	CaWEP-IGU-1025	AAS20205.1	ATP synthase beta subunit	546	4	8	52.9 /5.0	ECM (6%), Mitochondria (59%)	-	-		YP_002149718.1	Cicer arietinum	ATP synthase beta subunit
Redox homeostasis	1-DE	CaWEP-IGU-1026	AEH26951.1	ATP synthase beta subunit	546	4	7	52.9 /5.0	ECM (6%), Mitochondria (59%)	-	-		YP_002149718.1	Cicer arietinum	ATP synthase beta subunit
Redox homeostasis	1-DE	CaWEP-IGU-1027	ABD64630.1	ATP synthase beta subunit	524	4	7	52.9 /5.0	ECM (6%), Mitochondria (59%)	-	-		YP_002149718.1	Cicer arietinum	ATP synthase beta subunit
Redox homeostasis	1-DE	CaWEP-IGU-1028	AOO76770.1	ATP synthase beta subunit	524	4	5	52.9 /5.0	ECM (6%), Mitochondria (59%)	-	-		YP_002149718.1	Cicer arietinum	ATP synthase beta subunit
Redox homeostasis	1-DE	CaWEP-IGU-1029	Q85V26	ATP synthase beta subunit	455	4	6	52.9 /5.0	ECM (6%), Mitochondria (59%)	-	-		YP_002149718.1	Cicer arietinum	ATP synthase beta subunit
Redox Homeostasis	1-DE	CaWEP-IGU-103	C7BEK0	Uncharacterized protein Putative	54	5	5	33.165/9.44	ECM	-	-	0.16	XP_004485644.1	Cicer arietinum	soluble inorganic pyrophosphatase 6
Redox homeostasis	1-DE	CaWEP-IGU-1030	AAK72753.1	ATP synthase beta subunit	359	3	5	52.9 /5.0	ECM (6%), Mitochondria (59%)	-	-		YP_002149718.1	Cicer arietinum	ATP synthase beta subunit
Redox homeostasis	1-DE	CaWEP-IGU-1031	CAB90055.1	ATP synthase beta subunit	358	3	3	52.9 /5.0	ECM (6%), Mitochondria (59%)	-	-		YP_002149718.1	Cicer arietinum	ATP synthase beta subunit
Redox homeostasis	1-DE	CaWEP-IGU-1032	AAF01649.1	ATP synthase beta subunit	341	3	3	52.9 /5.0	ECM (6%), Mitochondria (59%)	-	-		YP_002149718.1	Cicer arietinum	ATP synthase beta subunit
Redox homeostasis	1-DE	CaWEP-IGU-1033	A0A023HHS8	ATP synthase subunit beta	190	3	17	16.5/ 6.3	ECM (6%), Mitochondria (59%)	-	-		YP_002149718.1	Cicer arietinum	ATP synthase subunit beta
Redox homeostasis	1-DE	CaWEP-IGU-1035	CAB89910.1	ATP synthase subunit beta	188	3	8	16.5/ 6.3	ECM (6%), Mitochondria (59%)	-	-		YP_002149718.1	Cicer arietinum	ATP synthase subunit beta
Redox homeostasis	1-DE	CaWEP-IGU-1036	AII83511.1	ATP synthase subunit beta	187	3	8	16.5/ 6.3	ECM (6%), Mitochondria (59%)	-	-		YP_002149718.1	Cicer arietinum	ATP synthase subunit beta
Protein folding	1-DE	CaWEP-IGU-1037	AFD50423.1	Cobalamine-independent methionine synthase	209	2	8	84.6/6.0	ECM(0.5%), Mitochondria-Nucleus(50%)	-	-		XP_012570649.1	Cicer arietinum	Glutamate synthase [NADH]
Redox Homeostasis	1-DE	CaWEP-IGU-1038	XP_004493407	Ferredoxin-dependent glutamate synthase	498	7	4	177.6/6.4	ECM(0.5%), Mitochondria-Nucleus(50%)	-	-		XP_004493407	Cicer arietinum	Ferredoxin-dependent glutamate synthase
Redox Homeostasis	1-DE	CaWEP-IGU-1039	XP_008803349	Ferredoxin-dependent glutamate synthase	371	5	2	170.6/6.6	ECM(0.5%), Mitochondria-Nucleus(50%)	-	-		XP_004493407.1	Cicer arietinum	Ferredoxin-dependent glutamate synthase
Redox Homeostasis	1-DE	CaWEP-IGU-1041	A0A1S2YZ00	Ferredoxin--NADP reductase	763	8	31	41.0 /8.4	ECM(1%), Plasma membrane (20%)	-	-		A0A1S2YZ00	Cicer arietinum	Ferredoxin--NADP reductase
Redox Homeostasis	1-DE	CaWEP-IGU-1042	XP_011043184.	Ferredoxin--NADP reductase	545	5	21	41.0 /8.4	ECM (17%), Cytoplasm (40%)	-	-		XP_004512139.1	Cicer arietinum	Ferredoxin--NADP reductase
Redox Homeostasis	1-DE	CaWEP-IGU-1043	A0A151THT6	Ferredoxin--NADP reductase	448	5	12	41.0 /8.4	ECM (17%), Cytoplasm (40%)	-	-		XP_004512139.1	Cicer arietinum	Ferredoxin--NADP reductase
Redox Homeostasis	1-DE	CaWEP-IGU-1044	I3SLN4	Ferredoxin--NADP reductase	435	5	7	41.0 /8.4	ECM (17%), Cytoplasm (40%)	-	-		XP_004512139.1	Cicer arietinum	Ferredoxin--NADP reductase
Redox Homeostasis	1-DE	CaWEP-IGU-1045	A0A0V0I3W8	Ferredoxin--NADP reductase	409	4	7	41.0 /8.4	ECM (17%), Cytoplasm (40%)	-	-		XP_004512139.1	Cicer arietinum	Ferredoxin--NADP reductase
Redox Homeostasis	1-DE	CaWEP-IGU-1046	A0A0D2PPS1	FAD-binding FR-type domain-containing protein	326	3	1	41.0 /8.4	ECM (17%), Cytoplasm (40%)	-	-		XP_004512139.1	Cicer arietinum	Ferredoxin--NADP reductase
Redox Homeostasis	1-DE	CaWEP-IGU-1047	XP_004512139	Ferredoxin--NADP reductase	473	6	18	41.0 /8.4	ECM(1%), Plasma membrane (20%)	-	-		XP_004512139	Cicer arietinum	Ferredoxin--NADP reductase
Redox Homeostasis	1-DE	CaWEP-IGU-1048	I3SLN4	Ferredoxin--NADP reductase	429	6	12	41.0 /8.4	ECM (17%), Cytoplasm (40%)	-	-		XP_004512139.1	Cicer arietinum	Ferredoxin--NADP reductase
Redox Homeostasis	1-DE	CaWEP-IGU-1049	A9PJ48	Ferredoxin--NADP reductase	287	3	8	41.0 /8.4	ECM (17%), Cytoplasm (40%)	-	-		XP_004512139.1	Cicer arietinum	Ferredoxin--NADP reductase
Protein folding	1-DE	CaWEP-IGU-106	D0ETH8	Heat shock protein HSP70 70 kDa	117	5	8	71.859/5.08	ECM(1.2%), Cytoplasm-Nucleus (62%)	-	-	0.16	XP_004492118.1	Cicer arietinum	Heat shock protein HSP70 70 kDa
Protein folding	1-DE	CaWEP-IGU-1064	KZV57862.1	Glutamate synthase 1 isoform 1	193	4	1	90.6/6.6	ECM(0.5%), Mitochondria-Nucleus(50%)	-	-		XP_004493407.1	Cicer arietinum	Glutamate synthase 1 isoform 1
Innate defense	1-DE	CaWEP-IGU-1066	A0A0B2SP96	Glyceraldehyde-3-phosphate dehydrogenase	116	4	7	18.1/6.0	ECM(1%), Plastid (67%)	-	-		XP_004493116.1	Cicer arietinum	Glyceraldehyde-3-phosphate dehydrogenase
Innate defense	1-DE	CaWEP-IGU-1067	A0A067KWZ0	Glyceraldehyde-3-phosphate dehydrogenase	106	4	6	18.1/6.0	ECM(2%), Cytoplasm-Nucleus (32%)	-	-		XP_004500847.1	Cicer arietinum	Glyceraldehyde-3-phosphate dehydrogenase
Innate defense	1-DE	CaWEP-IGU-1068	A0A151TCW6	Glyceraldehyde-3-phosphate dehydrogenase	106	4	3	18.1/6.0	ECM(2%), Cytoplasm-Nucleus (32%)	-	-		XP_004500847.1	Cicer arietinum	Glyceraldehyde-3-phosphate dehydrogenase
Innate defense	1-DE	CaWEP-IGU-1069	A0A067L0E8	Glyceraldehyde-3-phosphate dehydrogenase	96	4	2	82.1/7.1	ECM(1%), Plastid (67%)	-	-		XP_004493116.1	Cicer arietinum	Glyceraldehyde-3-phosphate dehydrogenase
Signaling	1-DE	CaWEP-IGU-107	D0VEB7	Cathepsin B	51	3	10	38.712/6.00	ECM	-	-	0.16	XP_004494492.1	Cicer arietinum	Cathepsin B
Innate defense	1-DE	CaWEP-IGU-1070	D8SCB0	Glyceraldehyde-3-phosphate dehydrogenase	80	4	9	82.1/7.1	ECM(2%), Cytoplasm-Nucleus (32%)	-	-		XP_004500847.1	Cicer arietinum	Glyceraldehyde-3-phosphate dehydrogenase
Innate defense	1-DE	CaWEP-IGU-1071	F1CWA5	Glyceraldehyde-3-phosphate dehydrogenase	71	3	3	82.1/7.1	ECM(1%), Plastid (67%)	-	-		XP_004493116.1	Cicer arietinum	Glyceraldehyde-3-phosphate dehydrogenase
Innate defense	1-DE	CaWEP-IGU-1072	AAB66887.1	Glyceraldehyde-3-phosphate dehydrogenase	71	3	7	82.1/7.1	ECM(1%), Plastid (67%)	-	-		XP_004493116.1	Cicer arietinum	Glyceraldehyde-3-phosphate dehydrogenase
Innate defense	1-DE	CaWEP-IGU-1073	A9RIU5	Glyceraldehyde-3-phosphate dehydrogenase	132	4	6	27.1/6.0	ECM(1%), Plastid (67%)	-	-		XP_004493116.1	Cicer arietinum	Glyceraldehyde-3-phosphate dehydrogenase
Innate defense	1-DE	CaWEP-IGU-1074	XP_004493116	Glyceraldehyde-3-phosphate dehydrogenase A	258	7	12	53.1/6.0	ECM(2%), Cytoplasm-Nucleus (32%)	-	-		XP_004493116	Cicer arietinum	Glyceraldehyde-3-phosphate dehydrogenase A
Innate defense	1-DE	CaWEP-IGU-1075	XP_010270515	Glyceraldehyde-3-phosphate dehydrogenase	106	4	7	82.1/7.1	ECM(2%), Cytoplasm-Nucleus (32%)	-	-		XP_004500847.1	Cicer arietinum	Glyceraldehyde-3-phosphate dehydrogenase
Redox Homeostasis	1-DE	CaWEP-IGU-1076	XP_004498896	Glycine cleavage system P protein	256	5	6	116.3/8.0	ECM(0.3%), Mitochondria (80%)	-	-		XP_004498896	Cicer arietinum	Glycine cleavage system P protein
Redox Homeostasis	1-DE	CaWEP-IGU-1077	XP_010262151	Glycine cleavage system P protein	115	2	2	116.3/8.2	ECM(0.3%), Mitochondria (80%)	-	-		XP_004498896.2	Cicer arietinum	Glycine cleavage system P protein
Cell wall remodeling	1-DE	CaWEP-IGU-1079	G7J6L9	Glycoside hydrolase family 3 protein	197	3	3	68.9/9.0	ECM	-	-		XP_012571753.1	Cicer arietinum	Glycoside hydrolase family 3 protein
Redox Homeostasis	1-DE	CaWEP-IGU-108	D2D330	Lactoylglutathione lyase	139	8	11	32.609/5.61	ECM	-	-	0.16	XP_004486166.2	Cicer arietinum	Lactoylglutathione lyase
Cell wall biogenesis & architecture	1-DE	CaWEP-IGU-1080	A0A1J6KDN2	5-methyltetrahydropteroyltriglutamate--homocysteine methyltransferase 1	293	4	12	84.6/6.0	ECM(0.75%), Mitochondria-Plastid(52%)	-	-	0.16	XP_004502016.1	Cicer arietinum	5-methyltetrahydropteroyltriglutamate--homocysteine methyltransferase 1
Innate defense	1-DE	CaWEP-IGU-109	D2D332	Glyceraldehyde-3-phosphate dehydrogenase C subunit	136	17	28	36.654/7.70	ECM(2%), Cytoplasm-Nucleus (32%)	-	-	0.16	XP_004502328.1	Cicer arietinum	Glyceraldehyde-3-phosphate dehydrogenase C subunit
Redox Homeostasis	1-DE	CaWEP-IGU-11	A0A022QTY6	Uncharacterized protein	50	6	6	26.981/9.44	ECM(1%), Plastid (74%)	-	-	0.16	XP_004503461.1	Cicer arietinum	Lactoylglutathione lyase
Cell wall biogenesis & architecture	1-DE	CaWEP-IGU-111	D7EZ00	Dihydroflavonol 4-reductase	49	1	1	44.627/6.33	ECM(3.3%), Plasma membrane (24%)	-	+	0.16	XP_004499176.1	Cicer arietinum	Dihydroflavonol 4-reductase
Protein folding	1-DE	CaWEP-IGU-112	D7M7T7	Predicted protein	117	5	9	71.782/5.06	ECM	-	-	0.16	XP_004493886.1	Cicer arietinum	Heat shock 70kDa protein
Transcriptional regulation	1-DE	CaWEP-IGU-113	D7MKM8	Ribonuclease	51	4	3	107.474/6.86	ECM(0.2%), Plastid (75%)	-	-	0.16	XP_004503033.1	Cicer arietinum	Ribonuclease
Innate defense	1-DE	CaWEP-IGU-114	D7TBH4	Malic enzyme	166	6	8	65.696/6.27	ECM(0.46%), Plastid(44%)	-	-	0.16	XP_004503480.1	Cicer arietinum	Malic enzyme
Cell wall biogenesis & architecture	1-DE	CaWEP-IGU-116	D7TFE6	Pectin acetylesterase	62	4	7	44.667/8.38	ECM	-	-	0.16	XP_004509522.1	Cicer arietinum	Pectin acetylesterase
Innate defense	1-DE	CaWEP-IGU-117	D7UBG8	Glyceraldehyde-3-phosphate dehydrogenase	135	12	18	36.649/7.71	ECM(2%), Cytoplasm-Nucleus (32%)	-	-	0.16	XP_004502328.1	Cicer arietinum	Glyceraldehyde-3-phosphate dehydrogenase
Redox Homeostasis	1-DE	CaWEP-IGU-1174	A0A1J7IQH6	Glycine cleavage system P protein	74	2	2	85.3/8.8	ECM(0.3%), Mitochondria (80%)	-	-		XP_004498896.2	Cicer arietinum	Glycine cleavage system P protein
Cell wall biogenesis & architecture	1-DE	CaWEP-IGU-1175	A0A2Z6MPR7	Uncharacterized protein	136	3	3	91.3/7.1	ECM(0.75%), Mitochondria-Plastid(52%)	-	-	0.16	XP_004502016.1	Cicer arietinum	5-methyltetrahydropteroyltriglutamate--homocysteine methyltransferase 1
Redox Homeostasis	1-DE	CaWEP-IGU-1177	A0A2C9WCN3	Ferredoxin--NADP reductase,	446	4	13	78.6/5.1	ECM (17%), Cytoplasm (40%)	-	-		XP_004512139.1	Cicer arietinum	Ferredoxin--NADP reductase,
Redox Homeostasis	1-DE	CaWEP-IGU-1178	A0A2C9WC71	PsbP domain-containing protein	180	3	7	78.6/5.1	ECM(1.7%), Plastid (77%)	-	-		NP_001351835.1	Cicer arietinum	PsbP domain-containing protein
Redox Homeostasis	1-DE	CaWEP-IGU-1179	V7CGB1	PsbP domain-containing protein	101	3	2	54.0 /5.1	ECM(1.7%), Plastid (77%)	-	-		NP_001351835.1	Cicer arietinum	PsbP domain-containing protein
Redox Homeostasis	1-DE	CaWEP-IGU-118	D8QNN2	FMN hydroxy acid dehydrogenase domain-containing protein	76	6	8	40.670/8.84	ECM	-	-	0.16	XP_004488699.1	Cicer arietinum	2-hydroxy-acid oxidase
Cell wall remodeling	1-DE	CaWEP-IGU-1180	XP_012571753	beta glucosidase-like	362	5	9	68.9/9.0	ECM	-	-		XP_012571753.1	Cicer arietinum	beta glucosidase-like
Innate defense	1-DE	CaWEP-IGU-1181	XP_004510039	Malate dehydrogenase	448	3	6	84.6/6.0	ECM(0.33%), Mitochondria (74%)	-	-		XP_004510039	Cicer arietinum	Malate dehydrogenase
Innate defense	1-DE	CaWEP-IGU-1182	A0A124SCA1	Malate dehydrogenase	356	3	3	84.6/6.0	ECM(0.33%), Mitochondria (74%)	-	-		XP_004510039.1	Cicer arietinum	Malate dehydrogenase
Cell wall biogenesis & architecture	1-DE	CaWEP-IGU-1183	C3TS12	5-methyltetrahydropteroyltriglutamate-- homocysteine methyltransferase-like	632	9	12	84.6/6.0	ECM(0.6%), Cytoplasm (24%)	-	-	0.16	C3TS12	Cicer arietinum	5-methyltetrahydropteroyltriglutamate-- homocysteine methyltransferase-like
Cell wall biogenesis & architecture	1-DE	CaWEP-IGU-1184	A0A0V0ISV3	Methionine synthase	325	5	11	84.6/6.0	ECM(0.6%), Cytoplasm (24%)	-	-	0.16	XP_004489679.1	Cicer arietinum	5-methyltetrahydropteroyltriglutamate--homocysteine methyltransferase 1 [Cicer arietinum]
Cell wall biogenesis & architecture	1-DE	CaWEP-IGU-1185	S8EEI2	Methionine synthase	169	3	5	84.6/6.0	ECM(0.75%), Mitochondria-Plastid(52%)	-	-		XP_004502016.1	Cicer arietinum	5-methyltetrahydropteroyltriglutamate--homocysteine methyltransferase 1
Cell wall biogenesis & architecture	1-DE	CaWEP-IGU-1186	C3TS12	5-methyltetrahydropteroyltriglutamate-- homocysteine methyltransferase-like	307	5	8	84.6/6.0	ECM(0.6%), Cytoplasm (24%)	-	-	0.16	C3TS12	Cicer arietinum	5-methyltetrahydropteroyltriglutamate-- homocysteine methyltransferase-like
Cell wall remodeling	1-DE	CaWEP-IGU-1187	XP_004507317	Non-cyanogenic beta-glucosidase	294	4	4	68.9/9.0	ECM	-	-		XP_004507317	Cicer arietinum	Non-cyanogenic beta-glucosidase
Signaling	1-DE	CaWEP-IGU-1188	A0A0B2RIQ2	Nucleoside diphosphate kinase	128	3	17	16.5/ 6.3	ECM(0.55%), Plastid (72%)	-	-		XP_004515334.1	Cicer arietinum	Nucleoside diphosphate kinase
Redox Homeostasis	1-DE	CaWEP-IGU-1189	XP_004499534	putative photosystem II oxygen-evolving complex protein PsbP-1	256	6	20	54.0 /5.0	ECM(2%), Plastid (62%)	-	-		XP_004499534	Cicer arietinum	putative photosystem II oxygen-evolving complex protein PsbP-1
Redox Homeostasis	1-DE	CaWEP-IGU-119	D8QY20	Peroxidase	47	7	2	35.106/8.07	ECM	-	+	0.16	XP_004502775.1	Cicer arietinum	Peroxidase
Redox Homeostasis	1-DE	CaWEP-IGU-1190	P16059	Oxygen-evolving enhancer protein 3	105	3	18	54.0 /5.1	ECM(1.7%), Plastid (77%)	-	-		NP_001351835.1	Cicer arietinum	PsbP domain-containing protein
Redox Homeostasis	1-DE	CaWEP-IGU-1192	A0A3Q7K745	putative photosystem II oxygen-evolving complex protein PsbP-1	753	8	38	28.8/6.9	ECM(1.75%), Plastid (62%)	-	-		A0A3Q7K745	Cicer arietinum	putative photosystem II oxygen-evolving complex protein PsbP-1
Redox Homeostasis	1-DE	CaWEP-IGU-1193	P16059	Oxygen-evolving enhancer protein 3	303	4	33	28.8/6.9	ECM(1.7%), Plastid (77%)	-	-		NP_001351835.1	Cicer arietinum	PsbP domain-containing protein
Redox Homeostasis	1-DE	CaWEP-IGU-1195	P16059	Oxygen-evolving enhancer protein 3	94	2	6	28.2/8.3	ECM(1.7%), Plastid (77%)	-	-		NP_001351835.1	Cicer arietinum	PsbP domain-containing protein
Cell wall biogenesis & architecture	1-DE	CaWEP-IGU-1196	XP_004492227	Pectinesterase	534	7	11	61.6 /8.7	ECM	-	+		XP_004492227	Cicer arietinum	Pectinesterase
Cell wall biogenesis & architecture	1-DE	CaWEP-IGU-1197	V7CIS2	Pectinesterase	362	5	5	61.6 /8.7	ECM	-	+		XP_004492228.1	Cicer arietinum	Pectinesterase
Redox Homeostasis	1-DE	CaWEP-IGU-1198	A0A1S2YYU4	Peroxidase	299	3	3	85.3/8.4	ECM	-	+		A0A1S2YYU4	Cicer arietinum	Peroxidase
Miscellenous	1-DE	CaWEP-IGU-12	A0A022QVT8	Uncharacterized protein	48	1	4	37.177/6.38	ECM	-	-	0.16	XP_004506527.1	Cicer arietinum	Arginase 1
Cell wall remodeling	1-DE	CaWEP-IGU-120	D8R2U0	Alpha-galactosidase	128	7	4	51.633/8.50	ECM	-	+	0.16	XP_004502844.1	Cicer arietinum	Alpha-galactosidase
Unknown	1-DE	CaWEP-IGU-1203	A0A0D3G874	Uncharacterized protein	68	1	2	42.7/6.9	ECM(0.44%), Plastid (46%)	-	-		XP_012569579.1	Cicer arietinum	Uncharacterized protein
Cell wall remodeling	1-DE	CaWEP-IGU-121	D8R716	Uncharacterized protein Putative	48	12	7	52.660/6.90	ECM	-	-	0.16	XP_004505421.1	Cicer arietinum	Beta glucosidase
Innate defense	1-DE	CaWEP-IGU-122	D8RB93	Glyceraldehyde-3-phosphate dehydrogenase	127	15	12	37.591/6.62	ECM(2%), Cytoplasm-Nucleus (32%)	-	-	0.16	XP_004502328.1	Cicer arietinum	Glyceraldehyde-3-phosphate dehydrogenase
Redox Homeostasis	1-DE	CaWEP-IGU-1239	A0A0K9RGS1	Glutamine amidotransferase type-2 domain-containing protein	393	5	3	98.6/5.5	ECM(0.5%), Mitochondria-Nucleus(50%)	-	-		XP_004493407.1	Cicer arietinum	Ferredoxin-dependent glutamate synthase
Redox Homeostasis	1-DE	CaWEP-IGU-1240	M0S5S1	Glutamine amidotransferase type-2 domain-containing protein	358	5	3	78.6/5.1	ECM(0.5%), Mitochondria-Nucleus(50%)	-	-		XP_004493407.1	Cicer arietinum	Ferredoxin-dependent glutamate synthase
Redox Homeostasis	1-DE	CaWEP-IGU-1241	A0A022PXW7	Glycine cleavage system P protein	119	2	5	91.3/7.1	ECM(0.3%), Mitochondria (80%)	-	-		XP_004498896.2	Cicer arietinum	Glycine cleavage system P protein
Cell wall biogenesis & architecture	1-DE	CaWEP-IGU-1242	W1P812	Uncharacterized protein	207	2	8	91.3/7.1	ECM(0.75%), Mitochondria-Plastid(52%)	-	-		XP_004502016.1	Cicer arietinum	5-methyltetrahydropteroyltriglutamate--homocysteine methyltransferase 1
Cell wall biogenesis & architecture	1-DE	CaWEP-IGU-1243	A0A022R7N6	Uncharacterized protein	99	2	3	91.3/7.1	ECM(0.75%), Mitochondria-Plastid(52%)	-	-		XP_004502016.1	Cicer arietinum	5-methyltetrahydropteroyltriglutamate--homocysteine methyltransferase 1 [Cicer arietinum]
Cell wall remodeling	1-DE	CaWEP-IGU-1244	A0A022RIG1	Uncharacterized protein	100	2	5	59.4 /9.1	ECM	-	+		XP_004512738.1	Cicer arietinum	Beta glucosidase 44
Innate defense	1-DE	CaWEP-IGU-1245	M5X171	Peptidase A1 domain-containing protein	254	3	9	78.6/5.1	ECM	-	+		XP_004498691.1	Cicer arietinum	Aspartic proteinase nepenthesin-1-like protein
Redox Homeostasis	1-DE	CaWEP-IGU-1246	A0A059ARM2	Ferredoxin--NADP reductase	364	3	2	78.6/5.1	ECM (17%), Cytoplasm (40%)	-	-		XP_004512139.1	Cicer arietinum	Ferredoxin--NADP reductase
Signaling	1-DE	CaWEP-IGU-125	D8SQ90	obg-like ATPase 1	47	1	2	43.889/6.90	ECM(0.33%), Plastid (52%)	-	-	0.16	XP_004486463.1	Cicer arietinum	obg-like ATPase 1
Cell wall remodeling	1-DE	CaWEP-IGU-126	E0CV30	Uncharacterized protein Putative	50	7	9	9.955/9.62	ECM	-	-	0.16	XP_004505421.1	Cicer arietinum	Beta glucosidase
Protein folding	1-DE	CaWEP-IGU-127	E0CZJ2	Heat shock protein 70 HSP70	124	3	3	71.955/5.03	ECM	-	-	0.16	XP_004493886.1	Cicer arietinum	Heat shock protein 70 HSP70
Protein folding	1-DE	CaWEP-IGU-128	E1ZRS1	Reversibly glycosylated protein	47	8	12	39.524/5.44	ECM(2.2%), Cytoplam (30%)	-	-	0.16	XP_004490223.1	Cicer arietinum	Peptidyl-prolyl cis-trans isomerase
Protein folding	1-DE	CaWEP-IGU-129	E4MWS1	mRNA, clone: RTFL01-12-H18	124	3	5	71.691/4.97	ECM(1.2%), Cytoplasm-Nucleus (62%)	-	-	0.16	XP_004492118.1	Cicer arietinum	Heat shock 70kDa protein
Cell wall biogenesis & architecture	1-DE	CaWEP-IGU-1295	ABP039	Unknown protein	802	7	5	55.1/6.7	ECM	-	-	0.16	XP_004504494.1	Cicer arietinum	Germin like protein
Protein folding	1-DE	CaWEP-IGU-13	A0A022R419	CYTOSOL_AP domain-containing protein	73	2	7	61.013/8.22	ECM(3%), Plastid (65%)	-	-	0.16	XP_004507738.1	Cicer arietinum	Leucine aminopeptidase
Protein folding	1-DE	CaWEP-IGU-130	E4MYB4	mRNA, clone: RTFL01-47-M11	124	3	4	71.410/5.35	ECM(2.4%), Cytoplasm-Nucleus (31%)	-	-	0.16	XP_004507753.1	Cicer arietinum	Heat shock 70kDa protein
Redox Homeostasis	1-DE	CaWEP-IGU-131	E5GBC1	Peroxidase	56	3	6	36.035/5.81	ECM	-	+	0.16	XP_004508502.1	Cicer arietinum	Peroxidase
Innate defense	1-DE	CaWEP-IGU-132	E5GBV9	Glyceraldehyde-3 phosphate dehydrogenase	60	12	22	36.471/6.62	ECM(2%), Cytoplasm-Nucleus (32%)	-	-	0.16	XP_004502328.1	Cicer arietinum	Glyceraldehyde-3 phosphate dehydrogenase
Redox Homeostasis	1-DE	CaWEP-IGU-133	E5GCD6	Multicopper oxidase	66	9	9	60.810/9.38	ECM	+	-	0.16	XP_004500896.1	Cicer arietinum	L-ascorbate oxidase
Redox Homeostasis	1-DE	CaWEP-IGU-134	E9P161	Peroxidase	97	2	4	37.673/8.44	ECM(25%)	-	+	0.16	XP_004486874.1	Cicer arietinum	Peroxidase
Redox Homeostasis	1-DE	CaWEP-IGU-135	F1CWA9	Glycolate oxidase	73	7	14	40.873/9.30	ECM	-	-	0.16	XP_004488699.1	Cicer arietinum	2-hydroxy-acid oxidase
Redox Homeostasis	1-DE	CaWEP-IGU-136	F2CVI3	Predicted protein	98	7	17	31.829/5.46	ECM	-	-	0.16	XP_004485644.1	Cicer arietinum	soluble inorganic pyrophosphatase 6
Redox Homeostasis	1-DE	CaWEP-IGU-137	F2DM28	Predicted protein	83	3	5	38.865/6.88	ECM(1%), Plastid (74%)	-	-	0.16	XP_004503461.1	Cicer arietinum	Lactoylglutathione lyase
Redox Homeostasis	1-DE	CaWEP-IGU-139	F2ZC03	Lactoylglutathione lyase	123	10	8	40.648/5.74	ECM(1%), Plastid (74%)	-	-	0.16	XP_004503461.1	Cicer arietinum	Lactoylglutathione lyase
Cell wall biogenesis & architecture	1-DE	CaWEP-IGU-14	A0A022R5G4	Phosphoglycolate phosphatase	68	4	6	34.835/4.96	ECM(2.3%), Plastid (83%)	-	-	0.16	XP_004486370.1	Cicer arietinum	Phosphoglycolate phosphatase
Redox Homeostasis	1-DE	CaWEP-IGU-140	F4I7X1	SKU5-similar 6	98	11	9	60.711/9.47	ECM	-	+	0.16	XP_004499321.1	Cicer arietinum	L-ascorbate oxidase
Transcriptional regulation	1-DE	CaWEP-IGU-141	F4JB05	Ribosomal protein S5/Elongation factor G/III/V family protein	190	30	14	91.905/5.78	ECM(0.3%), Nucleus (42%)	-	-	0.16	XP_004488812.1	Cicer arietinum	Elongation factor 2
Redox Homeostasis	1-DE	CaWEP-IGU-142	F4JFV6	Aldolase-type TIM barrel family protein	73	6	14	40.966/8.79	ECM	-	-	0.16	XP_004488699.1	Cicer arietinum	2-hydroxy-acid oxidase
Innate defense	1-DE	CaWEP-IGU-143	F6GSG7	Glyceraldehyde-3-phosphate dehydrogenase	135	24	32	36.883/7.68	ECM(2%), Cytoplasm-Nucleus (32%)	-	-	0.16	XP_004502328.1	Cicer arietinum	Glyceraldehyde-3-phosphate dehydrogenase
Redox Homeostasis	1-DE	CaWEP-IGU-145	F6HC56	Peroxidase	62	4	15	34.854/9.37	ECM	-	+	0.16	XP_004502855.1	Cicer arietinum	Peroxidase
Protein folding	1-DE	CaWEP-IGU-146	F6HLB4	Glutamate dehydrogenase	136	6	13	52.926/6.03	ECM(2.9%), Mitochondria (40%)	-	-	0.16	XP_004493158.1	Cicer arietinum	Glutamate dehydrogenase
Miscellenous	1-DE	CaWEP-IGU-147	F6HU55	Uncharacterized protein Putative	203	10	14	73.764/5.10	ECM	-	+	0.16	XP_004503582.1	Cicer arietinum	Luminal binding protein
Redox Homeostasis	1-DE	CaWEP-IGU-149	G7IJU2	Peroxidase	164	31	5	89.141/8.48	ECM	-	+	0.16	AII99873.1	Cicer arietinum	Peroxidase
Miscellenous	1-DE	CaWEP-IGU-15	A0A022R5V3	Cytochrome c domain-containing protein	205	11	30	12.278/9.37	ECM(1.5%), Mitochondria (62%)	-	-	0.16	XP_004511476.1	Cicer arietinum	Cytochrome c domain-containing protein
Transcriptional regulation	1-DE	CaWEP-IGU-150	G7J2B5	Eukaryotic translation initiation factor 2 alpha subunit-like protein	99	4	7	38.969/5.11	ECM(1.1%), Cytoplasm-Nucleus (55%)	-	-	0.16	XP_004500513.1	Cicer arietinum	Eukaryotic translation initiation factor 2 alpha subunit-like protein
Innate defense	1-DE	CaWEP-IGU-153	G7JPI9	Carboxypeptidase	60	2	5	53.164/5.91	ECM	-	+	0.16	XP_004505704.1	Cicer arietinum	Carboxypeptidase
Cell wall remodeling	1-DE	CaWEP-IGU-154	G7JXA7	Alpha-glucosidase	59	8	2	103.568/6.30	ECM	-	-	0.16	XP_004490355.1	Cicer arietinum	Alpha-xylosidase
Innate defense	1-DE	CaWEP-IGU-155	G7KTF6	Putative tripeptidyl-peptidase II	76	9	5	84.965/9.62	ECM(1.5%), Mitochondria (62%)	-	-	0.16	XP_004492916.1	Cicer arietinum	Subtilisin like protease
Cell wall biogenesis & architecture	1-DE	CaWEP-IGU-156	G7KWW4	Pectinesterase	61	18	7	60.926/8.63	ECM	-	+	0.16	XP_004492227.1	Cicer arietinum	Pectinesterase
Innate defense	1-DE	CaWEP-IGU-157	G7KYN6	Hydrolase	69	6	8	79.527/6.57	ECM(1%), Plastid (70%)	-	-	0.16	XP_004494614.1	Cicer arietinum	Aminopeptidase 2
Cell wall biogenesis & architecture	1-DE	CaWEP-IGU-158	G7L2Y9	GDSL esterase/lipase	143	5	8	41.128/5.92	ECM(14%), Plastid (35%)	-	+	0.16	XP_004494760.1	Cicer arietinum	GDSL esterase/lipase
Innate defense	1-DE	CaWEP-IGU-159	G7L8F9	Pathogenesis-related protein bet V I family protein	120	5	17	17.469/5.96	ECM(13%), Cytoplasm (40%)	-	-	0.16	XP_012574302.1	Cicer arietinum	MLP protein 28
Development	1-DE	CaWEP-IGU-16	A0A022R9U0	Uncharacterized protein	50	2	3	34.729/9.00	ECM	-	+	0.16	XP_004500639.1	Cicer arietinum	Exordium like
Redox Homeostasis	1-DE	CaWEP-IGU-161	G7ZWG2	Putative alpha/Beta hydrolase	70	3	9	48.626/8.84	ECM(11%), Cytoplasm (48%)	-	-	0.16	XP_027192872.1	Cicer arietinum	Putative alpha/Beta hydrolase
Innate defense	1-DE	CaWEP-IGU-163	G8H5C8	Glyceraldehyde-3-phosphate dehydrogenase	135	22	24	36.539/7.68	ECM(2%), Cytoplasm-Nucleus (32%)	-	-	0.16	XP_004502328.1	Cicer arietinum	Glyceraldehyde-3-phosphate dehydrogenase
Redox Homeostasis	1-DE	CaWEP-IGU-164	H2D7G8	Peroxidase	207	27	14	39.333/8.32	ECM	-	+	0.16	XP_004496443.1	Cicer arietinum	Peroxidase
Cell wall remodeling	1-DE	CaWEP-IGU-165	I0YK64	beta glucosidase-like	48	12	4	53.368/5.81	ECM	-	-	0.16	XP_004505367.1	Cicer arietinum	beta glucosidase-like
Protein folding	1-DE	CaWEP-IGU-166	I0Z6W0	Peptidyl-prolyl cis-trans isomerase	47	3	3	26.147/7.18	ECM(2.2%), Cytoplam (30%)	-	-	0.16	XP_004490023.1	Cicer arietinum	Peptidyl-prolyl cis-trans isomerase
Signaling	1-DE	CaWEP-IGU-167	I1HJD0	Guanosine nucleotide diphosphate dissociation inhibitor	136	5	12	50.116/5.61	ECM(1%), Cytoplasm (44%)	-	-	0.16	NP_001266078.1	Cicer arietinum	Guanosine nucleotide diphosphate dissociation inhibitor
Protein folding	1-DE	CaWEP-IGU-168	I1IDF4	CYTOSOL_AP domain-containing protein	73	2	3	62.100/8.31	ECM(3%), Plastid (65%)	-	-	0.16	XP_004507738.1	Cicer arietinum	Leucine aminopeptidase
Redox Homeostasis	1-DE	CaWEP-IGU-169	I1IE44	Peroxidase	67	2	3	39.498/5.84	ECM(8.4%), Plasma membrane (46%)	-	+	0.16	XP_004515086.1	Cicer arietinum	Peroxidase
Redox Homeostasis	1-DE	CaWEP-IGU-17	A0A022RAK2	Superoxide dismutase [Cu-Zn]	74	5	11	23.086/5.89	ECM	+	-	0.16	XP_004506078.1	Cicer arietinum	Superoxide dismutase [Cu-Zn]
Cell wall biogenesis & architecture	1-DE	CaWEP-IGU-170	I1IHZ3	Germin-like protein	109	14	13	24.029/6.89	ECM	+	-	0.16	XP_004495826.1	Cicer arietinum	Germin-like protein
Innate defense	1-DE	CaWEP-IGU-171	I1J4J6	Malic enzyme	160	7	13	65.328/5.83	ECM(0.46%), Plastid(44%)	-	-	0.16	XP_004503480.1	Cicer arietinum	Malic enzyme
Miscellenous	1-DE	CaWEP-IGU-172	I1J939	RPW8 domain-containing protein	49	3	2	95.170/6.38	ECM(1%), Nucleus (22%)	-	-	0.16	XP_004511973.1	Cicer arietinum	RPW8 domain-containing protein
Protein folding	1-DE	CaWEP-IGU-173	I1JGK4	UBIQUITIN_CONJUGAT_2 domain-containing protein	156	7	28	16.706/6.20	ECM(5%), Cytoplasm (35%)	-	-	0.16	XP_004497683.1	Cicer arietinum	UBIQUITIN_CONJUGAT_2 domain-containing protein
Protein folding	1-DE	CaWEP-IGU-174	I1JGR5	Uncharacterized protein	124	3	4	71.981/5.20	ECM(2.4%), Cytoplasm-Nucleus (31%)	-	-	0.16	XP_004507753.1	Cicer arietinum	Heat shock 70kDa protein
Cell wall biogenesis & architecture	1-DE	CaWEP-IGU-175	I1JKR8	Pectinesterase	158	21	11	58.014/9.55	ECM	+	+	0.16	XP_004514851.1	Cicer arietinum	Pectinesterase
Innate defense	1-DE	CaWEP-IGU-176	I1JS04	Peptidase A1 domain-containing protein	96	10	12	50.762/8.85	ECM(4.6%), Plasma membrane (83%)	-	+	0.16	XP_027188429.1	Cicer arietinum	Peptidase A1 domain-containing protein
Redox Homeostasis	1-DE	CaWEP-IGU-177	I1JUT3	AB hydrolase-1 domain-containing protein	70	2	6	40.853/5.48	ECM(2.5%), Plastid (30%)	-	-	0.16	XP_004501179.1	Cicer arietinum	AB hydrolase-1 domain-containing protein
Redox Homeostasis	1-DE	CaWEP-IGU-178	I1JUX8	Malic enzyme	85	4	5	65.235/6.36	ECM	-	-	0.16	XP_004500896.1	Cicer arietinum	L ascorbate oxidase
Cell wall remodeling	1-DE	CaWEP-IGU-18	A0A022REC7	Uncharacterized protein	78	5	6	63.987/8.73	ECM	-	+	0.16	XP_027187506.1	Cicer arietinum	Glycosyl hydrolase family protein
Cell wall biogenesis & architecture	1-DE	CaWEP-IGU-180	I1K2H6	Xyloglucan endotransglucosylase/hydrolase	75	5	12	33.685/8.13	ECM	-	+	0.16	XP_004509043.1	Cicer arietinum	Xyloglucan endotransglucosylase/hydrolase
Miscellenous	1-DE	CaWEP-IGU-181	I1K668	Uncharacterized protein	198	8	10	77.821/5.49	ECM	-	+	0.16	XP_004503582.1	Cicer arietinum	Luminal binding protein
Innate defense	1-DE	CaWEP-IGU-182	I1K7A7	Glyceraldehyde-3-phosphate dehydrogenase	134	5	13	48.915/6.76	ECM(2%), Cytoplasm-Nucleus (32%)	-	-	0.16	XP_004500847.1	Cicer arietinum	Glyceraldehyde-3-phosphate dehydrogenase
Cell wall remodeling	1-DE	CaWEP-IGU-184	I1KB92	Alpha-galactosidase	161	17	7	48.077/5.82	ECM	-	+	0.16	XP_004502844.1	Cicer arietinum	Alpha-galactosidase
Cell wall biogenesis & architecture	1-DE	CaWEP-IGU-185	I1KD37	Uncharacterized protein	138	20	31	41.332/5.94	ECM(6.2%), Cytoplasm-Mitochondria (34%)	-	-	0.16	XP_004488432.1	Cicer arietinum	UDP-arabinopyranose mutase 3
Redox Homeostasis	1-DE	CaWEP-IGU-186	I1KQS0	Flavodoxin-like domain-containing protein	47	3	31	18.213/5.89	ECM	-	-	0.16	NP_001266148.1	Cicer arietinum	Putative quinone oxidoreductase
Cell wall biogenesis & architecture	1-DE	CaWEP-IGU-187	I1L5Z2	Aldose 1-epimerase	85	7	7	40.852/9.35	ECM	-	-	0.16	XP_004489156.1	Cicer arietinum	Aldose 1-epimerase
Cell wall biogenesis & architecture	1-DE	CaWEP-IGU-188	I1L676	Uncharacterized protein	68	6	11	38.927/8.87	ECM(2.3%), Plastid (83%)	-	-	0.16	XP_004492869.1	Cicer arietinum	phosphoglycolate phosphatase 1B
Cell wall biogenesis & architecture	1-DE	CaWEP-IGU-189	I1L7L2	Uncharacterized protein	51	1	4	24.251/9.37	ECM(2.3%), Plastid (83%)	-	-	0.16	XP_004495877.1	Cicer arietinum	phosphoglycolate phosphatase 1B
Protein folding	1-DE	CaWEP-IGU-19	A0A022RQ47	Uncharacterized protein	124	3	11	24.800/7.64	ECM(2.4%), Cytoplasm-Nucleus (31%)	-	-	0.16	XP_004507753.1	Cicer arietinum	Heat shock 70kDa protein
Redox Homeostasis	1-DE	CaWEP-IGU-190	I1LAJ3	Aldo_ket_red domain-containing protein	78	3	8	36.838/7.60	ECM(0.5%), Plastid (44%)	-	-	0.16	XP_004497756.1	Cicer arietinum	Voltage-gated potassium channel subunit beta
Innate defense	1-DE	CaWEP-IGU-191	I1LC49	Peptidase A1 domain-containing protein	52	4	3	47.878/8.57	ECM(4.6%), Plasma membrane (83%)	-	+	0.16	XP_004495384.1	Cicer arietinum	Peptidase A1 domain-containing protein
Cell wall remodeling	1-DE	CaWEP-IGU-192	I1LJR9	Uncharacterized protein	61	16	3	60.308/6.81	ECM	+	-	0.16	XP_004507123.1	Cicer arietinum	Beta glucosidase
Redox Homeostasis	1-DE	CaWEP-IGU-193	I1LK37	Uncharacterized protein	181	3	5	27.270/7.56	ECM(0.45%), Plastid (36%)	-	+	0.16	XP_012572741.1	Cicer arietinum	Osmotin like protein
Miscellenous	1-DE	CaWEP-IGU-195	I1LL36	Alpha-carbonic anhydrase domain-containing protein	57	2	5	32.186/8.75	ECM(24%), Plasma membrane (35%)	-	+	0.16	XP_004506042.1	Cicer arietinum	Alpha-carbonic anhydrase domain-containing protein
Cell wall biogenesis & architecture	1-DE	CaWEP-IGU-198	I1MDV8	FabA domain-containing protein	92	12	16	24.584/9.45	ECM(0.42%), Plastid (87%)	-	-	0.16	XP_004485564.1	Cicer arietinum	FabA domain-containing protein
Cell wall biogenesis & architecture	1-DE	CaWEP-IGU-199	I1MMH5	Pectin acetylesterase	75	8	5	46.815/8.69	ECM	-	-	0.16	XP_004509522.1	Cicer arietinum	Pectin acetylesterase
Cell wall biogenesis & architecture	1-DE	CaWEP-IGU-2	A0A022PWF8	LRRNT_2 domain-containing protein	70	10	2	37.301/7.02	ECM	+	+	0.16	XP_012569258.1	Cicer arietinum	Polygalactouranase inhibitor
Protein folding	1-DE	CaWEP-IGU-20	A0A022RQK9	UBIQUITIN_CONJUGAT_2 domain-containing protein	102	6	7	16.879/6.11	ECM	-	-	0.16	XP_004490726.1	Cicer arietinum	UBIQUITIN_CONJUGAT_2 domain-containing protein
Innate defense	1-DE	CaWEP-IGU-200	I1MN82	Uncharacterized protein	61	3	1	55.939/5.57	ECM	-	+	0.16	XP_004509337.1	Cicer arietinum	Serine protease
Innate defense	1-DE	CaWEP-IGU-201	I1MYI8	Glyceraldehyde-3-phosphate dehydrogenase	68	20	20	36.929/6.97	ECM(2%), Cytoplasm-Nucleus (32%)	-	-	0.16	XP_004502328.1	Cicer arietinum	Glyceraldehyde-3-phosphate dehydrogenase
Cell wall biogenesis & architecture	1-DE	CaWEP-IGU-203	I1N4B8	Aldose 1-epimerase	162	14	12	40.821/9.40	ECM	-	-	0.16	XP_004489156.1	Cicer arietinum	Aldose 1-epimerase
Innate defense	1-DE	CaWEP-IGU-204	I1NCM4	Peptidase A1 domain-containing protein	91	6	5	51.621/9.01	ECM(4.6%), Plasma membrane (83%)	-	+	0.16	XP_027188429.1	Cicer arietinum	Peptidase A1 domain-containing protein
Protein folding	1-DE	CaWEP-IGU-206	I1P543	AP domain-containing protein	73	2	6	61.659/8.29	ECM(3%), Plastid (65%)	-	-	0.16	XP_004507738.1	Cicer arietinum	Leucine aminopeptidase
Redox Homeostasis	1-DE	CaWEP-IGU-207	I1PG53	Ferredoxin--NADP reductase	63	7	11	42.164/8.78	ECM (17%), Cytoplasm (40%)	-	-	0.16	XP_004486455.1	Cicer arietinum	Ferredoxin--NADP reductase
Innate defense	1-DE	CaWEP-IGU-208	I1PMF5	Glyceraldehyde-3-phosphate dehydrogenase	58	24	25	36.921/6.34	ECM(2%), Cytoplasm-Nucleus (32%)	-	-	0.16	XP_004502328.1	Cicer arietinum	Glyceraldehyde-3-phosphate dehydrogenase
Miscellenous	1-DE	CaWEP-IGU-209	I1QGE3	Uncharacterized protein	124	5	7	73.626/5.13	ECM	-	+	0.16	XP_004503582.1	Cicer arietinum	Luminal binding protein
Signaling	1-DE	CaWEP-IGU-21	A0A022RRS9	Obg-like ATPase 1	106	5	13	44.856/6.40	ECM(0.33%), Plastid (52%)	-	-	0.16	XP_004486463.1	Cicer arietinum	Obg-like ATPase 1
Unknown	1-DE	CaWEP-IGU-210	I1QTQ6	Uncharacterized protein	49	5	1	47.684/6.38	ECM(0.5%), Nucleus (47%)	-	+	0.16	XP_004507409.1	Cicer arietinum	Uncharacterized protein
Cell wall remodeling	1-DE	CaWEP-IGU-212	I3RZQ8	beta-amylase	103	4	11	56.551/5.11	ECM(25%), Cytosol (42%)	-	-	0.16	XP_004513548.1	Cicer arietinum	beta-amylase
Cell wall biogenesis & architecture	1-DE	CaWEP-IGU-213	I3S0C2	FAS1 domain-containing protein	145	17	22	28.933/9.44	ECM(2.3%), Plasma membrane (90%)	-	+	0.16	XP_012568463.1	Cicer arietinum	FAS1 domain-containing protein
Protein folding	1-DE	CaWEP-IGU-214	I3S1U3	Glutamate decarboxylase	108	12	9	56.608/5.63	ECM(1%), Cytoplasm (38%)	-	-	0.16	XP_004515245.1	Cicer arietinum	Glutamate decarboxylase
Transport	1-DE	CaWEP-IGU-215	I3S258	VOC domain-containing protein	55	3	5	17.236/4.96	ECM(2.2%), Plastid (76%)	-	-	0.16	XP_004492251.1	Cicer arietinum	VOC domain-containing protein
Redox Homeostasis	1-DE	CaWEP-IGU-216	I3S322	PsbP domain-containing protein	183	9	13	26.889/9.34	ECM(1.7%), Plastid (77%)	-	-	0.16	XP_004492088.1	Cicer arietinum	PsbP domain-containing protein
Innate defense	1-DE	CaWEP-IGU-217	I3S408	Malic_M domain-containing protein	48	3	20	9.744/7.85	ECM(0.46%), Plastid(44%)	-	-	0.16	XP_004503480.1	Cicer arietinum	Malic enzyme
Innate defense	1-DE	CaWEP-IGU-218	I3S482	Chitin-binding type-1 domain-containing protein	73	5	19	35.941/7.35	ECM	+	+	0.16	NP_001265906.1	Cicer arietinum	Chitin-binding type-1 domain-containing protein
Cell wall biogenesis & architecture	1-DE	CaWEP-IGU-22	A0MA74	Xyloglucan endotransglucosylase/hydrolase	50	2	8	34.547/7.63	ECM	-	+	0.16	NP_001265913.1	Cicer arietinum	Xyloglucan endotransglucosylase/hydrolase
Signaling	1-DE	CaWEP-IGU-220	I3SDU3	PKS_ER domain-containing protein	100	4	9	34.220/5.87	ECM	-	-	0.16	XP_004515401.1	Cicer arietinum	PKS_ER domain-containing protein
Redox Homeostasis	1-DE	CaWEP-IGU-221	I3SH82	FMN hydroxy acid dehydrogenase domain-containing protein	73	3	5	40.658/9.45	ECM	-	-	0.16	XP_004488699.1	Cicer arietinum	2-hydroxy-acid oxidase
Redox Homeostasis	1-DE	CaWEP-IGU-222	I3SKT1	Uncharacterized protein	97	6	17	32.489/6.15	ECM	-	-	0.16	XP_004485644.1	Cicer arietinum	soluble inorganic pyrophosphatase 6
Redox Homeostasis	1-DE	CaWEP-IGU-223	I3SKZ1	Peroxidase	83	18	9	38.630/7.51	ECM	-	+	0.16	AII99873.1	Cicer arietinum	Peroxidase
Redox Homeostasis	1-DE	CaWEP-IGU-224	I3SMB4	Peroxidase	103	4	14	34.533/8.93	ECM	-	+	0.16	XP_004502855.1	Cicer arietinum	Peroxidase
Cell wall biogenesis & architecture	1-DE	CaWEP-IGU-226	I3SVI0	Pectinesterase	55	20	10	60.817/8.03	ECM	-	+	0.16	XP_004492228.1	Cicer arietinum	Pectinesterase
Redox Homeostasis	1-DE	CaWEP-IGU-227	I3SZN0	Plastocyanin-like domain-containing protein	53	6	23	16.122/6.06	ECM	-	-	0.16	XP_004499321.1	Cicer arietinum	L-ascorbate oxidase
Redox Homeostasis	1-DE	CaWEP-IGU-228	I3T3Y4	Peroxidase	133	21	7	38.510/5.81	ECM	-	+	0.16	XP_012569976.1	Cicer arietinum	Peroxidase
Innate defense	1-DE	CaWEP-IGU-23	A1IIA1	Cysteine proteinase	182	4	4	40.079/6.02	ECM	-	+	0.16	NP_001352196.1	Cicer arietinum	Cysteine proteinase
Redox Homeostasis	1-DE	CaWEP-IGU-230	I3T6Q8	Peroxidase	104	9	12	38.809/7.55	ECM(5%), Plasma membrane (78%)	-	+	0.16	XP_004515103.1	Cicer arietinum	Peroxidase
Redox Homeostasis	1-DE	CaWEP-IGU-231	I3W7E6	Laccase-like protein	148	8	7	50.705/9.63	ECM	-	-	0.16	XP_004499321.1	Cicer arietinum	L-ascorbate oxidase
Redox Homeostasis	1-DE	CaWEP-IGU-232	I7C033	Cu Superoxide dismutase [Cu-Zn]	52	4	22	15.298/6.42	ECM(4.3%), Cytoplasm (65%)	-	-	0.16	NP_001296637.1	Cicer arietinum	Cu Superoxide dismutase [Cu-Zn]
Miscellenous	1-DE	CaWEP-IGU-233	J3L0X4	Uncharacterized protein	126	6	9	60.224/4.95	ECM	-	+	0.16	XP_004503582.1	Cicer arietinum	Luminal binding protein
Innate defense	1-DE	CaWEP-IGU-234	J3LEH7	Glyceraldehyde-3-phosphate dehydrogenase	58	22	22	36.700/7.05	ECM(2%), Cytoplasm-Nucleus (32%)	-	-	0.16	XP_004502328.1	Cicer arietinum	Glyceraldehyde-3-phosphate dehydrogenase
Protein folding	1-DE	CaWEP-IGU-235	J3LU81	Uncharacterized protein	124	4	8	40.088/7.59	ECM(1.2%), Cytoplasm-Nucleus (62%)	-	-	0.16	XP_004492118.1	Cicer arietinum	Heat shock 70kDa protein
Cell wall remodeling	1-DE	CaWEP-IGU-236	J3LU91	Expansin	55	6	8	29.311/9.08	ECM	-	+	0.16	XP_004490888.1	Cicer arietinum	Expansin
Signaling	1-DE	CaWEP-IGU-237	J3MAE0	Nucleoside diphosphate kinase	50	8	24	26.035/8.98	ECM(0.75%), Plastid (35%)	-	-	0.16	XP_012572130.1	Cicer arietinum	Nucleoside diphosphate kinase
Cell wall remodeling	1-DE	CaWEP-IGU-238	J3MDN4	Uncharacterized protein	109	15	3	58.056/8.40	ECM	+	-	0.16	XP_004507318.1	Cicer arietinum	Beta glucosidase
Innate defense	1-DE	CaWEP-IGU-239	J3MQ06	Glyceraldehyde-3-phosphate dehydrogenase	49	17	13	36.544/6.40	ECM(2%), Cytoplasm-Nucleus (32%)	-	-	0.16	XP_004502328.1	Cicer arietinum	Glyceraldehyde-3-phosphate dehydrogenase
Transcriptional regulation	1-DE	CaWEP-IGU-24	A4SB22	Tr-type G domain-containing protein	62	5	6	95.593/5.75	ECM(0.3%), Nucleus (42%)	-	-	0.16	XP_004488812.1	Cicer arietinum	Elongation factor 2
Signaling	1-DE	CaWEP-IGU-240	J3MR41	obg-like ATPase 1	47	2	4	44.879/6.48	ECM(0.33%), Plastid (52%)	-	-	0.16	XP_004486463.1	Cicer arietinum	obg-like ATPase 1
Redox Homeostasis	1-DE	CaWEP-IGU-241	J3MZ43	Uncharacterized protein	48	11	1	57.943/6.06	ECM	-	-	0.16	XP_004495964.1	Cicer arietinum	Hydroxyisourate hydrolase isoform X
Miscellenous	1-DE	CaWEP-IGU-242	J3NE83	Rx_N domain-containing protein	47	5	1	79.482/8.05	ECM(3.3%), Plastid (20%)	-	-	0.16	AHG28981.1	Cicer arietinum	Rx_N domain-containing protein
Cell wall remodeling	1-DE	CaWEP-IGU-243	J9Z414	Beta-D-glucan exohydolase Glc1-1	119	6	7	69.462/7.95	ECM	-	-	0.16	XP_012571753.1	Cicer arietinum	Beta-D-glucan exohydolase Glc1-1
Redox Homeostasis	1-DE	CaWEP-IGU-244	K3XJI0	Peroxidase	51	6	4	38.757/7.62	ECM	-	+	0.16	XP_004499202.1	Cicer arietinum	Peroxidase
Redox Homeostasis	1-DE	CaWEP-IGU-245	K3XJQ1	Peroxidase	51	6	6	36.871/7.62	ECM	-	+	0.16	XP_004509315.1	Cicer arietinum	Peroxidase
Redox Homeostasis	1-DE	CaWEP-IGU-246	K3XYV6	PsbP domain-containing protein	168	40	10	27.429/8.85	ECM(1.7%), Plastid (77%)	-	-	0.16	NP_001351835.1	Cicer arietinum	PsbP domain-containing protein
Transcriptional regulation	1-DE	CaWEP-IGU-247	K3YI44	Uncharacterized protein	124	4	7	43.916/6.95	ECM(0.5%), Nucleus (70%)	-	-	0.16	XP_004513862.1	Cicer arietinum	Tyrosine--tRNA ligase 1
Redox Homeostasis	1-DE	CaWEP-IGU-248	K3YM30	Peroxidase	75	12	13	38.779/5.08	ECM	-	+	0.16	XP_004508131.1	Cicer arietinum	Peroxidase
Transcriptional regulation	1-DE	CaWEP-IGU-249	K3YSE5	Uncharacterized protein	124	4	7	51.816/9.30	ECM(0.5%), Nucleus (70%)	-	-	0.16	XP_004513862.1	Cicer arietinum	Tyrosine--tRNA ligase 1
Unknown	1-DE	CaWEP-IGU-25	A5ALA8	Uncharacterized protein Putative	48	3	2	28.323/8.96	ECM(1%), Plastid (69%)	-	-	0.16	XP_027188384.1	Cicer arietinum	Uncharacterized protein Putative
Cell wall remodeling	1-DE	CaWEP-IGU-250	K3Z0Y2	Uncharacterized protein	78	5	5	68.787/6.84	ECM	+	-	0.16	XP_012571753.1	Cicer arietinum	beta glucosidase-like
Redox Homeostasis	1-DE	CaWEP-IGU-251	K3Z5G7	Uncharacterized protein	61	20	7	57.909/6.25	ECM	+	-	0.16	XP_004495964.1	Cicer arietinum	Hydroxyisourate hydrolase isoform X
Redox Homeostasis	1-DE	CaWEP-IGU-253	K4ACL4	Peroxidase	183	4	6	35.458/5.95	ECM	-	+	0.16	XP_004493228.1	Cicer arietinum	Peroxidase
Redox homeostasis	1-DE	CaWEP-IGU-259	K4BRC3	ATP-synt_ab domain-containing protein	142	14	15	15.154/9.47	ECM (6%), Mitochondria (59%)	-	-	0.16	YP_002149718.1	Cicer arietinum	ATP-synt_ab domain-containing protein
Cell wall biogenesis & architecture	1-DE	CaWEP-IGU-26	A5ANB0	Xyloglucan endotransglucosylase/hydrolase	50	2	8	32.790/4.75	ECM	-	+	0.16	XP_004507837.1	Cicer arietinum	Xyloglucan endotransglucosylase/hydrolase
Development	1-DE	CaWEP-IGU-262	K7K9D0	HP domain-containing protein	77	4	5	108.166/5.73	ECM(0.7%), Nucleus (57%)	-	-	0.16	XP_004513861.1	Cicer arietinum	Villin 3
Cell wall biogenesis & architecture	1-DE	CaWEP-IGU-263	K7L4Y5	Pectinesterase	66	4	5	58.331/8.90	ECM	-	+	0.16	XP_004503381.1	Cicer arietinum	Pectinesterase
Redox Homeostasis	1-DE	CaWEP-IGU-264	K7LC70	Peroxidase	71	10	7	35.339/5.65	ECM	-	+	0.16	XP_004513441.1	Cicer arietinum	Peroxidase
Transcriptional regulation	1-DE	CaWEP-IGU-267	K7MDZ1	Tr-type G domain-containing protein	155	10	6	93.089/6.25	ECM(0.3%), Nucleus (42%)	-	-	0.16	XP_004506153.1	Cicer arietinum	Elongation factor 2
Protein folding	1-DE	CaWEP-IGU-268	K7MGH8	AP domain-containing protein	73	4	3	52.188/5.32	ECM(3%), Plastid (65%)	-	-	0.16	XP_004507738.1	Cicer arietinum	Leucine aminopeptidase
Development	1-DE	CaWEP-IGU-269	K7MYB6	HP domain-containing protein	146	6	8	109.157/5.52	ECM(0.5%), Nucleus (50%)	-	-	0.16	XP_004493486.1	Cicer arietinum	Villin 3
Unknown	1-DE	CaWEP-IGU-27	A5APC8	Uncharacterized protein Putative	49	3	6	50.382/5.64	ECM(5%), Plastid (62%)	-	-	0.16	XP_004509072.1	Cicer arietinum	Uncharacterized protein Putative
Innate defense	1-DE	CaWEP-IGU-271	K7WNY2	Glyceraldehyde 3-phosphate dehydrogenase	136	13	24	36.815/7.03	ECM(2%), Cytoplasm-Nucleus (32%)	-	-	0.16	XP_004502328.1	Cicer arietinum	Glyceraldehyde 3-phosphate dehydrogenase
Protein folding	1-DE	CaWEP-IGU-272	K8EF21	Heat shock protein 70	82	2	4	63.392/5.15	ECM(2.4%), Cytoplasm-Nucleus (31%)	-	-	0.16	XP_004507753.1	Cicer arietinum	Heat shock protein 70
Protein folding	1-DE	CaWEP-IGU-273	K8EGI6	Heat Shock Protein 70	117	5	7	74.941/5.20	ECM	-	-	0.16	XP_004493886.1	Cicer arietinum	Heat Shock Protein 70
Cell wall biogenesis & architecture	1-DE	CaWEP-IGU-274	K8F2I2	Uncharacterized protein	88	3	2	38.867/5.33	ECM	-	-	0.16	XP_004510467.2	Cicer arietinum	Germin-like protein
Innate defense	1-DE	CaWEP-IGU-275	K8FDQ7	Bathy18g01120 Mot1	50	4	3	224.519/5.84	ECM(1%), Mitochondria (27%)	-	-	0.16	XP_004506373.1	Cicer arietinum	TATA binding protein associated factor
Signaling	1-DE	CaWEP-IGU-277	M0RFA8	Guanosine nucleotide diphosphate dissociation inhibitor	195	8	14	50.307/6.86	ECM(1%), Cytoplasm (44%)	-	-	0.16	NP_001266078.1	Cicer arietinum	Guanosine nucleotide diphosphate dissociation inhibitor
Transcriptional regulation	1-DE	CaWEP-IGU-278	M0RHK8	Ribonuclease	157	10	3	108.380/6.63	ECM(0.2%), Plastid (75%)	-	-	0.16	XP_004503033.1	Cicer arietinum	Ribonuclease
Redox Homeostasis	1-DE	CaWEP-IGU-279	M0RM09	Peroxidase	178	8	23	22.357/5.60	ECM	+	+	0.16	XP_004487572.1	Cicer arietinum	Peroxidase
Innate defense	1-DE	CaWEP-IGU-28	A5AYZ1	Malic enzyme	85	4	8	72.911/6.60	ECM(0.46%), Plastid(44%)	-	-	0.16	XP_004503480.1	Cicer arietinum	Malic enzyme
Innate defense	1-DE	CaWEP-IGU-280	M0RR84	Glyceraldehyde-3-phosphate dehydrogenase	60	13	18	44.256/9.05	ECM(2%), Cytoplasm-Nucleus (32%)	-	-	0.16	XP_004502328.1	Cicer arietinum	Glyceraldehyde-3-phosphate dehydrogenase
Cell wall remodeling	1-DE	CaWEP-IGU-281	M0RVR0	Alpha-galactosidase	147	14	6	43.891/8.11	ECM	-	+	0.16	XP_004495485.1	Cicer arietinum	Alpha-galactosidase
Protein folding	1-DE	CaWEP-IGU-282	M0S0F4	UBIQUITIN_CONJUGAT_2 domain-containing protein	102	5	12	10.306/9.30	ECM(5%), Cytoplasm (35%)	-	-	0.16	XP_004500383.1	Cicer arietinum	UBIQUITIN_CONJUGAT_2 domain-containing protein
Redox Homeostasis	1-DE	CaWEP-IGU-284	M0S889	Peroxidase	71	10	2	131.207/8.52	ECM	-	+	0.16	XP_004510041.2	Cicer arietinum	Peroxidase
Miscellenous	1-DE	CaWEP-IGU-285	M0SE26	Metallophos domain-containing protein	87	4	9	44.446/7.10	ECM(201%), Plasma membrane (20%)	+	-	0.16	NP_001266002.1	Cicer arietinum	Metallophos domain-containing protein
Cell wall biogenesis & architecture	1-DE	CaWEP-IGU-286	M0SHP6	Uncharacterized protein	67	13	27	33.229/6.94	ECM(6.2%), Cytoplasm-Mitochondria (34%)	-	-	0.16	XP_004488432.1	Cicer arietinum	UDP-arabinopyranose mutase 3
Cell wall remodeling	1-DE	CaWEP-IGU-287	M0SK63	Uncharacterized protein	48	13	3	55.200/6.13	ECM	+	+	0.16	XP_004486932.1	Cicer arietinum	Beta glucosidase 12
Redox homeostasis	1-DE	CaWEP-IGU-288	M0SKG9	Uncharacterized protein	50	6	5	33.169/9.27	ECM(6%), Plastid (65%)	-	-	0.16	XP_004514328.1	Cicer arietinum	Allene oxidase
Redox Homeostasis	1-DE	CaWEP-IGU-289	M0SLK9	Peroxidase	50	8	8	34.199/8.83	ECM	-	+	0.16	XP_004512077.1	Cicer arietinum	Peroxidase
Cell wall biogenesis & architecture	1-DE	CaWEP-IGU-29	A5B0R6	Cupin type-1 domain-containing protein	47	3	2	37.846/6.09	ECM	-	-	0.16	XP_004513480.1	Cicer arietinum	Germin-like protein
Redox Homeostasis	1-DE	CaWEP-IGU-291	M0SNH6	Uncharacterized protein	51	4	10	8.267/10.59	ECM	-	-	0.16	XP_004506878.1	Cicer arietinum	2-oxoglutarate dependent dioxygenase
Miscellenous	1-DE	CaWEP-IGU-292	M0SPW9	Uncharacterized protein	48	1	5	26.587/6.24	ECM	-	-	0.16	XP_004506527.1	Cicer arietinum	Arginase 1
Miscellenous	1-DE	CaWEP-IGU-293	M0SUR9	Cytochrome c domain-containing protein	109	5	20	12.252/9.37	ECM(1.5%), Mitochondria (62%)	-	-	0.16	XP_004492887.1	Cicer arietinum	Cytochrome c domain-containing protein
Cell wall remodeling	1-DE	CaWEP-IGU-294	M0SWV8	Uncharacterized protein	78	4	3	69.324/8.60	ECM	+	-	0.16	XP_012571753.1	Cicer arietinum	beta glucosidase-like
Cell wall remodeling	1-DE	CaWEP-IGU-295	M0T0Z4	Alpha-galactosidase	147	14	8	23.571/5.04	ECM	-	+	0.16	XP_004492578.1	Cicer arietinum	Alpha-galactosidase
Cell wall remodeling	1-DE	CaWEP-IGU-296	M0T113	Fn3_like domain-containing protein	52	4	2	84.726/6.38	ECM	+	-	0.16	XP_004504774.1	Cicer arietinum	Beta xylosidase
Innate defense	1-DE	CaWEP-IGU-297	M0T1L6	Glyceraldehyde-3-phosphate dehydrogenase	136	12	15	43.086/9.05	ECM(2%), Cytoplasm-Nucleus (32%)	-	-	0.16	XP_004502328.1	Cicer arietinum	Glyceraldehyde-3-phosphate dehydrogenase
Transcriptional regulation	1-DE	CaWEP-IGU-298	M0T577	Ribonuclease	51	5	2	108.086/6.13	ECM(0.2%), Plastid (75%)	-	-	0.16	XP_004503033.1	Cicer arietinum	Ribonuclease
Cell wall biogenesis & architecture	1-DE	CaWEP-IGU-299	M0T7R0	Epimerase domain-containing protein	50	2	7	41.107/6.03	ECM(1%), Plastid (66%)	-	-	0.16	XP_004506123.1	Cicer arietinum	Epimerase domain-containing protein
Protein folding	1-DE	CaWEP-IGU-3	A0A022PZG5	UBIQUITIN_CONJUGAT_2 domain-containing protein	133	9	37	16.765/7.71	ECM	-	-	0.16	XP_004498392.1	Cicer arietinum	UBIQUITIN_CONJUGAT_2 domain-containing protein
Redox Homeostasis	1-DE	CaWEP-IGU-30	A5B1P3	Thioredoxin domain-containing protein	77	5	18	30.361/6.84	ECM(0.6%), Plastid (48%)	-	-	0.16	XP_004494239.1	Cicer arietinum	Thioredoxin domain-containing protein
Redox Homeostasis	1-DE	CaWEP-IGU-300	M0TE60	Peroxidase	62	5	9	32.167/9.02	ECM	-	+	0.16	XP_004513315.2	Cicer arietinum	Peroxidase
Redox Homeostasis	1-DE	CaWEP-IGU-301	M0TFM8	FMN hydroxy acid dehydrogenase domain-containing protein	73	3	8	40.350/9.30	ECM	-	-	0.16	XP_004488699.1	Cicer arietinum	2-hydroxy-acid oxidase
Redox Homeostasis	1-DE	CaWEP-IGU-302	M0TG26	Peroxidase	117	15	14	31.387/6.41	ECM	-	+	0.16	XP_004510041.2	Cicer arietinum	Peroxidase
Redox Homeostasis	1-DE	CaWEP-IGU-303	M0TG27	Peroxidase	71	12	27	25.078/8.22	ECM	-	+	0.16	XP_004502855.1	Cicer arietinum	Peroxidase
Cell wall remodeling	1-DE	CaWEP-IGU-304	M0TJ87	Uncharacterized protein	48	14	6	58.403/9.27	ECM	+	+	0.16	XP_004486932.1	Cicer arietinum	Beta glucosidase 12
Cell wall remodeling	1-DE	CaWEP-IGU-305	M0TQ79	Alpha-galactosidase	147	14	4	42.690/6.73	ECM	-	+	0.16	XP_004492578.1	Cicer arietinum	Alpha-galactosidase
Cell wall biogenesis & architecture	1-DE	CaWEP-IGU-306	M0TUI6	Phosphoglycolate phosphatase	61	3	7	33.558/5.16	ECM(2.3%), Plastid (83%)	-	-	0.16	XP_004492869.1	Cicer arietinum	Phosphoglycolate phosphatase
Cell wall remodeling	1-DE	CaWEP-IGU-307	M0TVR8	Uncharacterized protein	48	12	6	57.557/5.83	ECM	+	+	0.16	XP_004505421.1	Cicer arietinum	Beta glucosidase 44
Redox Homeostasis	1-DE	CaWEP-IGU-308	M0U200	Superoxide dismutase [Cu-Zn]	74	4	11	23.636/6.54	ECM	-	-	0.16	XP_004506078.1	Cicer arietinum	Superoxide dismutase [Cu-Zn]
Redox Homeostasis	1-DE	CaWEP-IGU-309	M0U3J3	Glyco_hydro_3 domain-containing protein	76	3	12	25.570/8.30	ECM	+	-	0.16	XP_027187506.1	Cicer arietinum	Glyco_hydro_3 domain-containing protein
Redox Homeostasis	1-DE	CaWEP-IGU-31	A5B1Y5	Superoxide dismutase [Cu-Zn]	74	6	18	21.808/5.87	ECM	-	-	0.16	XP_004506078.1	Cicer arietinum	Superoxide dismutase [Cu-Zn]
Protein folding	1-DE	CaWEP-IGU-310	M0U4F9	UBIQUITIN_CONJUGAT_2 domain-containing protein	156	5	18	18.447/5.13	ECM(5%), Cytoplasm (35%)	-	-	0.16	XP_004503364.1	Cicer arietinum	UBIQUITIN_CONJUGAT_2 domain-containing protein
Cell wall biogenesis & architecture	1-DE	CaWEP-IGU-311	M0U4X1	Germin-like protein	100	3	5	25.232/5.67	ECM	+	-	0.16	XP_004513533.1	Cicer arietinum	Germin-like protein
Innate defense	1-DE	CaWEP-IGU-312	M0UAJ6	Malic enzyme	64	2	5	65.329/5.98	ECM(0.46%), Plastid(44%)	-	-	0.16	XP_004503480.1	Cicer arietinum	Malic enzyme
Redox Homeostasis	1-DE	CaWEP-IGU-314	M0UZ59	VOC domain-containing protein	85	2	11	10.313/4.44	ECM	-	-	0.16	XP_027191799.1	Cicer arietinum	Lactoylglutathione lyase
Signaling	1-DE	CaWEP-IGU-315	M0V752	obg-like ATPase 1	47	2	5	44.654/6.69	ECM(0.33%), Plastid (52%)	-	-	0.16	XP_004486463.1	Cicer arietinum	obg-like ATPase 1
Signaling	1-DE	CaWEP-IGU-316	M0VXJ2	ADF-H domain-containing protein	56	5	8	16.092/5.92	ECM(1.6%), Cytoplasm (47%)	-	-	0.16	XP_004495011.1	Cicer arietinum	ADF-H domain-containing protein
Innate defense	1-DE	CaWEP-IGU-317	M0XPN7	Malic enzyme	64	3	8	66.078/5.89	ECM(0.46%), Plastid(44%)	-	-	0.16	XP_004503480.1	Cicer arietinum	Malic enzyme
Signaling	1-DE	CaWEP-IGU-318	M0XXI2	Pept_C1 domain-containing protein	51	3	8	39.196/6.30	ECM	-	+	0.16	XP_004494492.1	Cicer arietinum	Cathepsin B
Cell wall remodeling	1-DE	CaWEP-IGU-319	M0Y8N3	Uncharacterized protein	48	12	11	34.273/5.98	ECM	-	-	0.16	XP_027186221.1	Cicer arietinum	Beta glucosidase 11
Redox Homeostasis	1-DE	CaWEP-IGU-32	A5BJV8	Peroxidase	51	5	3	45.157/5.94	ECM	-	+	0.16	XP_004490698.1	Cicer arietinum	Peroxidase
Redox Homeostasis	1-DE	CaWEP-IGU-320	M0Z065	FMN hydroxy acid dehydrogenase domain-containing protein	73	3	12	35.034/9.43	ECM	-	-	0.16	XP_004488699.1	Cicer arietinum	2-hydroxy-acid oxidase
Protein folding	1-DE	CaWEP-IGU-321	M0Z8C6	Uncharacterized protein	124	3	8	60.079/5.00	ECM(1.2%), Cytoplasm-Nucleus (62%)	-	-	0.16	XP_004492118.1	Cicer arietinum	Heat shock 70kDa protein
Redox Homeostasis	1-DE	CaWEP-IGU-322	M0ZHD0	Uncharacterized protein	83	6	14	40.383/7.01	ECM(1%), Plastid (74%)	-	-	0.16	XP_004503461.1	Cicer arietinum	Lactoylglutathione lyase
Cell wall remodeling	1-DE	CaWEP-IGU-323	M0ZTK1	Uncharacterized protein	119	5	4	69.017/9.18	ECM	-	-	0.16	XP_012571753.1	Cicer arietinum	beta glucosidase-like
Innate defense	1-DE	CaWEP-IGU-324	M0ZYA4	Glyceraldehyde-3-phosphate dehydrogenase	194	16	14	36.633/8.23	ECM(2%), Cytoplasm-Nucleus (32%)	-	-	0.16	XP_004502328.1	Cicer arietinum	Glyceraldehyde-3-phosphate dehydrogenase
Redox Homeostasis	1-DE	CaWEP-IGU-325	M1AC27	FMN hydroxy acid dehydrogenase domain-containing protein	73	3	7	40.480/8.99	ECM	-	-	0.16	XP_004488699.1	Cicer arietinum	2-hydroxy-acid oxidase
Protein folding	1-DE	CaWEP-IGU-326	M1AFA9	Glutamate dehydrogenase	155	7	18	44.921/6.20	ECM(2.9%), Mitochondria (40%)	-	-	0.16	XP_004493158.1	Cicer arietinum	Glutamate dehydrogenase
Innate defense	1-DE	CaWEP-IGU-327	M1AM94	Glyceraldehyde-3-phosphate dehydrogenase	134	4	9	48.490/6.52	ECM(2%), Cytoplasm-Nucleus (32%)	-	-	0.16	XP_004500847.1	Cicer arietinum	Glyceraldehyde-3-phosphate dehydrogenase
Cell wall biogenesis & architecture	1-DE	CaWEP-IGU-328	M1BBV8	Uncharacterized protein	61	3	5	39.968/7.48	ECM(2.3%), Plastid (83%)	-	-	0.16	XP_004492869.1	Cicer arietinum	phosphoglycolate phosphatase 1B
Redox Homeostasis	1-DE	CaWEP-IGU-329	M1BCP7	Thioredoxin domain-containing protein	84	10	13	30.187/7.60	ECM(0.6%), Plastid (48%)	-	-	0.16	XP_004494239.1	Cicer arietinum	Thioredoxin domain-containing protein
Redox Homeostasis	1-DE	CaWEP-IGU-33	A7LNX7	Thioredoxin	70	10	17	20.550/9.63	ECM(0.6%), Plastid (48%)	-	-	0.16	XP_004514101.1	Cicer arietinum	Thioredoxin
Redox Homeostasis	1-DE	CaWEP-IGU-330	M1BCZ9	Lactoylglutathione lyase	148	9	10	32.905/5.47	ECM	-	-	0.16	XP_004486166.2	Cicer arietinum	Lactoylglutathione lyase
Cell wall biogenesis & architecture	1-DE	CaWEP-IGU-332	M1BZ99	Xyloglucan endotransglucosylase/hydrolase	50	2	10	32.124/9.10	ECM	-	+	0.16	XP_004504381.1	Cicer arietinum	Xyloglucan endotransglucosylase/hydrolase
Cell wall biogenesis & architecture	1-DE	CaWEP-IGU-333	M1CAG8	Uncharacterized protein	168	20	32	42.008/6.24	ECM(6.2%), Cytoplasm-Mitochondria (34%)	-	-	0.16	XP_004488432.1	Cicer arietinum	UDP-arabinopyranose mutase 3
Cell wall biogenesis & architecture	1-DE	CaWEP-IGU-334	M1CD13	Flavodoxin-like domain-containing protein	47	1	6	27.779/6.97	ECM(0.6%), Plasma membrane (32%)	-	-	0.16	XP_004507411.1	Cicer arietinum	Flavodoxin-like domain-containing protein
Cell wall remodeling	1-DE	CaWEP-IGU-335	M1CDE0	Alpha-galactosidase	147	14	6	47.325/5.97	ECM	-	+	0.16	XP_004492578.1	Cicer arietinum	Alpha-galactosidase
Cell wall remodeling	1-DE	CaWEP-IGU-336	M1CLM2	Uncharacterized protein	76	3	5	62.902/8.57	ECM	-	+	0.16	XP_027187506.1	Cicer arietinum	Glycosyl hydrolase family protein
Protein folding	1-DE	CaWEP-IGU-337	M1CMX7	Uncharacterized protein	63	5	16	8.222/9.67	ECM(4.6%), Plasma membrane (83%)	-	-	0.16	XP_004491396.1	Cicer arietinum	Peptide methionine sulfoxide reductase
Redox Homeostasis	1-DE	CaWEP-IGU-338	M1CQK3	Thioredoxin domain-containing protein	100	12	23	29.691/6.34	ECM(0.6%), Plastid (48%)	-	-	0.16	XP_004494239.1	Cicer arietinum	Thioredoxin domain-containing protein
Cell wall remodeling	1-DE	CaWEP-IGU-339	M1CT08	Uncharacterized protein	106	13	3	58.974/9.15	ECM	-	+	0.16	XP_004486932.1	Cicer arietinum	Beta glucosidase 12
Cell wall remodeling	1-DE	CaWEP-IGU-34	A8TVQ0	beta-glucosidase G1	48	16	2	57.759/5.92	ECM	-	+	0.16	XP_012573129.2	Cicer arietinum	beta-glucosidase G1
Signaling	1-DE	CaWEP-IGU-340	M1CX89	Uncharacterized protein	52	2	3	36.670/6.38	ECM(6%), Nucleus (33%)	-	-	0.16	XP_004516372.2	Cicer arietinum	Probable calcium binding protein
Cell wall biogenesis & architecture	1-DE	CaWEP-IGU-341	M1H922	alpha-1,4-glucan-protein synthase	136	17	25	41.571/5.66	ECM(6.2%), Cytoplasm-Mitochondria (34%)	-	-	0.16	XP_004491891.1	Cicer arietinum	UDP-arabinopyranose mutase 2
Protein folding	1-DE	CaWEP-IGU-343	M4CAV9	Uncharacterized protein	78	10	17	42.057/5.52	ECM(2.2%), Cytoplam (30%)	-	-	0.16	XP_004490223.1	Cicer arietinum	Peptidyl-prolyl cis-trans isomerase
Cell wall remodeling	1-DE	CaWEP-IGU-344	M4CKU9	Uncharacterized protein	116	18	4	56.887/6.19	ECM	+	-	0.16	XP_004506510.1	Cicer arietinum	Beta glucosidase 12
Redox Homeostasis	1-DE	CaWEP-IGU-345	M4CVJ4	Uncharacterized protein	66	8	10	61.007/9.01	ECM	-	+	0.16	XP_004500896.1	Cicer arietinum	L-ascorbate oxidase
Cell wall remodeling	1-DE	CaWEP-IGU-346	M4DDE3	Uncharacterized protein	48	22	1	107.878/6.75	ECM	-	-	0.16	XP_012574250.2	Cicer arietinum	Beta glucosidase
Miscellenous	1-DE	CaWEP-IGU-347	M4DEX5	Uncharacterized protein	203	9	12	73.699/5.52	ECM	-	+	0.16	XP_004503582.1	Cicer arietinum	Luminal binding protein
Redox Homeostasis	1-DE	CaWEP-IGU-348	M4DFY0	Peroxidase	110	7	6	36.089/9.63	ECM	-	+	0.16	XP_004487389.1	Cicer arietinum	Peroxidase
Miscellenous	1-DE	CaWEP-IGU-349	M4DQ55	Histone domain-containing protein	89	4	4	28.650/6.95	ECM(2.3%), Cytoplasm (33%)	-	-	0.16	XP_004487735.1	Cicer arietinum	Histone domain-containing protein
Miscellenous	1-DE	CaWEP-IGU-35	A9NJR4	Histone domain-containing protein	90	6	25	14.878/10.05	ECM(0.5%), Nucleus (69%)	-	-	0.16	XP_012572749.1	Cicer arietinum	Histone domain-containing protein
Miscellenous	1-DE	CaWEP-IGU-350	M4DV48	Lipocln_cytosolic_FA-bd_dom domain-containing protein	47	2	4	28.388/4.90	ECM	-	-	0.16	XP_004507714.1	Cicer arietinum	Lipocln_cytosolic_FA-bd_dom domain-containing protein
Cell wall remodeling	1-DE	CaWEP-IGU-351	M4DVV2	Fn3_like domain-containing protein	51	3	4	136.373/8.43	ECM	-	-	0.16	XP_004487789.1	Cicer arietinum	Beta xylosidase
Cell wall remodeling	1-DE	CaWEP-IGU-352	M4EIP6	Alpha-galactosidase	128	8	6	44.289/8.35	ECM	-	+	0.16	XP_004495485.1	Cicer arietinum	Alpha-galactosidase
Miscellenous	1-DE	CaWEP-IGU-353	M4EJF7	Uncharacterized protein	55	4	1	51.258/7.53	ECM(0.5%), Nucleus (36%)	-	-	0.16	XP_004516325.1	Cicer arietinum	F box LRR protein
Cell wall biogenesis & architecture	1-DE	CaWEP-IGU-354	M4F678	Pectin acetylesterase	53	2	7	47.165/7.85	ECM	-	-	0.16	XP_004494501.1	Cicer arietinum	Pectin acetylesterase
Miscellenous	1-DE	CaWEP-IGU-355	M4F9Y7	Cytochrome c domain-containing protein	83	4	22	11.135/9.23	ECM(1.5%), Mitochondria (62%)	-	-	0.16	XP_004492887.1	Cicer arietinum	Cytochrome c domain-containing protein
Redox Homeostasis	1-DE	CaWEP-IGU-356	M4FFJ8	Peroxidase	85	5	3	38.599/6.33	ECM	-	+	0.16	XP_004488224.1	Cicer arietinum	Peroxidase
Signaling	1-DE	CaWEP-IGU-358	M5VJ04	Guanosine nucleotide diphosphate dissociation inhibitor	99	4	10	50.121/5.17	ECM	-	-	0.16	XP_004504841.1	Cicer arietinum	Guanosine nucleotide diphosphate dissociation inhibitor
Innate defense	1-DE	CaWEP-IGU-359	M5VNV5	Uncharacterized protein	65	4	4	39.924/5.80	ECM	-	-	0.16	NP_001352196.1	Cicer arietinum	Cysteine protease
Innate defense	1-DE	CaWEP-IGU-360	M5VVJ1	Malic enzyme	126	5	9	55.230/7.05	ECM(0.46%), Plastid(44%)	-	-	0.16	XP_004503480.1	Cicer arietinum	Malic enzyme
Cell wall remodeling	1-DE	CaWEP-IGU-361	M5VW21	Uncharacterized protein	76	4	4	68.605/8.56	ECM	-	-	0.16	XP_027187506.1	Cicer arietinum	Glycosyl hydrolase family protein
Protein folding	1-DE	CaWEP-IGU-362	M5W6U5	Uncharacterized protein	124	3	5	71.990/5.15	ECM(2.4%), Cytoplasm-Nucleus (31%)	-	-	0.16	XP_004507753.1	Cicer arietinum	Heat shock 70kDa protein
Cell wall remodeling	1-DE	CaWEP-IGU-363	M5WH74	Alpha-galactosidase	147	15	5	43.155/9.29	ECM	-	+	0.16	XP_004492578.1	Cicer arietinum	Alpha-galactosidase
Signaling	1-DE	CaWEP-IGU-364	M5WHZ3	Guanosine nucleotide diphosphate dissociation inhibitor	207	7	15	49.911/5.49	ECM	-	-	0.16	XP_004504841.1	Cicer arietinum	Guanosine nucleotide diphosphate dissociation inhibitor
Redox Homeostasis	1-DE	CaWEP-IGU-365	M5WIW4	Peroxidase	103	6	21	35.238/9.36	ECM	-	+	0.16	XP_004502855.1	Cicer arietinum	Peroxidase
Protein folding	1-DE	CaWEP-IGU-366	M5WMA0	Glutamate dehydrogenase	79	4	12	45.266/6.20	ECM(2.9%), Mitochondria (40%)	-	-	0.16	XP_004508961.1	Cicer arietinum	Glutamate dehydrogenase
Cell wall remodeling	1-DE	CaWEP-IGU-367	M5WN93	Uncharacterized protein	109	16	3	59.247/8.81	ECM	-	+	0.16	XP_004486932.1	Cicer arietinum	Beta glucosidase 12
Cell wall biogenesis & architecture	1-DE	CaWEP-IGU-368	M5WUF3	Pectin acetylesterase	102	4	6	44.784/8.37	ECM	-	-	0.16	XP_004509522.1	Cicer arietinum	Pectin acetylesterase
Redox Homeostasis	1-DE	CaWEP-IGU-369	M5WUG2	Lactoylglutathione lyase	125	7	8	32.637/5.27	ECM	-	-	0.16	XP_004486166.2	Cicer arietinum	Lactoylglutathione lyase
Transcriptional regulation	1-DE	CaWEP-IGU-37	A9NN70	S1 motif domain-containing protein	99	3	6	39.158/5.28	ECM(1.1%), Cytoplasm-Nucleus (55%)	-	-	0.16	XP_004500513.1	Cicer arietinum	Eukaryotic initiation factor 2
Innate defense	1-DE	CaWEP-IGU-370	M5WY86	Glyceraldehyde-3-phosphate dehydrogenase	127	17	16	36.716/7.68	ECM(2%), Cytoplasm-Nucleus (32%)	-	-	0.16	XP_004502328.1	Cicer arietinum	Glyceraldehyde-3-phosphate dehydrogenase
Innate defense	1-DE	CaWEP-IGU-372	M5X876	LRRNT_2 domain-containing protein	53	4	6	39.487/6.37	ECM	-	-	0.16	NP_001296651.1	Cicer arietinum	DNA-damage-repair/toleration protein
Cell wall biogenesis & architecture	1-DE	CaWEP-IGU-373	M5XG58	Xyloglucan endotransglucosylase/hydrolase	50	2	8	34.549/8.46	ECM	-	+	0.16	NP_001265913.1	Cicer arietinum	Xyloglucan endotransglucosylase/hydrolase
Redox Homeostasis	1-DE	CaWEP-IGU-375	M5XQ68	Thioredoxin domain-containing protein	55	5	9	34.346/6.14	ECM	-	-	0.16	XP_004499312.1	Cicer arietinum	Peroxidase
Redox Homeostasis	1-DE	CaWEP-IGU-376	M7ZFK1	Peroxidase	71	10	11	31.104/8.47	ECM	-	+	0.16	XP_004510041.2	Cicer arietinum	Peroxidase
Protein folding	1-DE	CaWEP-IGU-377	M7ZQ01	Heat shock cognate 70 kDa protein 1	124	3	4	81.431/5.17	ECM(1.2%), Cytoplasm-Nucleus (62%)	-	-	0.16	XP_004492118.1	Cicer arietinum	Heat shock cognate 70 kDa protein 1
Redox Homeostasis	1-DE	CaWEP-IGU-38	A9NNQ2	Uncharacterized protein Putative	150	15	11	32.839/5.04	ECM	-	-	0.16	XP_004486166.2	Cicer arietinum	Lactoylglutathione lyase
Cell wall biogenesis & architecture	1-DE	CaWEP-IGU-382	Q84UI7	Pectinesterase	66	3	13	20.148/8.59	ECM	-	+	0.16	XP_004492227.1	Cicer arietinum	Pectinesterase Pspme2
Protein folding	1-DE	CaWEP-IGU-383	O04300	Probable UDP-arabinopyranose mutase 1	196	20	31	42.059/5.73	ECM(2.2%), Cytoplam (30%)	-	-	0.16	XP_004490223.1	Cicer arietinum	Peptidyl-prolyl cis-trans isomerase
Signaling	1-DE	CaWEP-IGU-384	O22470	Guanosine nucleotide diphosphate dissociation inhibitor	196	13	12	50.069/5.69	ECM(1%), Cytoplasm (44%)	-	-	0.16	NP_001266078.1	Cicer arietinum	Guanosine nucleotide diphosphate dissociation inhibitor
Cell wall biogenesis & architecture	1-DE	CaWEP-IGU-385	O24547	Type IIIa membrane protein cp-wap11	61	11	22	36.658/8.76	ECM(6.2%), Cytoplasm-Mitochondria (34%)	-	+	0.16	XP_004491891.1	Cicer arietinum	UDP-arabinopyranose mutase 2
Cell wall remodeling	1-DE	CaWEP-IGU-386	O64407	beta-amylase	111	6	14	56.544/4.89	ECM(25%), Cytosol (42%)	-	-	0.16	XP_004513548.1	Cicer arietinum	beta-amylase
Protein folding	1-DE	CaWEP-IGU-387	O65719	Heat shock 70 kDa protein 3 HSP70-3	124	4	4	71.559/4.97	ECM(1.2%), Cytoplasm-Nucleus (62%)	-	-	0.16	XP_004492118.1	Cicer arietinum	Heat shock 70 kDa protein 3 HSP70-3
Protein folding	1-DE	CaWEP-IGU-389	P80607	Probable UDP-arabinopyranose mutase 1	188	22	27	41.691/5.75	ECM(2.2%), Cytoplam (30%)	-	-	0.16	XP_004490223.1	Cicer arietinum	Peptidyl-prolyl cis-trans isomerase
Redox Homeostasis	1-DE	CaWEP-IGU-39	A9NP92	Peroxidase	102	7	7	37.431/5.94	ECM	-	+	0.16	XP_004508131.1	Cicer arietinum	Peroxidase
Innate defense	1-DE	CaWEP-IGU-390	Q006Q0	Malic enzyme	85	4	7	65.771/5.89	ECM(0.46%), Plastid(44%)	-	-	0.16	XP_004503480.1	Cicer arietinum	Malic enzyme
Redox homeostasis	1-DE	CaWEP-IGU-392	Q0DCE9	Amine oxidase	50	5	1	65.334/5.96	ECM	-	-	0.16	XP_012570161.2	Cicer arietinum	Amine oxidase
Cell wall biogenesis & architecture	1-DE	CaWEP-IGU-393	Q0PW29	GRP-like protein 2	169	18	34	41.333/6.01	ECM(6.2%), Cytoplasm-Mitochondria (34%)	-	-	0.16	XP_004488432.1	Cicer arietinum	UDP-arabinopyranose mutase 3
Redox Homeostasis	1-DE	CaWEP-IGU-394	Q109L1	PsbP family protein, expressed	183	8	5	59.724/9.48	ECM(1.7%), Plastid (77%)	-	-	0.16	XP_004492088.1	Cicer arietinum	PsbP family protein, expressed
Cell wall biogenesis & architecture	1-DE	CaWEP-IGU-395	Q1PCS6	Xyloglucan endotransglucosylase/hydrolase	50	2	8	35.066/9.23	ECM	-	+	0.16	NP_001265913.1	Cicer arietinum	Xyloglucan endotransglucosylase/hydrolase
Cell wall remodeling	1-DE	CaWEP-IGU-396	Q27J95	Dirigent-like protein pDIR17	138	14	7	18.938/7.01	ECM(22%), Plastid(44%)	+	-	0.16	XP_004493624.1	Cicer arietinum	Dirigent-like protein pDIR17
Cell wall remodeling	1-DE	CaWEP-IGU-397	Q2HVE4	Cell wall invertase	47	1	2	64.789/9.02	ECM	-	-	0.16	XP_004486839.1	Cicer arietinum	Cell wall invertase
Signaling	1-DE	CaWEP-IGU-398	Q2MHM8	Adenylate isopentenyltransferase	64	11	3	37.108/6.95	ECM	-	-	0.16	XP_004508369.1	Cicer arietinum	Adenylate isopentenyltransferase
Cell wall remodeling	1-DE	CaWEP-IGU-399	Q2MV10	beta-mannosidase 1	116	15	6	56.515/8.36	ECM	-	-	0.16	XP_004512738.1	Cicer arietinum	Beta glucosidase
Signaling	1-DE	CaWEP-IGU-4	A0A022Q2Z1	Guanosine nucleotide diphosphate dissociation inhibitor	166	12	18	50.095/5.37	ECM(1%), Cytoplasm (44%)	-	-	0.16	NP_001266078.1	Cicer arietinum	Guanosine nucleotide diphosphate dissociation inhibitor
Cell wall biogenesis & architecture	1-DE	CaWEP-IGU-40	A9NW72	Pectinesterase	161	9	2	62.836/9.00	ECM	-	+	0.16	XP_027190617.1	Cicer arietinum	Pectinesterase
Development	1-DE	CaWEP-IGU-400	Q2PF01	Putative cytosolic factor	49	5	7	67.827/4.72	ECM	-	-	0.16	XP_004506377.1	Cicer arietinum	Patellin 3
Cell wall biogenesis & architecture	1-DE	CaWEP-IGU-401	Q39099	Xyloglucan endotransglucosylase/hydrolase protein 4	50	3	9	34.497/9.03	ECM	-	+	0.16	NP_001265913.1	Cicer arietinum	Xyloglucan endotransglucosylase/hydrolase protein 4
Redox Homeostasis	1-DE	CaWEP-IGU-402	Q401B7	Peroxidase	180	7	8	39.248/7.59	ECM	-	+	0.16	XP_004496443.1	Cicer arietinum	Peroxidase
Redox Homeostasis	1-DE	CaWEP-IGU-404	Q42611	Superoxide dismutase [Cu-Zn] 1	74	4	16	15.372/5.65	ECM(4.3%), Cytoplasm (65%)	-	-	0.16	NP_001296637.1	Cicer arietinum	Superoxide dismutase [Cu-Zn] 1
Cell wall remodeling	1-DE	CaWEP-IGU-405	Q42707	Beta glucosidase	77	21	5	63.895/6.40	ECM	-	-	0.16	XP_004515053.1	Cicer arietinum	Beta glucosidase
Protein folding	1-DE	CaWEP-IGU-406	Q43532	HSP70	124	3	4	72.066/5.57	ECM(1.2%), Cytoplasm-Nucleus (62%)	-	-	0.16	XP_004492118.1	Cicer arietinum	HSP70
Redox Homeostasis	1-DE	CaWEP-IGU-407	Q43782	Peroxidase	50	6	6	38.628/8.07	ECM	-	+	0.16	XP_004496443.1	Cicer arietinum	Peroxidase
Signaling	1-DE	CaWEP-IGU-408	Q45W80	Nucleoside diphosphate kinase	81	8	21	16.429/6.30	ECM(0.55%), Plastid (72%)	-	-	0.16	XP_004515334.1	Cicer arietinum	Nucleoside diphosphate kinase
Signaling	1-DE	CaWEP-IGU-409	Q5CC38	Calmodulin	51	4	32	17.053/4.15	ECM(0.4%), Cytoplasm (42%)	-	-	0.16	XP_004491196.1	Cicer arietinum	Calmodulin
Protein folding	1-DE	CaWEP-IGU-41	A9NXM5	Glutamate dehydrogenase	56	4	13	44.972/6.10	ECM(2.9%), Mitochondria (40%)	-	-	0.16	XP_004493158.1	Cicer arietinum	Glutamate dehydrogenase
Innate defense	1-DE	CaWEP-IGU-410	Q645N1	Malate dehydrogenase mMDH	134	8	10	36.357/8.87	ECM(0.33%), Mitochondria (74%)	-	-	0.16	XP_004510039.1	Cicer arietinum	Malate dehydrogenase mMDH
Innate defense	1-DE	CaWEP-IGU-411	Q6PMI1	Malic enzyme	55	4	5	64.106/6.53	ECM(0.46%), Plastid(44%)	-	-	0.16	XP_004503480.1	Cicer arietinum	Malic enzyme
Cell wall remodeling	1-DE	CaWEP-IGU-412	Q6UY81	exo-beta-glucanase ExoI	76	3	3	68.740/8.19	ECM	-	-	0.16	XP_012571753.1	Cicer arietinum	exo-beta-glucanase ExoI
Cell wall biogenesis & architecture	1-DE	CaWEP-IGU-413	Q6Z4G3	UDP-arabinopyranose mutase 3 UAM3	178	17	22	41.652/6.01	ECM(6.2%), Cytoplasm-Mitochondria (34%)	-	-	0.16	XP_004488432.1	Cicer arietinum	UDP-arabinopyranose mutase 3 UAM3
Cell wall remodeling	1-DE	CaWEP-IGU-414	Q700B1	Non-cyanogenic beta-glucosidase	136	22	13	59.042/5.00	ECM	-	-	0.16	NP_001266157.1	Cicer arietinum	Non-cyanogenic beta-glucosidase
Cell wall biogenesis & architecture	1-DE	CaWEP-IGU-415	Q75Z80	LP-ExoII Exo-1,3-beta-glucanase	78	4	3	69.064/8.76	ECM	-	-	0.16	XP_027187506.1	Cicer arietinum	LP-ExoII Exo-1,3-beta-glucanase
Cell wall biogenesis & architecture	1-DE	CaWEP-IGU-416	Q7X7H3	OSJNBa0076N16.12 protein	61	4	12	39.811/6.75	ECM(2.3%), Plastid (83%)	-	-	0.16	XP_004492869.1	Cicer arietinum	phosphoglycolate phosphatase 1B
Redox Homeostasis	1-DE	CaWEP-IGU-417	Q8H6F2	Superoxide dismutase	52	3	15	15.372/5.44	ECM(4.3%), Cytoplasm (65%)	-	-	0.16	NP_001296637.1	Cicer arietinum	Superoxide dismutase
Redox Homeostasis	1-DE	CaWEP-IGU-418	Q8L5Q7	Putative quinone oxidoreductase	47	3	22	21.708/6.51	ECM	-	-	0.16	NP_001266148.1	Cicer arietinum	Putative quinone oxidoreductase
Innate defense	1-DE	CaWEP-IGU-419	Q8L6V6	MLP-like protein 43	136	5	23	17.742/5.96	ECM(11%), Cytoplasm (54%)	-	-	0.16	NP_001296609.1	Cicer arietinum	MLP-like protein 43
Redox homeostasis	1-DE	CaWEP-IGU-420	Q8LEA5	2-cys peroxiredoxin-like protein	77	8	24	29.667/5.71	ECM(3%), Plastid (68%)	-	-	0.16	XP_004497675.1	Cicer arietinum	2-cys peroxiredoxin-like protein
Protein folding	1-DE	CaWEP-IGU-421	Q8RU27	Probable UDP-arabinopyranose mutase 1	83	4	20	42.146/5.71	ECM(2.2%), Cytoplam (30%)	-	-	0.16	XP_004490223.1	Cicer arietinum	Peptidyl-prolyl cis-trans isomerase
Redox Homeostasis	1-DE	CaWEP-IGU-422	Q8RVP7	Peroxidase	105	7	12	34.830/8.55	ECM	-	+	0.16	XP_004500341.1	Cicer arietinum	Peroxidase
Innate defense	1-DE	CaWEP-IGU-424	Q9FEU4	Carboxypeptidase	59	4	4	55.936/6.13	ECM(5%), Plasma membrane (63%)	-	+	0.16	XP_012567535.1	Cicer arietinum	Carboxypeptidase
Transcriptional regulation	1-DE	CaWEP-IGU-425	Q9FLT0	Ribonuclease TUDOR 2	51	4	3	108.131/6.20	ECM(0.2%), Plastid (75%)	-	-	0.16	XP_004503033.1	Cicer arietinum	Ribonuclease TUDOR 2
Innate defense	1-DE	CaWEP-IGU-426	Q9FPM1	Chitinase Chi2-2	49	2	8	28.706/8.59	ECM	-	-	0.16	XP_004509418.1	Cicer arietinum	Pathogenesis related protein
Redox Homeostasis	1-DE	CaWEP-IGU-427	Q9LXX2	Uncharacterized protein Putative	51	6	5	21.727/9.46	ECM	-	+	0.16	AII99873.1	Cicer arietinum	Peroxidase
Redox Homeostasis	1-DE	CaWEP-IGU-428	Q9M3Z3	PTS protein Putative	189	14	27	45.118/6.51	ECM(1.7%), Plastid (77%)	-	+	0.16	NP_001266002.1	Cicer arietinum	PTS protein Putative
Cell wall biogenesis & architecture	1-DE	CaWEP-IGU-429	Q9S9H2	Pectin esterase isoform PE3 (Fragments)	199	8	37	7.357/9.90	ECM	-	-	0.16	XP_012574099.1	Cicer arietinum	Pectin esterase isoform PE3 (Fragments)
Redox Homeostasis	1-DE	CaWEP-IGU-43	A9RDM8	Predicted protein	47	6	6	63.530/6.02	ECM(2%), Plastid (75%)	-	+	0.16	XP_004485748.1	Cicer arietinum	Polyphenol oxidase A1
Miscellenous	1-DE	CaWEP-IGU-431	Q9XGZ0	NADP-ME3 NADP-dependent malic enzyme 3	72	3	4	65.026/6.55	ECM(0.5%), Cytoplasm (58%)	-	-	0.16	XP_004501098.1	Cicer arietinum	NADP-ME3 NADP-dependent malic enzyme 3
Innate defense	1-DE	CaWEP-IGU-432	Q9ZP10	Class I chitinase (Precursor)	73	5	19	36.476/7.37	ECM	-	-	0.16	NP_001265906.1	Cicer arietinum	Class I chitinase (Precursor)
Protein folding	1-DE	CaWEP-IGU-433	R0EZE4	Uncharacterized protein	71	13	13	42.990/5.89	ECM(2.2%), Cytoplam (30%)	-	-	0.16	XP_004490223.1	Cicer arietinum	Peptidyl-prolyl cis-trans isomerase
Protein folding	1-DE	CaWEP-IGU-434	R0F549	CYTOSOL_AP domain-containing protein	73	2	5	51.272/8.31	ECM(3%), Plastid (65%)	-	-	0.16	XP_004507738.1	Cicer arietinum	Leucine aminopeptidase
Innate defense	1-DE	CaWEP-IGU-435	R0FPY8	Glyceraldehyde-3-phosphate dehydrogenase	48	7	4	43.143/7.62	ECM(1%), Plastid (67%)	-	-	0.16	XP_004493116.1	Cicer arietinum	Glyceraldehyde-3-phosphate dehydrogenase
Redox Homeostasis	1-DE	CaWEP-IGU-436	R0GS78	Superoxide dismutase [Cu-Zn]	95	5	18	15.359/5.63	ECM(4.3%), Cytoplasm (65%)	-	-	0.16	NP_001296637.1	Cicer arietinum	Superoxide dismutase [Cu-Zn]
Innate defense	1-DE	CaWEP-IGU-437	R0GW28	Peptidase A1 domain-containing protein	85	8	1	56.136/8.85	ECM	-	+	0.16	XP_004501630.1	Cicer arietinum	Peptidase A1 domain-containing protein
Cell wall remodeling	1-DE	CaWEP-IGU-438	R0GZR7	Alpha-galactosidase	166	8	5	44.149/6.07	ECM	-	+	0.16	XP_004492578.1	Cicer arietinum	Alpha-galactosidase
Redox Homeostasis	1-DE	CaWEP-IGU-439	R0H079	FMN hydroxy acid dehydrogenase domain-containing protein	73	4	6	40.575/9.10	ECM	-	-	0.16	XP_004488699.1	Cicer arietinum	2-hydroxy-acid oxidase
Miscellenous	1-DE	CaWEP-IGU-44	A9RJ09	Predicted protein	153	8	27	12.511/9.42	ECM(1.5%), Mitochondria (62%)	-	-	0.16	XP_004492887.1	Cicer arietinum	cytochrome c-2 [Cicer arietinum]
Protein folding	1-DE	CaWEP-IGU-442	R0I184	UBIQUITIN_CONJUGAT_2 domain-containing protein	123	9	37	16.697/7.71	ECM	-	-	0.16	XP_004498392.1	Cicer arietinum	UBIQUITIN_CONJUGAT_2 domain-containing protein
Transcriptional regulation	1-DE	CaWEP-IGU-443	R0IGX8	Eukaryotic translation initiation factor 5A	49	4	19	17.246/5.43	ECM	-	-	0.16	XP_004507734.1	Cicer arietinum	Eukaryotic translation initiation factor 5A
Redox Homeostasis	1-DE	CaWEP-IGU-444	R0IJ85	Lactoylglutathione lyase	71	9	9	31.982/5.26	ECM	-	-	0.16	XP_004486166.2	Cicer arietinum	Lactoylglutathione lyase
Development	1-DE	CaWEP-IGU-445	R0IME6	Uncharacterized protein	64	2	1	77.078/4.85	ECM	-	-	0.16	XP_004506377.1	Cicer arietinum	Patellin 3
Protein folding	1-DE	CaWEP-IGU-446	R4QSM6	Nascent polypeptide-associated complex subunit alpha-like protein 2-like protein	77	2	25	22.251/4.35	ECM(0.3%), Nucleus (70%)	-	-	0.16	XP_004502771.1	Cicer arietinum	Nascent polypeptide-associated complex subunit alpha-like protein 2-like protein
Transcriptional regulation	1-DE	CaWEP-IGU-447	R7W597	Nuclease domain-containing protein 1	86	6	8	32.445/6.04	ECM(0.2%), Plastid (75%)	-	-	0.16	XP_004503033.1	Cicer arietinum	Ribonuclease
Innate defense	1-DE	CaWEP-IGU-448	S8CBN7	Peptidase A1 domain-containing protein	198	7	6	44.742/8.98	ECM	-	+	0.16	XP_004498691.1	Cicer arietinum	Aspartic proteinase nepenthesin-1-like protein
Innate defense	1-DE	CaWEP-IGU-449	T2DLI2	Glyceraldehyde-3-phosphate dehydrogenase	136	16	35	36.760/6.46	ECM(2%), Cytoplasm-Nucleus (32%)	-	-	0.16	XP_004502328.1	Cicer arietinum	Glyceraldehyde-3-phosphate dehydrogenase
Protein folding	1-DE	CaWEP-IGU-45	A9RWV3	Predicted protein	73	3	4	55.087/5.09	ECM(3%), Plastid (65%)	-	-	0.16	XP_004507738.1	Cicer arietinum	Leucine aminopeptidase
Redox Homeostasis	1-DE	CaWEP-IGU-450	U5D4L5	Uncharacterized protein	164	15	10	37.476/5.71	ECM	-	-	0.16	XP_004486166.2	Cicer arietinum	Lactoylglutathione lyase
Cell wall remodeling	1-DE	CaWEP-IGU-451	U5DDI2	Beta-glucosidase	119	14	3	60.438/5.16	ECM(0.5%), Cytosol (58%)	-	+	0.16	XP_004514568.1	Cicer arietinum	Beta-glucosidase
Redox homeostasis	1-DE	CaWEP-IGU-453	U5KFT4	Allene oxide cyclase	60	7	11	28.274/9.62	ECM(6%), Plastid (65%)	-	-	0.16	XP_004514328.1	Cicer arietinum	Allene oxide cyclase
Cell wall remodeling	1-DE	CaWEP-IGU-455	U6C7C6	Acyl-glucose-dependent anthocyanin glucosyltransferase	48	12	4	58.606/5.89	ECM	-	+	0.16	XP_004486932.1	Cicer arietinum	beta-glucosidase 12-like
Cell wall biogenesis & architecture	1-DE	CaWEP-IGU-456	U7E029	Pectinesterase	199	8	9	59.851/9.63	ECM	-	+	0.16	NP_001265901.1	Cicer arietinum	Pectinesterase
Redox Homeostasis	1-DE	CaWEP-IGU-457	V4JQP4	Uncharacterized protein	98	12	11	60.126/8.95	ECM	-	+	0.16	XP_004499321.1	Cicer arietinum	L-ascorbate oxidase
Signaling	1-DE	CaWEP-IGU-458	V4KIK1	Uncharacterized protein	53	12	6	29.400/5.22	ECM(1.4%), Cytoplasm (30%)	-	-	0.16	XP_004509741.1	Cicer arietinum	Calcium-binding protein CML11
Transcriptional regulation	1-DE	CaWEP-IGU-459	V4KKM6	Ribonuclease	50	6	3	107.959/6.89	ECM(0.2%), Plastid (75%)	-	-	0.16	XP_004503033.1	Cicer arietinum	Ribonuclease
Signaling	1-DE	CaWEP-IGU-460	V4L223	obg-like ATPase 1	51	3	9	47.827/8.53	ECM(0.33%), Plastid (52%)	-	-	0.16	XP_004486463.1	Cicer arietinum	obg-like ATPase 1
Innate defense	1-DE	CaWEP-IGU-461	V4LAG5	Peptidase A1 domain-containing protein	200	9	4	49.677/9.71	ECM	-	+	0.16	XP_004511040.1	Cicer arietinum	Peptidase A1 domain-containing protein
Redox Homeostasis	1-DE	CaWEP-IGU-462	V4LF03	Peroxidase	52	7	2	35.900/8.41	ECM	-	+	0.16	XP_004487389.1	Cicer arietinum	Peroxidase
Cell wall biogenesis & architecture	1-DE	CaWEP-IGU-463	V4M013	Germin-like protein	48	3	5	23.193/8.87	ECM	+	-	0.16	XP_004495826.1	Cicer arietinum	Germin-like protein
Cell wall biogenesis & architecture	1-DE	CaWEP-IGU-464	V4M187	Pectinesterase	199	9	6	64.645/9.14	ECM	-	+	0.16	NP_001265901.1	Cicer arietinum	Pectinesterase
Innate defense	1-DE	CaWEP-IGU-465	V4M9J9	Uncharacterized protein	57	8	2	43.317/6.19	ECM(0.5%), Plastid (50%)	-	-	0.16	XP_004493447.1	Cicer arietinum	DNA repair protein recA homolog 2
Cell wall biogenesis & architecture	1-DE	CaWEP-IGU-466	V4P9B4	Xyloglucan endotransglucosylase/hydrolase	50	2	8	37.135/9.45	ECM	-	+	0.16	XP_004504381.1	Cicer arietinum	Xyloglucan endotransglucosylase/hydrolase
Innate defense	1-DE	CaWEP-IGU-467	V4RGI4	Peptidase A1 domain-containing protein	52	4	7	47.706/8.80	ECM	+	+	0.16	XP_004495218.1	Cicer arietinum	Basic 7S globulin
Redox Homeostasis	1-DE	CaWEP-IGU-469	V4SQC7	Peroxidase	62	5	3	36.729/8.32	ECM	-	+	0.16	XP_004509077.1	Cicer arietinum	Peroxidase
Protein folding	1-DE	CaWEP-IGU-47	A9S0A3	Predicted protein	124	3	4	71.369/5.20	ECM(1.2%), Cytoplasm-Nucleus (62%)	-	-	0.16	XP_004492118.1	Cicer arietinum	Heat shock 70kDa protein
Redox homeostasis	1-DE	CaWEP-IGU-470	V4T3D1	Uncharacterized protein	50	6	6	28.719/9.14	ECM(6%), Plastid (65%)	-	-	0.16	XP_004514328.1	Cicer arietinum	Allene oxide cyclase
Cell wall biogenesis & architecture	1-DE	CaWEP-IGU-471	V4T408	Pectin acetylesterase	99	9	12	43.484/5.86	ECM	-	-	0.16	XP_004509522.1	Cicer arietinum	Pectin acetylesterase
Innate defense	1-DE	CaWEP-IGU-472	V4TBU3	S1 motif domain-containing protein	99	4	7	39.201/5.17	ECM(1.1%), Cytoplasm-Nucleus (55%)	-	-	0.16	XP_004500513.1	Cicer arietinum	Translation initiation factor 2
Innate defense	1-DE	CaWEP-IGU-473	V4TG48	Glyceraldehyde-3-phosphate dehydrogenase	134	5	11	48.393/7.10	ECM(2%), Cytoplasm-Nucleus (32%)	-	-	0.16	XP_004500847.1	Cicer arietinum	Glyceraldehyde-3-phosphate dehydrogenase
Innate defense	1-DE	CaWEP-IGU-475	V4V944	Uncharacterized protein	182	5	7	40.195/5.41	ECM	+	-	0.16	NP_001352196.1	Cicer arietinum	Cysteine protease
Protein folding	1-DE	CaWEP-IGU-476	V5K655	Heat shock protein 70	124	4	4	71.895/5.21	ECM(2.4%), Cytoplasm-Nucleus (31%)	-	-	0.16	XP_004507753.1	Cicer arietinum	Heat shock protein 70
Innate defense	1-DE	CaWEP-IGU-477	V7ALL5	Peptidase A1 domain-containing protein	204	11	12	48.042/9.61	ECM	+	+	0.16	XP_004511040.1	Cicer arietinum	Peptidase A1 domain-containing protein
Protein folding	1-DE	CaWEP-IGU-478	V7ATB2	Uncharacterized protein	82	2	4	61.947/7.49	ECM(1.2%), Cytoplasm-Nucleus (62%)	-	-	0.16	XP_004516059.1	Cicer arietinum	Heat shock cognate 70 kDa protein
Redox Homeostasis	1-DE	CaWEP-IGU-479	V7AV84	Uncharacterized protein	61	10	12	61.000/9.28	ECM	-	+	0.16	XP_004500896.1	Cicer arietinum	L-ascorbate oxidase
Cell wall remodeling	1-DE	CaWEP-IGU-480	V7AYS1	beta-galactosidase	49	8	6	94.793/7.49	ECM	-	-	0.16	XP_012571969.1	Cicer arietinum	beta-galactosidase
Miscellenous	1-DE	CaWEP-IGU-481	V7AZN5	Metallophos domain-containing protein	88	5	11	43.951/8.80	ECM(201%), Plasma membrane (20%)	+	-	0.16	NP_001266002.1	Cicer arietinum	Metallophos domain-containing protein
Innate defense	1-DE	CaWEP-IGU-482	V7B2Y3	Glyco_hydro_18 domain-containing protein	63	10	5	33.005/5.75	ECM	-	-	0.16	XP_004488666.1	Cicer arietinum	Chitinase 2-like,
Unknown	1-DE	CaWEP-IGU-483	V7B4W7	Uncharacterized protein	49	1	1	59.362/8.66	ECM(3.2%), Mitochondria (41%)	+	-	0.16	XP_004492691.1	Cicer arietinum	Uncharacterized protein
Cell wall remodeling	1-DE	CaWEP-IGU-484	V7B519	PKS_ER domain-containing protein	73	1	3	34.384/6.34	ECM	-	-	0.16	XP_004515401	Cicer arietinum	2-methylene-furan-3-one reductase-like
Redox Homeostasis	1-DE	CaWEP-IGU-485	V7B744	Peroxidase	103	5	15	34.880/8.67	ECM(32%), Plasma membrane (52%)	-	+	0.16	XP_004491048.1	Cicer arietinum	Peroxidase
Cell wall remodeling	1-DE	CaWEP-IGU-487	V7BBB9	NtCtMGAM_N domain-containing protein	53	8	2	104.820/5.96	ECM	-	-	0.16	XP_004490355.1	Cicer arietinum	alpha-xylosidase 1
Redox Homeostasis	1-DE	CaWEP-IGU-488	V7BF89	Peroxidase	133	7	7	39.234/8.62	ECM	-	+	0.16	XP_004496443.1	Cicer arietinum	Peroxidase
Signaling	1-DE	CaWEP-IGU-489	V7BSC2	obg-like ATPase 1	89	4	19	44.980/6.58	ECM(0.33%), Plastid (52%)	-	-	0.16	XP_004486463.1	Cicer arietinum	obg-like ATPase 1
Protein folding	1-DE	CaWEP-IGU-490	V7BTS9	RNase H domain-containing protein	124	3	4	88.811/8.19	ECM(2.4%), Cytoplasm-Nucleus (31%)	-	-	0.16	XP_004507753.1	Cicer arietinum	Heat shock 70kDa protein
Redox Homeostasis	1-DE	CaWEP-IGU-491	V7BUR0	Uncharacterized protein	83	5	8	32.365/7.63	ECM	-	-	0.16	XP_004485644.1	Cicer arietinum	soluble inorganic pyrophosphatase 6
Cell wall biogenesis & architecture	1-DE	CaWEP-IGU-492	V7BWF6	Uncharacterized protein	71	20	12	49.754/6.40	ECM	-	+	0.16	XP_004489029.1	Cicer arietinum	Epidermis-specific secreted glycoprotein EP1-like
Redox Homeostasis	1-DE	CaWEP-IGU-493	V7BY15	Peroxidase	47	7	2	36.329/6.37	ECM	-	+	0.16	XP_004487389.1	Cicer arietinum	Peroxidase
Redox homeostasis	1-DE	CaWEP-IGU-494	V7CBM0	Amine oxidase	58	2	2	74.036/6.57	ECM	-	-	0.16	XP_004508349.1	Cicer arietinum	Amine oxidase
Cell wall biogenesis & architecture	1-DE	CaWEP-IGU-495	V7CIR4	Pectin acetylesterase	209	7	7	45.591/8.39	ECM	-	-	0.16	XP_004512351.1	Cicer arietinum	Pectin acetylesterase
Redox Homeostasis	1-DE	CaWEP-IGU-496	V7CM68	Flavodoxin-like domain-containing protein	47	3	26	21.861/5.82	ECM	-	-	0.16	NP_001266148.1	Cicer arietinum	Putative quinone oxidoreductase
Innate defense	1-DE	CaWEP-IGU-497	V7CQB2	Malic enzyme	172	9	15	72.288/6.15	ECM(0.46%), Plastid(44%)	-	-	0.16	XP_004503480.1	Cicer arietinum	Malic enzyme
Redox Homeostasis	1-DE	CaWEP-IGU-498	V7CUM3	Uncharacterized protein	161	11	13	60.025/8.64	ECM	+	+	0.16	XP_004499321.1	Cicer arietinum	L-ascorbate oxidase
Innate defense	1-DE	CaWEP-IGU-499	W0TQM6	Glyceraldehyde-3 phosphate dehydrogenase	135	23	22	36.870/6.81	ECM(2%), Cytoplasm-Nucleus (32%)	-	-	0.16	NP_001352093.1	Cicer arietinum	Glyceraldehyde-3 phosphate dehydrogenase
Transcriptional regulation	1-DE	CaWEP-IGU-5	A0A022QK60	KH type-2 domain-containing protein	95	6	7	26.304/9.63	ECM(0.33%), Plastid (70%)	-	-	0.16	XP_004497806.1	Cicer arietinum	40S ribosomal protein
Signaling	1-DE	CaWEP-IGU-50	A9SJS2	Guanosine nucleotide diphosphate dissociation inhibitor	76	5	8	50.000/5.45	ECM(1%), Cytoplasm (44%)	-	-	0.16	NP_001266078.1	Cicer arietinum	Guanosine nucleotide diphosphate dissociation inhibitor
Unknown	1-DE	CaWEP-IGU-500	W1NE06	Uncharacterized protein	119	6	5	68.851/7.19	ECM	+	-	0.16	XP_012569856.1	Cicer arietinum	Uncharacterized protein
Cell wall biogenesis & architecture	1-DE	CaWEP-IGU-501	W1NEN6	FabA domain-containing protein	59	10	15	25.958/9.21	ECM	-	-	0.16	XP_012572389.1	Cicer arietinum	FabA domain-containing protein
Redox Homeostasis	1-DE	CaWEP-IGU-502	W1NPN1	Lactoylglutathione lyase	109	14	15	41.674/7.02	ECM(1%), Plastid (74%)	-	-	0.16	XP_004503461.1	Cicer arietinum	Lactoylglutathione lyase
Transcriptional regulation	1-DE	CaWEP-IGU-504	W1PEI8	Ribonuclease	56	3	1	104.152/6.00	ECM(0.2%), Plastid (75%)	-	-	0.16	XP_004503033.1	Cicer arietinum	Ribonuclease
Cell wall biogenesis & architecture	1-DE	CaWEP-IGU-505	W1PI40	Xyloglucan endotransglucosylase/hydrolase	50	3	9	32.642/6.43	ECM	-	+	0.16	XP_004507835.1	Cicer arietinum	Xyloglucan endotransglucosylase/hydrolase
Redox homeostasis	1-DE	CaWEP-IGU-506	W1PIU9	ATP-synt_ab domain-containing protein	64	8	9	24.496/6.18	ECM (6%), Mitochondria (59%)	-	-	0.16	YP_002149718.1	Cicer arietinum	ATP-synt_ab domain-containing protein
Unknown	1-DE	CaWEP-IGU-507	W1PJH2	Uncharacterized protein	68	4	5	60.743/9.14	ECM	+	-	0.16	XP_027193036.1	Cicer arietinum	Uncharacterized protein
Cell wall remodeling	1-DE	CaWEP-IGU-508	W1PNA4	Uncharacterized protein	48	11	1	60.070/5.51	ECM	-	+	0.16	XP_004486932.1	Cicer arietinum	Beta glucosidase 12
Innate defense	1-DE	CaWEP-IGU-509	W1PNY8	LRRNT_2 domain-containing protein	53	4	4	40.722/8.00	ECM(22%), Plastid (32%)	+	-	0.16	XP_004486948.1	Cicer arietinum	DNA damage repair/toleration protein
Redox Homeostasis	1-DE	CaWEP-IGU-51	A9SRU3	Predicted protein	76	4	11	40.350/8.92	ECM	-	-	0.16	XP_004488699.1	Cicer arietinum	2-hydroxy-acid oxidase
Innate defense	1-DE	CaWEP-IGU-510	W1PV31	Uncharacterized protein	116	4	3	39.330/6.35	ECM	-	-	0.16	NP_001352196.1	Cicer arietinum	Cysteine protease
Innate defense	1-DE	CaWEP-IGU-511	W1PWL8	TOG domain-containing protein	56	9	0	101.542/8.36	ECM(0.3%), Nucleus (48%)	-	-	0.16	XP_004508815.1	Cicer arietinum	TOG domain-containing protein
Unknown	1-DE	CaWEP-IGU-512	W1PZ29	Uncharacterized protein	52	4	5	23.322/7.85	ECM(6%), Plasma membrane (33%)	-	-	0.16	XP_004492663.1	Cicer arietinum	Uncharacterized protein
Protein folding	1-DE	CaWEP-IGU-519	W5G1U9	UBIQUITIN_CONJUGAT_2 domain-containing protein	156	6	19	16.816/6.42	ECM(5%), Cytoplasm (35%)	-	-	0.16	XP_004497683.1	Cicer arietinum	UBIQUITIN_CONJUGAT_2 domain-containing protein
Cell wall biogenesis & architecture	1-DE	CaWEP-IGU-52	A9SYG1	Predicted protein	49	9	14	26.799/8.93	ECM(0.42%), Plastid (87%)	-	-	0.16	XP_004485564.1	Cicer arietinum	FabA domain-containing protein
Redox Homeostasis	1-DE	CaWEP-IGU-522	W8EAC1	Peroxidase	47	7	2	35.801/8.87	ECM	-	+	0.16	XP_004487389.1	Cicer arietinum	Peroxidase
Cell wall remodeling	1-DE	CaWEP-IGU-524	W9QD72	beta-glucosidase 12	61	6	1	111.566/8.92	ECM	-	+	0.16	XP_004486932.1	Cicer arietinum	beta-glucosidase 12
Cell wall biogenesis & architecture	1-DE	CaWEP-IGU-525	W9QFI6	Pectinesterase	203	19	4	62.063/8.79	ECM	-	+	0.16	XP_004494389.1	Cicer arietinum	Pectinesterase
Protein folding	1-DE	CaWEP-IGU-527	W9QXM6	Reversibly glycosylated polypeptide	133	16	26	41.966/6.25	ECM(2.2%), Cytoplam (30%)	-	-	0.16	XP_004490223.1	Cicer arietinum	Peptidyl-prolyl cis-trans isomerase
Cell wall biogenesis & architecture	1-DE	CaWEP-IGU-528	W9R8N4	Pectinesterase	133	10	7	57.091/8.99	ECM	-	+	0.16	XP_004514851.1	Cicer arietinum	Pectinesterase
Redox homeostasis	1-DE	CaWEP-IGU-529	W9RFS9	Allene oxide cyclase 4	50	6	6	28.337/9.21	ECM(6%), Plastid (65%)	-	-	0.16	XP_004514328.1	Cicer arietinum	Allene oxide cyclase 4
Innate defense	1-DE	CaWEP-IGU-530	W9RM10	RNA-dependent RNA polymerase	71	3	3	113.884/6.03	ECM(0.46%), Plastid(44%)	-	-	0.16	XP_004503480.1	Cicer arietinum	Malic enzyme
Redox Homeostasis	1-DE	CaWEP-IGU-531	W9RQI7	L-ascorbate oxidase-like protein	66	10	11	60.522/8.14	ECM	+	+	0.16	XP_004500896.1	Cicer arietinum	L-ascorbate oxidase-like protein
Cell wall biogenesis & architecture	1-DE	CaWEP-IGU-532	W9RW51	Phosphoglucan, water dikinase	49	2	2	102.363/6.56	ECM(2%), Plastid (86%)	-	-	0.16	XP_004497422.1	Cicer arietinum	Phosphoglucan, water dikinase
Redox Homeostasis	1-DE	CaWEP-IGU-533	W9RW65	L-ascorbate oxidase-like protein	66	4	8	61.434/9.33	ECM	+	+	0.16	XP_004505676.1	Cicer arietinum	L-ascorbate oxidase-like protein
Innate defense	1-DE	CaWEP-IGU-534	W9S8K2	Glyceraldehyde-3-phosphate dehydrogenase	47	4	6	34.026/8.74	ECM(2%), Cytoplasm-Nucleus (32%)	-	-	0.16	XP_004502328.1	Cicer arietinum	Glyceraldehyde-3-phosphate dehydrogenase
Cell wall remodeling	1-DE	CaWEP-IGU-535	W9SAU4	Alpha-galactosidase	157	16	4	46.358/6.56	ECM	-	+	0.16	XP_004502844.1	Cicer arietinum	Alpha-galactosidase
Redox Homeostasis	1-DE	CaWEP-IGU-536	W9SHP8	Flavoprotein wrbA	47	2	15	21.844/6.43	ECM(2%), Plastid (67%)	-	-	0.16	XP_004487638.1	Cicer arietinum	Flavoprotein wrbA
Redox Homeostasis	1-DE	CaWEP-IGU-537	W9SKC4	Putative inactive purple acid phosphatase 29	87	4	5	56.153/9.69	ECM(12%), Golgi (29%0	-	+	0.16	XP_027192099.1	Cicer arietinum	Putative inactive purple acid phosphatase 29
Cell wall remodeling	1-DE	CaWEP-IGU-542	XP_003523206.1	beta-galactosidase 10	52	6	4	95.031/8.07	ECM	-	-	0.16	XP_012571969.1	Cicer arietinum	beta-galactosidase 10
Cell wall biogenesis & architecture	1-DE	CaWEP-IGU-544	XP_003633131.1	3-hydroxyisobutyryl-CoA hydrolase-like protein 3 isoform 2	47	2	6	46.690/6.34	ECM(0.7%), Mitochondria (70%)	-	-	0.16	XP_004503423.1	Cicer arietinum	3-hydroxyisobutyryl-CoA hydrolase-like protein 3 isoform 2
Cell wall remodeling	1-DE	CaWEP-IGU-545	XP_004135404.1	alpha-xylosidase 1-like	53	7	1	110.269/6.52	ECM	-	-	0.16	XP_004490355.1	Cicer arietinum	alpha-xylosidase 1
Innate defense	1-DE	CaWEP-IGU-546	XP_004138467.1	Glyceraldehyde-3-phosphate dehydrogenase	145	15	26	36.767/7.02	ECM(2%), Cytoplasm-Nucleus (32%)	-	-	0.16	XP_004502328.1	Cicer arietinum	Glyceraldehyde-3-phosphate dehydrogenase
Protein folding	1-DE	CaWEP-IGU-548	XP_004144796.1	AP domain-containing protein	73	2	4	55.204/5.09	ECM(3%), Plastid (65%)	-	-	0.16	XP_004507738.1	Cicer arietinum	Leucine aminopeptidase
Cell wall remodeling	1-DE	CaWEP-IGU-549	XP_004149144.1	beta-glucosidase 44-like	49	21	5	59.011/6.81	ECM	-	+	0.16	XP_004512738.1	Cicer arietinum	beta-glucosidase 44-like
Redox Homeostasis	1-DE	CaWEP-IGU-55	B0ZC10	Peroxidase	51	4	2	38.071/9.33	ECM	-	+	0.16	XP_004509315.1	Cicer arietinum	Peroxidase
Redox Homeostasis	1-DE	CaWEP-IGU-550	A0A0A0KCF1	Peroxidase	103	3	6	35.890/9.26	ECM(17%), Plastid (50%)	-	+	0.16	XP_004490701.1	Cicer arietinum	Peroxidase
Cell wall remodeling	1-DE	CaWEP-IGU-551	XP_004171713.1	beta-glucosidase 24-like	48	14	2	56.917/4.93	ECM	-	+	0.16	XP_004515053.1	Cicer arietinum	beta-glucosidase 24-like
Innate defense	1-DE	CaWEP-IGU-554	XP_004249695.1	Chitinase 5-like	49	3	10	38.856/9.37	ECM	-	-	0.16	NP_001265906.1	Cicer arietinum	Chitinase 5-like
Development	1-DE	CaWEP-IGU-556	XP_004290668.1	Basic 7S globulin-like	52	3	1	47.078/5.20	ECM	-	-	0.16	XP_004495218.1	Cicer arietinum	Basic 7S globulin-like
Protein folding	1-DE	CaWEP-IGU-557	XP_004292167.1	Heat shock cognate 70 kDa protein-like	124	3	6	57.981/5.54	ECM(1.2%), Cytoplasm-Nucleus (62%)	-	-	0.16	XP_004505872.1	Cicer arietinum	Heat shock cognate 70 kDa protein-like
Cell wall remodeling	1-DE	CaWEP-IGU-56	B2ZUU1	beta-glucosidase D2	76	21	5	58.992/8.31	ECM	-	+	0.16	XP_004486932.1	Cicer arietinum	beta-glucosidase D2
Cell wall remodeling	1-DE	CaWEP-IGU-560	XP_004301060.1	beta glucosidase-like lysosomal	76	3	13	54.704/6.79	ECM	-	-	0.16	XP_027187506.1	Cicer arietinum	beta glucosidase-like lysosomal
Innate defense	1-DE	CaWEP-IGU-562	XP_004306517.1	DNA-damage-repair/toleration protein DRT100-like	53	4	7	39.222/5.28	ECM	-	-	0.16	NP_001296651.1	Cicer arietinum	DNA-damage-repair/toleration protein DRT100-like
Protein folding	1-DE	CaWEP-IGU-563	XP_004308862.1	Heat shock cognate 70 kDa protein-like	124	3	4	57.559/5.31	ECM(1.2%), Cytoplasm-Nucleus (62%)	-	-	0.16	XP_004505872.1	Cicer arietinum	Heat shock cognate 70 kDa protein-like
Transcriptional regulation	1-DE	CaWEP-IGU-564	XP_004309488.1	Staphylococcal nuclease domain-containing protein 1-like	51	3	3	109.665/7.16	ECM(0.2%), Plastid (75%)	-	-	0.16	XP_004503033.1	Cicer arietinum	Ribonuclease TUDOR 1-like
Development	1-DE	CaWEP-IGU-565	A0A1S2X9G5	protein EXORDIUM-like 2	79	4	6	33.241/8.73	ECM	-	+	0.16	A0A1S2X9G5	Cicer arietinum	protein EXORDIUM-like 2
Innate defense	1-DE	CaWEP-IGU-566	A0A060A425	Aspartic proteinase	97	2	6	56.186/5.80	ECM	-	-	0.16	A0A060A425	Cicer arietinum	Aspartic proteinase
Innate defense	1-DE	CaWEP-IGU-567	XP_004486405.1	Aspartic protease in guard cell 1-like	64	6	11	49.851/8.58	ECM(5%), Plastid (29%)	-	-	0.16	XP_004486405.1	Cicer arietinum	Aspartic protease in guard cell 1-like
Signaling	1-DE	CaWEP-IGU-568	XP_004486422.1	Actin-depolymerizing factor 2-like	139	7	35	16.080/5.91	ECM(3%), Cytosplasm (43%)	-	-	0.16	XP_004486422.1	Cicer arietinum	Actin-depolymerizing factor 2-like
Signaling	1-DE	CaWEP-IGU-569	A0A1S2XAS4	obg-like ATPase 2	157	11	34	44.679/6.40	ECM	-	-	0.16	A0A1S2XAS4	Cicer arietinum	obg-like ATPase 2
Innate defense	1-DE	CaWEP-IGU-57	B3F8I0	Glyceraldehyde 3-phosphate dehydrogenase	135	20	17	37.169/6.62	ECM(2%), Cytoplasm-Nucleus (32%)	-	-	0.16	XP_004502328.1	Cicer arietinum	Glyceraldehyde 3-phosphate dehydrogenase
Cell wall biogenesis & architecture	1-DE	CaWEP-IGU-570	XP_004486488.1	Berberine bridge enzyme-like 21	62	7	8	61.125/8.76	ECM	-	+	0.16	XP_004486488.1	Cicer arietinum	Berberine bridge enzyme-like 21
Cell wall remodeling	1-DE	CaWEP-IGU-571	XP_004486932.1	beta-glucosidase 12-like	62	21	8	58.859/8.56	ECM	-	+	0.16	XP_004486932.1	Cicer arietinum	beta-glucosidase 12-like
Innate defense	1-DE	CaWEP-IGU-572	XP_004487007.1	Triosephosphate isomerase	81	6	23	27.256/5.48	ECM(1%), Plastid (54%)	-	-	0.16	XP_004487007.1	Cicer arietinum	Triosephosphate isomerase
Cell wall remodeling	1-DE	CaWEP-IGU-573	XP_004487063.1	alpha-L-fucosidase 1-like	112	8	14	60.312/7.30	ECM (17%), Plastid (30%)	-	+	0.16	XP_004487063.1	Cicer arietinum	alpha-L-fucosidase 1-like
Cell wall biogenesis & architecture	1-DE	CaWEP-IGU-574	XP_004488432.1	UDP-arabinopyranose mutase 3-like	133	14	29	41.223/5.52	ECM(6.2%), Cytoplasm-Mitochondria (34%)	-	-	0.16	XP_004488432.1	Cicer arietinum	UDP-arabinopyranose mutase 3-like
Cell wall biogenesis & architecture	1-DE	CaWEP-IGU-576	XP_004488730.1	Proline-rich extensin-like protein EPR1-like	106	3	5	82.611/9.73	ECM(7%), Plasma membrane (35%)	-	+	0.16	XP_004488730.1	Cicer arietinum	Proline-rich extensin-like protein EPR1-like
Protein folding	1-DE	CaWEP-IGU-577	XP_004489708.1	Glutamate dehydrogenase	127	5	10	44.918/6.12	ECM(2.9%), Mitochondria (40%)	-	-	0.16	XP_004489708.1	Cicer arietinum	Glutamate dehydrogenase
Unknown	1-DE	CaWEP-IGU-578	A0A1S2XIK8	Uncharacterized oxidoreductase	51	2	5	40.330/6.09	ECM(0.44%), Plastid (36%)	-	-	0.16	A0A1S2XIK8	Cicer arietinum	Uncharacterized oxidoreductase
Unknown	1-DE	CaWEP-IGU-58	B4FQS6	Uncharacterized protein	51	5	40	16.906/4.16	ECM(0.5%), Cytoplasm (37%)	-	-	0.16	NP_001266025.1	Cicer arietinum	Uncharacterized protein
Innate defense	1-DE	CaWEP-IGU-580	XP_004490637.1	Carboxypeptidase	157	12	27	57.557/5.96	ECM(22%), Plasma membrane (31%)	-	+	0.16	XP_004490637.1	Cicer arietinum	Carboxypeptidase
Redox Homeostasis	1-DE	CaWEP-IGU-581	XP_004490699.1	Peroxidase	197	19	30	35.463/9.78	ECM(17%), Mitochondria (25%)	-	+	0.16	XP_004490699.1	Cicer arietinum	Peroxidase
Cell wall biogenesis & architecture	1-DE	CaWEP-IGU-582	XP_004491619.1	Fasciclin-like arabinogalactan protein 2-like	127	10	15	44.466/6.21	ECM(1%), Plasma membrane(69%)	-	+	0.16	XP_004491619.1	Cicer arietinum	Fasciclin-like arabinogalactan protein 2-like
Cell wall biogenesis & architecture	1-DE	CaWEP-IGU-583	XP_004491891.1	UDP-arabinopyranose mutase 2-like	124	11	22	40.584/5.52	ECM(6.2%), Cytoplasm-Mitochondria (34%)	-	-	0.16	XP_004491891.1	Cicer arietinum	UDP-arabinopyranose mutase 2-like
Cell wall remodeling	1-DE	CaWEP-IGU-584	XP_004492083.1	beta-hexosaminidase 1-like	212	24	29	63.813/6.53	ECM	-	+	0.16	XP_004492083.1	Cicer arietinum	beta-hexosaminidase 1-like
Cell wall biogenesis & architecture	1-DE	CaWEP-IGU-586	XP_004492446.1	GDSL esterase/lipase CPRD49-like	49	8	16	33.713/6.13	ECM(12%), Plastid (23%)	-	+	0.16	XP_004492446.1	Cicer arietinum	GDSL esterase/lipase CPRD49-like
Redox Homeostasis	1-DE	CaWEP-IGU-587	XP_004492537.1	Peroxidase	54	3	6	34.510/7.55	ECM	-	+	0.16	XP_004492537.1	Cicer arietinum	Peroxidase
Protein folding	1-DE	CaWEP-IGU-588	XP_004493158.1	Glutamate dehydrogenase 1-like isoform X2	159	10	37	44.907/6.23	ECM(2.9%), Mitochondria (40%)	-	-	0.16	XP_004493158.1	Cicer arietinum	Glutamate dehydrogenase 1-like isoform X2
Cell wall biogenesis & architecture	1-DE	CaWEP-IGU-590	XP_004494485.1	Pectin acetyesterase	137	10	14	51.781/6.42	ECM	-	-	0.16	XP_004494485.1	Cicer arietinum	Pectin acetyesterase
Cell wall biogenesis & architecture	1-DE	CaWEP-IGU-591	XP_004494523.1	GDSL esterase/lipase At1g09390-like	71	5	7	42.049/7.49	ECM(2%), Plasma membrane (82%)	-	+	0.16	XP_004494523.1	Cicer arietinum	GDSL esterase/lipase At1g09390-like
Unknown	1-DE	CaWEP-IGU-592	A0A1S2XU24	uncharacterized protein	107	4	18	17.878/6.33	ECM	-	-	0.16	A0A1S2XU24	Cicer arietinum	uncharacterized protein
Innate defense	1-DE	CaWEP-IGU-593	XP_004494614.1	Aminopeptidase 2	119	9	14	78.413/6.15	ECM(1%), Plastid (70%)	-	-	0.16	XP_004494614.1	Cicer arietinum	Aminopeptidase 2
Innate defense	1-DE	CaWEP-IGU-594	XP_004494825.1	Aspartic protease in guard cell 1-like	174	21	22	51.885/8.87	ECM(5%), Plastid (29%)	-	-	0.16	XP_004494825.1	Cicer arietinum	Aspartic protease in guard cell 1-like
Development	1-DE	CaWEP-IGU-595	A0A1S2XVU2	protein SIEVE ELEMENT OCCLUSION B-like	71	7	9	77.125/6.80	ECM(1.6%), Golgi (41%)	-	-	0.16	A0A1S2XVU2	Cicer arietinum	protein SIEVE ELEMENT OCCLUSION B-like
Unknown	1-DE	CaWEP-IGU-596	A0A1S2XWM2	Uncharacterized protein	99	14	29	25.269/8.98	ECM	-	-	0.16	A0A1S2XWM2	Cicer arietinum	Uncharacterized protein
Cell wall remodeling	1-DE	CaWEP-IGU-597	XP_004495730.1	Mannosylglycoprotein endo-beta-mannosidase-like	69	4	2	111.767/6.08	ECM(6%, Cytoplasm (38%)	-	-	0.16	XP_004495730.1	Cicer arietinum	Mannosylglycoprotein endo-beta-mannosidase-like
Cell wall biogenesis & architecture	1-DE	CaWEP-IGU-598	XP_004495826.1	Germin like protein	66	6	16	23.216/8.89	ECM	+	-	0.16	XP_004495826.1	Cicer arietinum	Rhicadhesin receptor
Redox Homeostasis	1-DE	CaWEP-IGU-599	A0A1S2Y027	Peroxidase	119	4	6	35.928/8.07	ECM	-	+	0.16	A0A1S2Y027	Cicer arietinum	Peroxidase
Cell wall remodeling	1-DE	CaWEP-IGU-6	A0A022QMR0	Uncharacterized protein	53	8	4	104.946/5.95	ECM	+	-	0.16	XP_004490355.1	Cicer arietinum	alpha xylosidase
Redox Homeostasis	1-DE	CaWEP-IGU-60	B6E1W9	Peroxidase	50	8	9	36.903/9.25	ECM	-	+	0.16	XP_004509315.1	Cicer arietinum	Peroxidase
Redox Homeostasis	1-DE	CaWEP-IGU-600	XP_004496637.1	Basic blue protein-like	195	9	20	37.685/8.54	ECM	-	-	0.16	XP_004496637.1	Cicer arietinum	Basic blue protein-like
Cell wall remodeling	1-DE	CaWEP-IGU-601	XP_004497309.1	beta-hexosaminidase 1-like	50	3	6	61.382/6.68	ECM	-	+	0.16	XP_004497309.1	Cicer arietinum	beta-hexosaminidase 1-like
Cell wall biogenesis & architecture	1-DE	CaWEP-IGU-602	XP_004497328.1	Chalcone--flavonone isomerase 2-like	55	1	5	24.621/5.33	ECM-Plasma membrane (33%)	-	-	0.16	XP_004497328.1	Cicer arietinum	Chalcone--flavonone isomerase 2-like
Transcriptional regulation	1-DE	CaWEP-IGU-603	XP_004497808.1	pre-mRNA-processing factor 19 homolog 2	47	2	5	58.605/6.81	ECM(1.2%), Nucleus (32%)	-	-	0.16	XP_004497808.1	Cicer arietinum	pre-mRNA-processing factor 19 homolog 2
Innate defense	1-DE	CaWEP-IGU-605	XP_004499026.1	Cysteine proteinase RD21a-like	188	5	7	53.308/5.53	ECM	-	+	0.16	XP_004499026.1	Cicer arietinum	Cysteine proteinase RD21a-like
Cell wall biogenesis & architecture	1-DE	CaWEP-IGU-606	XP_004499461.1	Phenolic glucoside malonyltransferase 1-like	118	10	19	53.885/6.58	ECM	-	-	0.16	XP_004499461.1	Cicer arietinum	Phenolic glucoside malonyltransferase 1-like
Redox homeostasis	1-DE	CaWEP-IGU-607	XP_004499663.1	21 kDa protein-like	147	3	20	21.502/8.74	ECM	-	+	0.16	XP_004499663.1	Cicer arietinum	21 kDa protein-like
Redox Homeostasis	1-DE	CaWEP-IGU-608	A0A1S2Y825	Peroxidase	105	15	28	35.950/8.51	ECM	-	+	0.16	A0A1S2Y825	Cicer arietinum	Peroxidase
Development	1-DE	CaWEP-IGU-609	A0A1S2Y7M2	protein EXORDIUM-like	65	8	13	34.516/8.08	ECM	+	+	0.16	A0A1S2Y7M2	Cicer arietinum	protein EXORDIUM-like
Redox Homeostasis	1-DE	CaWEP-IGU-61	B7FJH9	Lactoylglutathione lyase	110	14	13	39.055/6.56	ECM(1%), Plastid (74%)	-	-	0.16	XP_004503461.1	Cicer arietinum	Lactoylglutathione lyase
Innate defense	1-DE	CaWEP-IGU-610	XP_004501097.1	Class 4 chitinase	51	2	3	39.316/7.72	ECM	-	-	0.16	XP_004501097.1	Cicer arietinum	Class 4 chitinase
Unknown	1-DE	CaWEP-IGU-611	A0A1S2Y9X7	Uncharacterized protein	70	3	9	50.380/8.79	ECM(2.45%), Plastid (45%)	+	-	0.16	A0A1S2Y9X7	Cicer arietinum	Uncharacterized protein
Unknown	1-DE	CaWEP-IGU-612	A0A1S2YBQ1	Uncharacterized protein LOC101502466	53	3	3	81.196/4.63	ECM	-	-	0.16	A0A1S2YBQ1	Cicer arietinum	Uncharacterized protein LOC101502466
Protein folding	1-DE	CaWEP-IGU-613	XP_004502489.1	Protein disulfide-isomerase-like	66	15	22	56.305/4.93	ECM(3%), Plastid (41%)	-	+	0.16	XP_004502489.1	Cicer arietinum	Protein disulfide-isomerase-like
Redox homeostasis	1-DE	CaWEP-IGU-614	XP_004502569.1	Basic blue protein-like	80	8	24	13.503/9.18	ECM	-	-	0.16	XP_004502569.1	Cicer arietinum	Basic blue protein-like
Cell wall biogenesis & architecture	1-DE	CaWEP-IGU-615	XP_004502829.1	Chalcone--flavonone isomerase-like	88	4	17	23.515/4.99	ECM(1%), Plastid (19%)	-	-	0.16	XP_004502829.1	Cicer arietinum	Chalcone--flavonone isomerase-like
Cell wall remodeling	1-DE	CaWEP-IGU-616	XP_004502844.1	alpha-galactosidase-like isoform X1	211	20	12	48.192/5.78	ECM	-	+	0.16	XP_004502844.1	Cicer arietinum	alpha-galactosidase-like isoform X1
Redox Homeostasis	1-DE	CaWEP-IGU-617	A0A1S2YDM2	Peroxidase	130	15	35	34.540/8.85	ECM	-	+	0.16	A0A1S2YDM2	Cicer arietinum	Peroxidase
Cell wall remodeling	1-DE	CaWEP-IGU-618	XP_004502988.1	beta-galactosidase 10-like	62	10	11	88.384/6.73	ECM	-	-	0.16	XP_004502988.1	Cicer arietinum	beta-galactosidase 10-like
Cell wall biogenesis & architecture	1-DE	CaWEP-IGU-619	XP_004503381.1	Pectinesterase	101	7	12	60.866/8.85	ECM	-	+	0.16	XP_004503381.1	Cicer arietinum	Pectinesterase
Cell wall biogenesis & architecture	1-DE	CaWEP-IGU-62	B7SIX2	Pectinesterase	51	4	2	64.889/8.83	ECM	-	+	0.16	XP_004494389.1	Cicer arietinum	Pectinesterase
Protein folding	1-DE	CaWEP-IGU-620	XP_004503950.1	Pectinesterase/pectinesterase inhibitor 51-like probable	47	1	1	60.452/6.19	ECM	-	-	0.16	XP_004503950.1	Cicer arietinum	Pectinesterase/pectinesterase inhibitor 51-like probable
Cell wall remodeling	1-DE	CaWEP-IGU-621	A0A1S2YFP9	Alpha-galactosidase	50	4	8	74.096/8.30	ECM	-	+	0.16	A0A1S2YFP9	Cicer arietinum	Alpha-galactosidase
Cell wall remodeling	1-DE	CaWEP-IGU-622	XP_004504390.1	probable amidase	75	1	3	56.484/8.99	ECM	-	-	0.16	XP_004504390.1	Cicer arietinum	probable amidase
Cell wall biogenesis & architecture	1-DE	CaWEP-IGU-623	XP_004504730.1	Polygalacturonase inhibitor 2-like	117	9	17	46.179/7.89	ECM	-	+	0.16	XP_004504730.1	Cicer arietinum	Polygalacturonase inhibitor 2-like
Cell wall biogenesis & architecture	1-DE	CaWEP-IGU-624	XP_004504867.1	Methylmalonate-semialdehyde dehydrogenase [acylating]	50	2	4	58.125/7.08	ECM(10%), Mitochondria (42%)	-	-	0.16	XP_004504867.1	Cicer arietinum	Methylmalonate-semialdehyde dehydrogenase [acylating]
Unknown	1-DE	CaWEP-IGU-626	A0A1S2YIE3	Uncharacterized protein	47	1	2	52.904/6.46	ECM	+	-	0.16	A0A1S2YIE3	Cicer arietinum	Uncharacterized protein
Development	1-DE	CaWEP-IGU-627	XP_004505446.1	Early nodulin-like protein 1-like	102	2	6	24.492/7.67	ECM(8.3%), Plasma membrane (44%)	-	+	0.16	XP_004505446.1	Cicer arietinum	Early nodulin-like protein 1-like
Redox Homeostasis	1-DE	CaWEP-IGU-628	A0A1S2YJD9	L-ascorbate oxidase homolog	66	1	2	60.328/8.67	ECM	+	+	0.16	A0A1S2YJD9	Cicer arietinum	L-ascorbate oxidase homolog
Cell wall biogenesis & architecture	1-DE	CaWEP-IGU-629	XP_004505972.1	Fasciclin-like arabinogalactan protein 12-like	197	13	15	31.329/9.25	ECM(18%), Plasma membrane (30%)	-	+	0.16	XP_004505972.1	Cicer arietinum	Fasciclin-like arabinogalactan protein 12-like
Protein folding	1-DE	CaWEP-IGU-63	B8LRY7	Uncharacterized protein Putative	124	2	2	77.064/6.24	ECM(1.2%), Cytoplasm-Nucleus (62%)	-	-	0.16	XP_004492118.1	Cicer arietinum	Heat shock 70kDa protein
Cell wall biogenesis & architecture	1-DE	CaWEP-IGU-630	XP_004505973.1	Fasciclin-like arabinogalactan protein 12-like	212	13	15	31.267/9.13	ECM(6.6%), Plasma membrane (32%)	-	+	0.16	XP_004505973.1	Cicer arietinum	Fasciclin-like arabinogalactan protein 12-like
Transport	1-DE	CaWEP-IGU-631	XP_004506475.1	Vesicle-associated protein 1-1-like	48	3	13	27.123/7.62	ECM(3%), Cytoplasm (32%)	-	+	0.16	XP_004506475.1	Cicer arietinum	Vesicle-associated protein 1-1-like
Cell wall remodeling	1-DE	CaWEP-IGU-632	XP_004507315.1	Non-cyanogenic beta-glucosidase	61	27	7	58.821/5.48	ECM	-	-	0.16	XP_004507315.1	Cicer arietinum	Non-cyanogenic beta-glucosidase
Cell wall remodeling	1-DE	CaWEP-IGU-633	XP_004507319.1	Non-cyanogenic beta-glucosidase-like	185	17	10	58.707/5.78	ECM	-	-	0.16	XP_004507319.1	Cicer arietinum	Non-cyanogenic beta-glucosidase-like
Redox Homeostasis	1-DE	CaWEP-IGU-634	A0A1S2YNW8	Lactoylglutathione lyase GLX1	76	10	28	31.750/4.88	ECM	-	-	0.16	A0A1S2YNW8	Cicer arietinum	Lactoylglutathione lyase GLX1
Protein folding	1-DE	CaWEP-IGU-635	XP_004507753.1	Heat shock 70 kDa protein-like	124	3	5	71.565/5.21	ECM(2.4%), Cytoplasm-Nucleus (31%)	-	-	0.16	XP_004507753.1	Cicer arietinum	Heat shock 70 kDa protein-like
Cell wall biogenesis & architecture	1-DE	CaWEP-IGU-636	XP_004507838.1	Xyloglucan endotransglucosylase/hydrolase protein 23-like probable	50	1	4	33.326/8.20	ECM	-	+	0.16	XP_004507838.1	Cicer arietinum	Xyloglucan endotransglucosylase/hydrolase protein 23-like probable
Innate defense	1-DE	CaWEP-IGU-637	XP_004507996.1	Thiol protease aleurain-like isoform X1	60	1	3	40.908/6.02	ECM(34%), Vacuole (39%)	-	-	0.16	XP_004507996.1	Cicer arietinum	Thiol protease aleurain-like isoform X1
Cell wall biogenesis & architecture	1-DE	CaWEP-IGU-638	XP_004508363.1	endo-1,3;1,4-beta-D-glucanase-like	65	5	16	25.508/5.51	ECM(0.4%), Plastid (64%)	-	-	0.16	XP_004508363.1	Cicer arietinum	endo-1,3;1,4-beta-D-glucanase-like
Cell wall biogenesis & architecture	1-DE	CaWEP-IGU-639	XP_004509043.1	Xyloglucan endotransglucosylase/hydrolase protein 6-like probable	179	11	31	34.878/7.10	ECM	-	+	0.16	XP_004509043.1	Cicer arietinum	Xyloglucan endotransglucosylase/hydrolase protein 6-like probable
Unknown	1-DE	CaWEP-IGU-640	XP_004509071.1	Uncharacterized	54	4	7	50.296/5.98	ECM(3%), Cytoplasm (67%)	-	-	0.16	XP_004509071.1	Cicer arietinum	Uncharacterized
Redox Homeostasis	1-DE	CaWEP-IGU-641	A0A1S2YUW3	Stem 28 kDa glycoprotein-like	97	5	15	29.887/8.96	ECM	+	-	0.16	A0A1S2YUW3	Cicer arietinum	Stem 28 kDa glycoprotein-like
Redox Homeostasis	1-DE	CaWEP-IGU-642	A0A1S2YVJ9	Probable inactive purple acid phosphatase 29	89	5	7	45.910/6.28	ECM (25%), Plasma membrane (27%)	-	-	0.16	A0A1S2YVJ9	Cicer arietinum	Probable inactive purple acid phosphatase 29
Cell wall remodeling	1-DE	CaWEP-IGU-643	XP_004510724.1	Glyoxylate/succinic semialdehyde reductase 1-like	176	14	34	30.170/6.14	ECM(2.5%), Cytoplasm (46%)	-	-	0.16	XP_004510724.1	Cicer arietinum	Glyoxylate/succinic semialdehyde reductase 1-like
Redox Homeostasis	1-DE	CaWEP-IGU-645	A0A1S2YZ20	Peroxidase	100	6	23	35.168/9.40	ECM	-	+	0.16	A0A1S2YZ20	Cicer arietinum	Peroxidase
Redox Homeostasis	1-DE	CaWEP-IGU-647	A0A1S2Z1H9	Peroxidase	130	5	6	34.914/5.05	ECM	-	+	0.16	A0A1S2Z1H9	Cicer arietinum	Peroxidase
Innate defense	1-DE	CaWEP-IGU-648	XP_004513403.1	Carboxypeptidase	82	6	10	52.530/6.22	ECM(5%), Plasma membrane (63%)	-	+	0.16	XP_004513403.1	Cicer arietinum	Carboxypeptidase
Cell wall remodeling	1-DE	CaWEP-IGU-649	XP_004513829.1	beta-D-xylosidase 7-like probable	184	13	15	87.018/8.48	ECM(14%), Plastid (48%)	-	-	0.16	XP_004513829.1	Cicer arietinum	beta-D-xylosidase 7-like probable
Transport	1-DE	CaWEP-IGU-65	B9GXE3	ABC transporter family protein	49	1	0	164.544/8.51	ECM(2%), Plasma membrane 49%)	-	+	0.16	XP_004510308.1	Cicer arietinum	ABC transporter family protein
Cell wall biogenesis & architecture	1-DE	CaWEP-IGU-650	XP_004515059.1	Kunitz trypsin inhibitor 2-like	97	7	31	22.751/9.09	ECM	-	+	0.16	XP_004515059.1	Cicer arietinum	Kunitz trypsin inhibitor 2-like
Protein folding	1-DE	CaWEP-IGU-651	XP_004515245.1	Glutamate decarboxylase-like	163	21	28	56.608/6.01	ECM(1%), Cytoplasm (38%)	-	-	0.16	XP_004515245.1	Cicer arietinum	Glutamate decarboxylase-like
Signaling	1-DE	CaWEP-IGU-652	A0A1S2Z5A3	Nucleoside diphosphate kinase	84	15	32	16.476/6.30	ECM(1.2%), Plastid (52%)	-	-	0.16	A0A1S2Z5A3	Cicer arietinum	Nucleoside diphosphate kinase
Cell wall remodeling	1-DE	CaWEP-IGU-653	XP_004515341.1	Uclacyanin-2-like	79	3	12	19.869/6.06	ECM	-	+	0.16	XP_004515341.1	Cicer arietinum	Uclacyanin-2-like
Cell wall remodeling	1-DE	CaWEP-IGU-654	XP_004516090.1	beta-glucosidase 13-like	61	13	2	62.493/8.99	ECM	-	+	0.16	XP_004516090.1	Cicer arietinum	beta-glucosidase 13-like
Cell wall biogenesis & architecture	1-DE	CaWEP-IGU-655	XP_004516199.1	GDSL esterase/lipase At5g03610-like	145	9	20	38.276/8.82	ECM(6%), Plastid (23%)	-	+	0.16	XP_004516199.1	Cicer arietinum	GDSL esterase/lipase At5g03610-like
Development	1-DE	CaWEP-IGU-656	A0A1S2Z821	protein EXORDIUM-like	59	3	7	34.249/9.25	ECM	+	+	0.16	A0A1S2Z821	Cicer arietinum	protein EXORDIUM-like
Miscellenous	1-DE	CaWEP-IGU-657	XP_004516754.1	sacsin	52	9	0	534.917/5.36	ECM(0.33%), Peroxisome (40%)	-	-	0.16	XP_004516754.1	Cicer arietinum	sacsin
Signaling	1-DE	CaWEP-IGU-659	I0YJS0	Calcium-dependent phosphotriesterase	50	6	8	18.436/4.60	ECM(3%), Plastid (29%)	-	-	0.16	XP_012572639.1	Cicer arietinum	Protein STRICTOSIDINE SYNTHASE-LIKE 3-like isoform X2
Cell wall remodeling	1-DE	CaWEP-IGU-661	XP_006464710.1	Uncharacterized	48	12	5	60.264/6.02	ECM	-	+	0.16	XP_027192321.1	Cicer arietinum	beta-glucosidase 18-like [Cicer arietinum]
Cell wall remodeling	1-DE	CaWEP-IGU-662	XP_006494275.1	beta-glucosidase 12-like	49	21	5	58.778/8.34	ECM	-	+	0.16	XP_004486932.1	Cicer arietinum	beta-glucosidase 12-like
Signaling	1-DE	CaWEP-IGU-663	XP_006584338.1	Secretory pathway GDP dissociation inhibitor 1-like probable	97	3	20	23.246/8.25	ECM(1%), Cytoplasm (44%)	-	-	0.16	NP_001266078.1	Cicer arietinum	Guanosine nucleotide diphosphate dissociation inhibitor
Innate defense	1-DE	CaWEP-IGU-665	XP_007011931.1	Aminopeptidase family protein	73	2	5	60.844/7.56	ECM(3%), Plastid (65%)	-	-	0.16	XP_004507738.1	Cicer arietinum	Aminopeptidase family protein
Redox Homeostasis	1-DE	CaWEP-IGU-667	A0A061GMV3	Lactoylglutathione lyase	110	14	13	40.640/7.64	ECM(1%), Plastid (74%)	-	-	0.16	XP_004503461.1	Cicer arietinum	Lactoylglutathione lyase
Development	1-DE	CaWEP-IGU-668	A0A061FGW0	Phosphate-responsive 1 family protein	65	2	3	34.564/9.06	ECM	-	+	0.16	XP_004500639.1	Cicer arietinum	Exordium like
Cell wall biogenesis & architecture	1-DE	CaWEP-IGU-670	XP_007025595.1	Pollen Ole e 1 allergen and extensin family protein, putative	47	1	3	35.333/9.91	ECM(0.2%), Plastid (67%)	-	-	0.16	XP_004494688.1	Cicer arietinum	Arabinogalactan protein 31-like
Cell wall remodeling	1-DE	CaWEP-IGU-671	XP_007029221.1	beta-glucosidase, putative	48	12	5	56.194/4.96	ECM	-	+	0.16	XP_004514568.1	Cicer arietinum	beta-glucosidase, putative
Innate defense	1-DE	CaWEP-IGU-672	A0A061EK89	Glyceraldehyde-3-phosphate dehydrogenase	51	12	20	35.816/8.51	ECM(2%), Cytoplasm-Nucleus (32%)	-	-	0.16	XP_004502328.1	Cicer arietinum	Glyceraldehyde-3-phosphate dehydrogenase
Innate defense	1-DE	CaWEP-IGU-673	A0A061ECJ8	Glyceraldehyde-3-phosphate dehydrogenase	136	14	20	36.856/8.51	ECM(2%), Cytoplasm-Nucleus (32%)	-	-	0.16	XP_004502328.1	Cicer arietinum	Glyceraldehyde-3-phosphate dehydrogenase
Cell wall biogenesis & architecture	1-DE	CaWEP-IGU-674	XP_007032852.1	Reversibly glycosylated polypeptide 1	80	10	21	41.589/5.51	ECM(6.2%), Cytoplasm-Mitochondria (34%)	-	-	0.16	XP_004491891.1	Cicer arietinum	UDP-arabinopyranose mutase 2
Cell wall remodeling	1-DE	CaWEP-IGU-675	XP_007033088.1	Unknown	64	17	6	58.971/8.66	ECM	-	-	0.16	XP_004512738.1	Cicer arietinum	Beta glucosidase
Redox homeostasis	1-DE	CaWEP-IGU-676	A0A061EM23	Amine oxidase isoform 1 Primary	91	6	2	51.384/6.08	ECM	-	-	0.16	XP_012570161.2	Cicer arietinum	Amine oxidase isoform 1 Primary
Transcriptional regulation	1-DE	CaWEP-IGU-677	A0A061FYW9	Ribonuclease	86	6	2	109.094/6.54	ECM(0.2%), Plastid (75%)	-	-	0.16	XP_004503033.1	Cicer arietinum	Ribonuclease
Protein folding	1-DE	CaWEP-IGU-678	XP_007046637.1	Ubiquitin-conjugating enzyme 28	109	7	19	16.867/7.70	ECM(2.2%), Nucleus (35%)	-	-	0.16	XP_004492582.1	Cicer arietinum	Ubiquitin-conjugating enzyme 28
Cell wall biogenesis & architecture	1-DE	CaWEP-IGU-679	XP_007052106.1	Pectinesterase	133	21	8	57.465/9.37	ECM	-	+	0.16	XP_004514851.1	Cicer arietinum	Pectinesterase
Cell wall remodeling	1-DE	CaWEP-IGU-680	V7AQR6	Alpha-galactosidase	74	5	8	35.057/8.40	ECM	-	+	0.16	XP_004492578.1	Cicer arietinum	Alpha-galactosidase
Protein folding	1-DE	CaWEP-IGU-681	M5VTD6	Hypothetical protein	124	2	3	58.154/5.56	ECM(1.2%), Cytoplasm-Nucleus (62%)	-	-	0.16	XP_004492118.1	Cicer arietinum	Heat shock cognate 70 kDa protein
Protein folding	1-DE	CaWEP-IGU-682	M5VUX9	Uncharacterized protein	124	3	4	57.264/6.54	ECM(1.2%), Cytoplasm-Nucleus (62%)	-	-	0.16	XP_004492118.1	Cicer arietinum	Heat shock cognate 70 kDa protein
Cell wall remodeling	1-DE	CaWEP-IGU-683	M5W5A3	Uncharacterized protein	61	17	4	59.260/8.93	ECM	+	+	0.16	XP_004486932.1	Cicer arietinum	Beta glucosidase 12
Cell wall biogenesis & architecture	1-DE	CaWEP-IGU-684	A0A022PS95	Pectinesterase	429	24	6	60.735/7.12	ECM	-	+	0.16	XP_004492228.1	Cicer arietinum	Pectinesterase
Redox Homeostasis	1-DE	CaWEP-IGU-686	A0A022QW84	Ferredoxin--NADP reductase	1760	81	27	40.807/8.68	ECM (17%), Cytoplasm (40%)	-	-	0.16	XP_004512139.1	Cicer arietinum	Ferredoxin--NADP reductase
Transcriptional regulation	1-DE	CaWEP-IGU-687	A0A022QYU9	Tr-type G domain-containing protein	754	60	28	94.480/5.96	ECM(0.3%), Nucleus (42%)	-	-	0.16	XP_004506153.1	Cicer arietinum	Elongation factor 2
Cell wall biogenesis & architecture	1-DE	CaWEP-IGU-688	A0A022R6S0	Germin-like protein	374	16	10	23.092/9.17	ECM	+	-	0.16	XP_004495826.1	Cicer arietinum	Germin-like protein
Redox Homeostasis	1-DE	CaWEP-IGU-689	A0A022RAD7	Peroxidase	310	7	8	36.261/9.40	ECM	+	+	0.16	XP_004507879.1	Cicer arietinum	Peroxidase
Cell wall biogenesis & architecture	1-DE	CaWEP-IGU-690	A0A022RIJ6	Uncharacterized protein	337	24	12	84.718/5.86	ECM(0.6%), Cytoplasm (24%)	-	-	0.16	XP_004489679.1	Cicer arietinum	5-methyltetrahydropteroyltriglutamate--homocysteine methyltransferase 1 [Cicer arietinum]
Cell wall biogenesis & architecture	1-DE	CaWEP-IGU-691	A2Q4V2	Leucine-rich repeat, plant specific	487	23	16	38.601/8.99	ECM	-	+	0.16	XP_004493557.1	Cicer arietinum	Polygalactouranase inhibitor
Redox homeostasis	1-DE	CaWEP-IGU-692	A3QRC1	Allene oxide cyclase	253	10	12	27.813/9.25	ECM(6%), Plastid (65%)	-	-	0.16	XP_004514328.1	Cicer arietinum	Allene oxide cyclase
Cell wall remodeling	1-DE	CaWEP-IGU-693	A5AM08	Alpha-galactosidase	359	23	9	40.131/5.58	ECM	-	+	0.16	XP_004492578.1	Cicer arietinum	Alpha-galactosidase
Cell wall remodeling	1-DE	CaWEP-IGU-694	A5B844	Uncharacterized protein Putative	493	25	12	58.482/9.20	ECM	-	-	0.16	XP_004512738.1	Cicer arietinum	Beta glucosidase 44
Redox Homeostasis	1-DE	CaWEP-IGU-695	A5BG49	Ferredoxin--NADP reductase	1984	95	33	40.833/8.91	ECM (17%), Cytoplasm (40%)	-	-	0.16	XP_004512139.1	Cicer arietinum	Ferredoxin--NADP reductase
Transcriptional regulation	1-DE	CaWEP-IGU-696	A5C4C2	Elongation factor 1-alpha	216	10	16	49.647/9.15	ECM(0.5%), Cytoplasm (83%)	-	-	0.16	NP_001352092.1	Cicer arietinum	Elongation factor 1-alpha
Signaling	1-DE	CaWEP-IGU-698	A7Y7F0	Guanosine nucleotide diphosphate dissociation inhibitor	254	21	22	50.142/5.62	ECM(1%), Cytoplasm (44%)	-	-	0.16	NP_001266078.1	Cicer arietinum	Guanosine nucleotide diphosphate dissociation inhibitor
Redox Homeostasis	1-DE	CaWEP-IGU-699	A9NM10	FAD-binding FR-type domain-containing protein	810	23	12	38.306/8.92	ECM (17%), Cytoplasm (40%)	-	-	0.16	XP_004512139.1	Cicer arietinum	Ferredoxin--NADP reductase
Cell wall biogenesis & architecture	1-DE	CaWEP-IGU-7	A0A022QN11	Flavodoxin-like domain-containing protein	47	2	19	21.695/6.43	ECM(2%), Plastid (67%)	-	-	0.16	XP_004487638.1	Cicer arietinum	Flavodoxin-like domain-containing protein
Redox Homeostasis	1-DE	CaWEP-IGU-701	A9PJ48	Ferredoxin--NADP reductase	2221	107	25	40.793/8.54	ECM (17%), Cytoplasm (40%)	-	-	0.16	XP_004512139.1	Cicer arietinum	Ferredoxin--NADP reductase
Cell wall biogenesis & architecture	1-DE	CaWEP-IGU-702	A9RT52	Predicted protein	215	14	6	84.968/5.98	ECM(0.75%), Mitochondria-Plastid(52%)	-	-	0.16	XP_004502016.1	Cicer arietinum	5-methyltetrahydropteroyltriglutamate--homocysteine methyltransferase 1
Redox Homeostasis	1-DE	CaWEP-IGU-703	A9RXZ4	Predicted protein	310	7	6	33.521/9.58	ECM	-	+	0.16	XP_004493228.1	Cicer arietinum	Peroxidase
Innate defense	1-DE	CaWEP-IGU-704	A9S0Q4	Malate dehydrogenase	403	16	11	38.608/8.27	ECM(0.33%), Mitochondria (74%)	-	-	0.16	XP_004504885.1	Cicer arietinum	Malate dehydrogenase
Innate defense	1-DE	CaWEP-IGU-705	A9SLS5	Malate dehydrogenase	284	11	10	33.812/7.60	ECM(0.33%), Mitochondria (74%)	-	-	0.16	XP_004510039.1	Cicer arietinum	Malate dehydrogenase
Transcriptional regulation	1-DE	CaWEP-IGU-707	B2KNJ5	Elongation factor 1-alpha	217	9	16	49.588/9.14	ECM(0.5%), Cytoplasm (83%)	-	-	0.16	NP_001352092.1	Cicer arietinum	Elongation factor 1-alpha
Cell wall biogenesis & architecture	1-DE	CaWEP-IGU-708	B2VQE0	Methionine synthase met1	364	32	13	84.862/6.02	ECM(0.75%), Mitochondria-Plastid(52%)	-	-	0.16	XP_004502016.1	Cicer arietinum	5-methyltetrahydropteroyltriglutamate--homocysteine methyltransferase 1
Innate defense	1-DE	CaWEP-IGU-709	B4FRJ1	Malate dehydrogenase	535	25	18	35.789/7.63	ECM(0.33%), Mitochondria (74%)	-	-	0.16	XP_004510039.1	Cicer arietinum	Malate dehydrogenase
Cell wall biogenesis & architecture	1-DE	CaWEP-IGU-71	B9IBX6	Pectinesterase	66	10	4	57.028/9.13	ECM	-	+	0.16	XP_004514851.1	Cicer arietinum	Pectinesterase
Transcriptional regulation	1-DE	CaWEP-IGU-710	B6TBL5	Elongation factor 1-alpha	217	10	12	49.539/9.11	ECM(0.5%), Cytoplasm (83%)	-	-	0.16	NP_001352092.1	Cicer arietinum	Elongation factor 1-alpha
Redox Homeostasis	1-DE	CaWEP-IGU-711	B7FIM7	Inorganic pyrophosphatase	219	13	29	32.493/6.02	ECM	-	-	0.16	XP_004485644.1	Cicer arietinum	Inorganic pyrophosphatase
Redox Homeostasis	1-DE	CaWEP-IGU-713	B7FJS6	Putative ribose-phosphate diphosphokinase	414	11	20	35.857/6.20	ECM(0.44%), Plastid (71%)	-	-	0.16	XP_004516466.1	Cicer arietinum	Putative ribose-phosphate diphosphokinase
Cell wall biogenesis & architecture	1-DE	CaWEP-IGU-714	B7FKL0	Pectin acetylesterase	523	26	30	44.226/8.91	ECM	+	-	0.16	XP_004509522.1	Cicer arietinum	Pectin acetylesterase
Signaling	1-DE	CaWEP-IGU-715	B9HGA2	Guanosine nucleotide diphosphate dissociation inhibitor	253	12	17	50.152/5.61	ECM(1%), Cytoplasm (44%)	-	-	0.16	NP_001266078.1	Cicer arietinum	Guanosine nucleotide diphosphate dissociation inhibitor
Redox Homeostasis	1-DE	CaWEP-IGU-717	B9RA28	Peroxidase	247	5	6	35.757/5.26	ECM	-	+	0.16	XP_004493228.1	Cicer arietinum	Peroxidase
Cell wall remodeling	1-DE	CaWEP-IGU-718	B9RGK6	alpha-galactosidase	287	20	13	46.639/6.51	ECM	-	+	0.16	XP_004492578.1	Cicer arietinum	alpha-galactosidase
Signaling	1-DE	CaWEP-IGU-719	B9RIY3	Guanosine nucleotide diphosphate dissociation inhibitor	296	16	20	50.152/5.42	ECM(1%), Cytoplasm (44%)	-	-	0.16	NP_001266078.1	Cicer arietinum	Guanosine nucleotide diphosphate dissociation inhibitor
Cell wall biogenesis & architecture	1-DE	CaWEP-IGU-721	C3TS12	5-methyltetrahydropteroyltriglutamate-- homocysteine methyltransferase-like	1615	91	45	84.600/6.01	ECM(0.6%), Cytoplasm (24%)	-	-	0.16	C3TS12	Cicer arietinum	5-methyltetrahydropteroyltriglutamate-- homocysteine methyltransferase-like
Signaling	1-DE	CaWEP-IGU-722	C5WVL2	Guanosine nucleotide diphosphate dissociation inhibitor	253	8	13	50.567/5.45	ECM(1%), Cytoplasm (44%)	-	-	0.16	NP_001266078.1	Cicer arietinum	Guanosine nucleotide diphosphate dissociation inhibitor
Redox Homeostasis	1-DE	CaWEP-IGU-723	C5Z269	Ferredoxin--NADP reductase	802	16	19	40.279/8.31	ECM (17%), Cytoplasm (40%)	-	-	0.16	XP_004512139.1	Cicer arietinum	Ferredoxin--NADP reductase
Redox Homeostasis	1-DE	CaWEP-IGU-726	C6TB83	Peroxidase	248	14	6	39.064/5.82	ECM	-	+	0.16	AII99873.1	Cicer arietinum	Peroxidase
Redox Homeostasis	1-DE	CaWEP-IGU-727	C6THQ0	Peroxidase	340	17	15	35.915/9.03	ECM	-	+	0.16	XP_004509077.1	Cicer arietinum	Peroxidase
Cell wall biogenesis & architecture	1-DE	CaWEP-IGU-728	C7S8C4	Germin-like protein	392	18	20	22.406/6.03	ECM	+	-	0.16	XP_004513480.1	Cicer arietinum	Germin-like protein
Redox Homeostasis	1-DE	CaWEP-IGU-729	C9WF06	Peroxidase	310	7	7	35.994/8.91	ECM	-	+	0.16	XP_004509077.1	Cicer arietinum	Peroxidase
Protein folding	1-DE	CaWEP-IGU-73	B9N6N2	Uncharacterized protein	176	14	23	41.779/5.83	ECM(2.2%), Cytoplam (30%)	-	-	0.16	XP_004490223.1	Cicer arietinum	Peptidyl-prolyl cis-trans isomerase
Cell wall biogenesis & architecture	1-DE	CaWEP-IGU-730	D5A7T4	Uncharacterized protein Putative	495	27	14	84.688/5.58	ECM(0.6%), Cytoplasm (24%)	-	-	0.16	XP_004489679.1	Cicer arietinum	5-methyltetrahydropteroyltriglutamate--homocysteine methyltransferase 1
Transcriptional regulation	1-DE	CaWEP-IGU-731	D5ACX5	Uncharacterized protein Putative	401	19	15	29.961/5.65	ECM(0.3%), Nucleus (42%)	-	-	0.16	XP_004488810.1	Cicer arietinum	Elongation factor 2
Transcriptional regulation	1-DE	CaWEP-IGU-732	D7KNV2	Tr-type G domain-containing protein	1062	60	24	94.901/5.83	ECM(0.3%), Nucleus (42%)	-	-	0.16	XP_004488812.1	Cicer arietinum	Elongation factor 2
Transcriptional regulation	1-DE	CaWEP-IGU-733	D7L0L6	Tr-type G domain-containing protein	385	27	17	93.308/6.03	ECM(0.3%), Nucleus (42%)	-	-	0.16	XP_004488812.1	Cicer arietinum	Elongation factor 2
Cell wall remodeling	1-DE	CaWEP-IGU-734	D7U2G9	Fn3_like domain-containing protein	256	7	5	83.385/8.37	ECM	-	-	0.16	XP_004494414.1	Cicer arietinum	Beta D xylosidase
Innate defense	1-DE	CaWEP-IGU-735	D8RCK2	Malate dehydrogenase	236	9	7	37.683/9.57	ECM(0.33%), Mitochondria (74%)	-	-	0.16	XP_004510039.1	Cicer arietinum	Malate dehydrogenase
Cell wall biogenesis & architecture	1-DE	CaWEP-IGU-736	D8RFL9	Uncharacterized protein Putative	214	16	7	84.965/5.88	ECM(0.6%), Cytoplasm (24%)	-	-	0.16	XP_004489679.1	Cicer arietinum	5-methyltetrahydropteroyltriglutamate--homocysteine methyltransferase 1
Transcriptional regulation	1-DE	CaWEP-IGU-737	D8RGJ4	Tr-type G domain-containing protein	357	31	16	94.568/6.00	ECM(0.3%), Nucleus (42%)	-	-	0.16	XP_004488812.1	Cicer arietinum	Elongation factor 2
Redox Homeostasis	1-DE	CaWEP-IGU-738	D8RZ04	Peroxidase	237	4	6	35.553/6.98	ECM	-	+	0.16	XP_004502775.1	Cicer arietinum	Peroxidase
Redox Homeostasis	1-DE	CaWEP-IGU-739	E0CQ75	Ferredoxin--NADP reductase	530	32	17	41.249/8.90	ECM (17%), Cytoplasm (40%)	-	-	0.16	XP_004512139.1	Cicer arietinum	Ferredoxin--NADP reductase
Redox Homeostasis	1-DE	CaWEP-IGU-74	B9R8I7	Multicopper oxidase, putative	54	12	12	61.096/8.57	ECM	+	-	0.16	XP_004500896.1	Cicer arietinum	L-ascorbate oxidase
Cell wall biogenesis & architecture	1-DE	CaWEP-IGU-740	E4MWB5	mRNA, clone: RTFL01-04-D06	597	32	20	85.053/6.23	ECM(0.75%), Mitochondria-Plastid(52%)	-	-	0.16	XP_004502016.1	Cicer arietinum	5-methyltetrahydropteroyltriglutamate--homocysteine methyltransferase 1
Redox Homeostasis	1-DE	CaWEP-IGU-742	E5RDD5	Ferredoxin--NADP reductase	1032	66	33	40.741/8.07	ECM (17%), Cytoplasm (40%)	-	-	0.16	XP_004512139.1	Cicer arietinum	Ferredoxin--NADP reductase
Redox homeostasis	1-DE	CaWEP-IGU-743	E9NPS5	ATP synthase subunit beta AtpB	905	56	31	52.153/4.96	ECM (6%), Mitochondria (59%)	-	-	0.16	YP_002149718.1	Cicer arietinum	ATP synthase subunit beta AtpB
Redox homeostasis	1-DE	CaWEP-IGU-744	F4JZ46	Ferredoxin-NADP(+)-oxidoreductase 1 FNR2	1870	95	37	29.893/5.91	ECM	-	-	0.16	XP_004512139.1	Cicer arietinum	Ferredoxin-NADP(+)-oxidoreductase 1 FNR2
Innate defense	1-DE	CaWEP-IGU-745	F6HM78	Malate dehydrogenase	324	16	15	37.064/8.79	ECM(0.33%), Mitochondria (74%)	-	-	0.16	XP_004510039.1	Cicer arietinum	Malate dehydrogenase
Cell wall biogenesis & architecture	1-DE	CaWEP-IGU-748	G3C8U7	Vitamin-b12 independent methionine synthase ms	495	22	13	85.653/6.33	ECM(0.75%), Mitochondria-Plastid(52%)	-	-	0.16	XP_004502016.1	Cicer arietinum	5-methyltetrahydropteroyltriglutamate--homocysteine methyltransferase 1
Cell wall remodeling	1-DE	CaWEP-IGU-749	G7IMV1	beta xylosidase	273	11	9	83.465/8.76	ECM	-	-	0.16	XP_004487789.1	Cicer arietinum	beta xylosidase
Innate defense	1-DE	CaWEP-IGU-75	B9RAL0	Glyceraldehyde 3-phosphate dehydrogenase, putative	136	10	19	36.930/7.10	ECM(2%), Cytoplasm-Nucleus (32%)	-	-	0.16	XP_004502328.1	Cicer arietinum	Glyceraldehyde 3-phosphate dehydrogenase, putative
Transcriptional regulation	1-DE	CaWEP-IGU-750	G7J2R6	Ribonuclease	272	19	8	108.637/6.58	ECM(0.2%), Plastid (75%)	-	-	0.16	XP_004503033.1	Cicer arietinum	Ribonuclease
Cell wall biogenesis & architecture	1-DE	CaWEP-IGU-751	G7J648	Methionine synthase	413	33	13	91.036/6.79	ECM(0.75%), Mitochondria-Plastid(52%)	-	-	0.16	XP_004502016.1	Cicer arietinum	5-methyltetrahydropteroyltriglutamate--homocysteine methyltransferase 1
Redox Homeostasis	1-DE	CaWEP-IGU-752	G7JCU3	Peroxidase	517	22	16	35.911/9.17	ECM	-	+	0.16	XP_004509077.1	Cicer arietinum	Peroxidase
Redox homeostasis	1-DE	CaWEP-IGU-753	G7JW95	Ferredoxin-NADP reductase	2874	133	39	40.563/8.38	ECM(14%), Plastid (48%)	-	-	0.16	xp 004512139	Cicer arietinum	Ferredoxin-NADP reductase
Redox Homeostasis	1-DE	CaWEP-IGU-755	G7KFM2	Peroxidase	223	24	22	36.285/9.41	ECM(17%), Plastid (50%)	-	+	0.16	XP_004490701.1	Cicer arietinum	Peroxidase
Cell wall biogenesis & architecture	1-DE	CaWEP-IGU-756	G7L6U5	Germin-like protein	2113	75	15	21.695/7.81	ECM	+	-	0.16	XP_004510467.2	Cicer arietinum	Germin-like protein
Cell wall biogenesis & architecture	1-DE	CaWEP-IGU-757	G7L9V7	Pectinesterase	509	25	12	65.003/9.02	ECM	-	+	0.16	NP_001265901.1	Cicer arietinum	Pectinesterase
Signaling	1-DE	CaWEP-IGU-758	I1HJD1	Guanosine nucleotide diphosphate dissociation inhibitor	360	16	19	50.192/5.70	ECM(1%), Cytoplasm (44%)	-	-	0.16	NP_001266078.1	Cicer arietinum	Guanosine nucleotide diphosphate dissociation inhibitor
Innate defense	1-DE	CaWEP-IGU-76	B9RG92	Aspartic proteinase nepenthesin-1, putative	70	5	9	47.083/9.46	ECM	-	-	0.16	XP_004498691.1	Cicer arietinum	Aspartic proteinase nepenthesin-1, putative
Cell wall biogenesis & architecture	1-DE	CaWEP-IGU-760	I1IG93	Uncharacterized protein	315	22	11	84.984/5.97	ECM(0.75%), Mitochondria-Plastid(52%)	-	-	0.16	XP_004502016.1	Cicer arietinum	5-methyltetrahydropteroyltriglutamate--homocysteine methyltransferase 1
Cell wall biogenesis & architecture	1-DE	CaWEP-IGU-761	I1J7T0	Pectinesterase	320	23	14	57.012/9.13	ECM	+	+	0.16	XP_004514850.1	Cicer arietinum	Pectinesterase
Redox Homeostasis	1-DE	CaWEP-IGU-762	I1J8R4	Peroxidase	389	27	22	36.987/9.23	ECM	+	+	0.16	XP_004512077.1	Cicer arietinum	Peroxidase
Cell wall remodeling	1-DE	CaWEP-IGU-763	I1JBG9	Fn3_like domain-containing protein	256	8	5	83.768/9.22	ECM	+	-	0.16	XP_004494414.1	Cicer arietinum	Beta D xylosidase
Redox Homeostasis	1-DE	CaWEP-IGU-764	I1JCG8	Ferredoxin--NADP reductase	2293	105	34	40.699/8.38	ECM (17%), Cytoplasm (40%)	-	-	0.16	XP_004512139.1	Cicer arietinum	Ferredoxin--NADP reductase
Cell wall remodeling	1-DE	CaWEP-IGU-765	I1JL52	Dirigent protein	244	13	6	20.936/7.85	ECM	+	-	0.16	XP_004506818.1	Cicer arietinum	Dirigent protein
Redox Homeostasis	1-DE	CaWEP-IGU-766	I1JSX8	Uncharacterized protein	260	11	16	60.868/9.42	ECM	-	+	0.16	XP_004500896.1	Cicer arietinum	L ascorbate oxidase
Signaling	1-DE	CaWEP-IGU-767	I1K489	Guanosine nucleotide diphosphate dissociation inhibitor	296	17	29	50.029/5.41	ECM(1%), Cytoplasm (44%)	-	-	0.16	NP_001266078.1	Cicer arietinum	Guanosine nucleotide diphosphate dissociation inhibitor
Innate defense	1-DE	CaWEP-IGU-768	I1K795	Uncharacterized protein	262	8	8	39.994/5.72	ECM	+	-	0.16	NP_001352196.1	Cicer arietinum	cysteine protease XCP2-like precursor
Signaling	1-DE	CaWEP-IGU-769	I1KL47	Guanosine nucleotide diphosphate dissociation inhibitor	253	8	13	50.078/5.03	ECM	-	-	0.16	XP_004504841.1	Cicer arietinum	Guanosine nucleotide diphosphate dissociation inhibitor
Cell wall biogenesis & architecture	1-DE	CaWEP-IGU-77	B9RLK7	alpha-1,4-glucan-protein synthase [UDP-forming], putative	177	18	34	41.557/5.82	ECM(6.2%), Cytoplasm-Mitochondria (34%)	-	-	0.16	XP_004488432.1	Cicer arietinum	UDP-arabinopyranose mutase 23
Signaling	1-DE	CaWEP-IGU-770	I1KSQ0	Guanosine nucleotide diphosphate dissociation inhibitor	329	16	30	49.923/5.41	ECM(1%), Cytoplasm (44%)	-	-	0.16	NP_001266078.1	Cicer arietinum	Guanosine nucleotide diphosphate dissociation inhibitor
Transcriptional regulation	1-DE	CaWEP-IGU-771	I1KU21	Tr-type G domain-containing protein	1247	82	32	94.952/5.80	ECM(0.3%), Nucleus (42%)	-	-	0.16	XP_004488812.1	Cicer arietinum	Elongation factor 2
Redox Homeostasis	1-DE	CaWEP-IGU-772	I1KXW9	PsbP domain-containing protein	365	40	18	28.383/6.96	ECM(1.7%), Plastid (77%)	-	-	0.16	NP_001351835.1	Cicer arietinum	PsbP domain-containing protein
Redox Homeostasis	1-DE	CaWEP-IGU-773	I1L1B0	Peroxidase	310	7	7	33.7000/8.10	ECM	+	+	0.16	XP_004488001.1	Cicer arietinum	Peroxidase
Cell wall remodeling	1-DE	CaWEP-IGU-774	I1L6Y9	Alpha-galactosidase	448	26	16	46.068/6.72	ECM	-	+	0.16	XP_004492578.1	Cicer arietinum	Alpha-galactosidase
Cell wall biogenesis & architecture	1-DE	CaWEP-IGU-775	I1LAX5	Germin-like protein	379	16	10	23.682/9.42	ECM	+	-	0.16	XP_004495826.1	Cicer arietinum	Germin-like protein
Cell wall biogenesis & architecture	1-DE	CaWEP-IGU-776	I1LXY1	Uncharacterized protein	288	24	9	89.470/6.33	ECM(0.75%), Mitochondria-Plastid(52%)	-	-	0.16	XP_004502016.1	Cicer arietinum	5-methyltetrahydropteroyltriglutamate--homocysteine methyltransferase 1
Redox Homeostasis	1-DE	CaWEP-IGU-777	I1MBZ5	Uncharacterized protein	346	14	17	61.021/9.08	ECM	-	+	0.16	XP_004499321.1	Cicer arietinum	L-ascorbate oxidase
Cell wall biogenesis & architecture	1-DE	CaWEP-IGU-778	I1MK76	Pectinesterase	408	19	7	55.105/7.64	ECM	-	+	0.16	XP_012574099.1	Cicer arietinum	Pectinesterase
Redox Homeostasis	1-DE	CaWEP-IGU-780	I1MVN5	Peroxidase	333	19	16	35.947/9.21	ECM	+	+	0.16	XP_004509077.1	Cicer arietinum	Peroxidase
Cell wall biogenesis & architecture	1-DE	CaWEP-IGU-781	I1MW49	Uncharacterized protein	498	31	17	84.819/5.91	ECM(0.6%), Cytoplasm (24%)	-	-	0.16	XP_004489679.1	Cicer arietinum	5-methyltetrahydropteroyltriglutamate--homocysteine methyltransferase 1
Transcriptional regulation	1-DE	CaWEP-IGU-783	I1NRI8	Tr-type G domain-containing protein	220	26	14	93.065/6.15	ECM(0.3%), Nucleus (42%)	-	-	0.16	XP_004506153.1	Cicer arietinum	Elongation factor 2
Redox Homeostasis	1-DE	CaWEP-IGU-784	I1NWC3	Ferredoxin--NADP reductase	624	28	16	42.044/8.59	ECM (17%), Cytoplasm (40%)	-	-	0.16	XP_004512139.1	Cicer arietinum	Ferredoxin--NADP reductase
Cell wall biogenesis & architecture	1-DE	CaWEP-IGU-785	I1PU03	Germin-like protein	428	16	13	23.332/8.42	ECM	+	-	0.16	XP_004495826.1	Cicer arietinum	Germin-like protein
Redox Homeostasis	1-DE	CaWEP-IGU-786	I1PYT7	Ferredoxin--NADP reductase	1077	26	16	40.349/8.72	ECM (17%), Cytoplasm (40%)	-	-	0.16	XP_004512139.1	Cicer arietinum	Ferredoxin--NADP reductase
Redox Homeostasis	1-DE	CaWEP-IGU-788	I3S079	Peroxidase	323	17	16	35.554/9.19	ECM	+	+	0.16	XP_004509077.1	Cicer arietinum	Peroxidase
Innate defense	1-DE	CaWEP-IGU-789	I3S698	Peptidase A1 domain-containing protein	561	32	19	47.568/9.49	ECM	-	+	0.16	XP_004511040.1	Cicer arietinum	Peptidase A1 domain-containing protein
Innate defense	1-DE	CaWEP-IGU-79	B9RS07	Malic enzyme	62	4	9	65.327/6.43	ECM(0.46%), Plastid(44%)	-	-	0.16	XP_004501098.1	Cicer arietinum	Malic enzyme
Innate defense	1-DE	CaWEP-IGU-790	I3S6D2	Glyceraldehyde-3-phosphate dehydrogenase	222	19	48	36.652/6.25	ECM(2%), Cytoplasm-Nucleus (32%)	-	-	0.16	NP_001352093.1	Cicer arietinum	Glyceraldehyde-3-phosphate dehydrogenase
Transcriptional regulation	1-DE	CaWEP-IGU-791	J3LDA2	Tr-type G domain-containing protein	520	49	19	95.026/5.85	ECM(0.3%), Nucleus (42%)	-	-	0.16	XP_004506153.1	Cicer arietinum	Elongation factor 2
Redox Homeostasis	1-DE	CaWEP-IGU-792	J3MAL0	Ferredoxin--NADP reductase	1233	33	12	40.499/8.43	ECM (17%), Cytoplasm (40%)	-	-	0.16	XP_004512139.1	Cicer arietinum	Ferredoxin--NADP reductase
Redox Homeostasis	1-DE	CaWEP-IGU-794	J9QCY8	Ferredoxin--NADP reductase	802	15	12	40.525/7.53	ECM (17%), Cytoplasm (40%)	-	-	0.16	XP_004512139.1	Cicer arietinum	Ferredoxin--NADP reductase
Innate defense	1-DE	CaWEP-IGU-795	K3XJN7	Malate dehydrogenase	479	27	18	35.629/7.67	ECM(0.33%), Mitochondria (74%)	-	-	0.16	XP_004510039.1	Cicer arietinum	Malate dehydrogenase
Transcriptional regulation	1-DE	CaWEP-IGU-796	K3YPX4	Tr-type G domain-containing protein	446	34	16	92.462/5.62	ECM(0.3%), Nucleus (42%)	-	-	0.16	XP_004506153.1	Cicer arietinum	Elongation factor 2
Redox Homeostasis	1-DE	CaWEP-IGU-797	K3YTN3	Ferredoxin--NADP reductase	802	16	16	39.783/7.55	ECM (17%), Cytoplasm (40%)	-	-	0.16	XP_004512139.1	Cicer arietinum	Ferredoxin--NADP reductase
Cell wall remodeling	1-DE	CaWEP-IGU-8	A0A022QNZ8	Alpha-galactosidase	103	4	3	44.904/6.27	ECM	+	+	0.16	XP_004492578.1	Cicer arietinum	Alpha-galactosidase
Redox Homeostasis	1-DE	CaWEP-IGU-80	B9S693	Peroxidase	50	8	10	36.743/8.70	ECM	-	+	0.16	XP_004509315.1	Cicer arietinum	Peroxidase
Cell wall biogenesis & architecture	1-DE	CaWEP-IGU-807	K7KNT9	Uncharacterized protein	383	31	16	84.929/5.68	ECM(0.6%), Cytoplasm (24%)	-	-	0.16	XP_004489679.1	Cicer arietinum	5-methyltetrahydropteroyltriglutamate--homocysteine methyltransferase 1
Cell wall biogenesis & architecture	1-DE	CaWEP-IGU-808	K7KZN7	Pectinesterase	408	19	3	130.805/8.13	ECM	-	+	0.16	XP_004510571.1	Cicer arietinum	Pectinesterase
Cell wall remodeling	1-DE	CaWEP-IGU-809	K7LPI2	Uncharacterized protein	282	22	4	56.083/6.27	ECM	-	+	0.16	XP_004506510.1	Cicer arietinum	Beta glucosidase 12
Innate defense	1-DE	CaWEP-IGU-81	B9SIC4	Class I chitinase, putative	49	3	15	35.804/5.91	ECM	-	-	0.16	NP_001265906.1	Cicer arietinum	Class I chitinase, putative
Redox Homeostasis	1-DE	CaWEP-IGU-811	K7MH04	Ferredoxin--NADP reductase	2129	98	38	39.272/8.35	ECM (17%), Cytoplasm (40%)	-	-	0.16	XP_004512139.1	Cicer arietinum	Ferredoxin--NADP reductase
Transcriptional regulation	1-DE	CaWEP-IGU-812	M0RK65	Tr-type G domain-containing protein	298	32	22	86.580/5.76	ECM(0.3%), Nucleus (42%)	-	-	0.16	XP_004488812.1	Cicer arietinum	Elongation factor 2
Cell wall biogenesis & architecture	1-DE	CaWEP-IGU-814	M0SR82	Uncharacterized protein	261	17	8	74.308/6.33	ECM(0.75%), Mitochondria-Plastid(52%)	-	-	0.16	XP_004502016.1	Cicer arietinum	5-methyltetrahydropteroyltriglutamate--homocysteine methyltransferase 1
Redox Homeostasis	1-DE	CaWEP-IGU-816	M0YPY5	Ferredoxin--NADP reductase	1164	61	24	40.110/6.92	ECM (17%), Cytoplasm (40%)	-	-	0.16	XP_004512139.1	Cicer arietinum	Ferredoxin--NADP reductase
Cell wall biogenesis & architecture	1-DE	CaWEP-IGU-817	M0ZPQ8	Pectinesterase	429	23	9	52.839/8.94	ECM	-	+	0.16	XP_004492227.1	Cicer arietinum	Pectinesterase
Redox Homeostasis	1-DE	CaWEP-IGU-818	M1C3S9	Peroxidase	237	5	19	28.100/8.74	ECM	-	+	0.16	XP_012572577.1	Cicer arietinum	Peroxidase
Signaling	1-DE	CaWEP-IGU-82	B9SPN4	Nucleotide binding protein, putative	111	3	2	115.381/5.16	ECM(1%), Nucleus (53%)	-	-	0.16	XP_004516231.1	Cicer arietinum	Protein transport protein SEC31 homolog B
Cell wall biogenesis & architecture	1-DE	CaWEP-IGU-820	M4CD35	Uncharacterized protein	447	25	14	84.787/6.05	ECM(0.6%), Cytoplasm (24%)	-	-	0.16	XP_004489679.1	Cicer arietinum	5-methyltetrahydropteroyltriglutamate--homocysteine methyltransferase 1
Cell wall biogenesis & architecture	1-DE	CaWEP-IGU-821	M4CDR8	Uncharacterized protein	337	22	4	191.897/8.76	ECM(0.75%), Mitochondria-Plastid(52%)	-	-	0.16	XP_004502016.1	Cicer arietinum	5-methyltetrahydropteroyltriglutamate--homocysteine methyltransferase 1
Transcriptional regulation	1-DE	CaWEP-IGU-822	M4D2S9	Tr-type G domain-containing protein	739	56	21	94.849/5.89	ECM(0.3%), Nucleus (42%)	-	-	0.16	XP_004488812.1	Cicer arietinum	Elongation factor 2
Transcriptional regulation	1-DE	CaWEP-IGU-823	M4DUR0	Elongation factor 1-alpha	217	9	13	49.771/9.19	ECM(0.5%), Cytoplasm (83%)	-	-	0.16	NP_001352092.1	Cicer arietinum	Elongation factor 1-alpha
Cell wall biogenesis & architecture	1-DE	CaWEP-IGU-824	M4E4E2	Uncharacterized protein	541	30	18	84.748/5.98	ECM(0.6%), Cytoplasm (24%)	-	-	0.16	XP_004489679.1	Cicer arietinum	5-methyltetrahydropteroyltriglutamate--homocysteine methyltransferase 1
Signaling	1-DE	CaWEP-IGU-825	M4EIL5	Guanosine nucleotide diphosphate dissociation inhibitor	253	10	15	68.771/5.83	ECM	-	-	0.16	XP_004504841.1	Cicer arietinum	Guanosine nucleotide diphosphate dissociation inhibitor
Innate defense	1-DE	CaWEP-IGU-826	M4EQ80	Malate dehydrogenase	432	25	18	35.896/8.74	ECM(0.33%), Mitochondria (74%)	-	-	0.16	XP_004510039.1	Cicer arietinum	Malate dehydrogenase
Redox Homeostasis	1-DE	CaWEP-IGU-827	M4ESM7	FAD-binding FR-type domain-containing protein	1019	61	6	99.989/7.28	ECM(1%), Plasma membrane (20%)	-	-	0.16	XP_004512138.1	Cicer arietinum	Ferredoxin--NADP reductase
Redox Homeostasis	1-DE	CaWEP-IGU-828	M4F7X1	Ferredoxin--NADP reductase	1441	78	23	41.025/7.49	ECM (17%), Cytoplasm (40%)	-	-	0.16	XP_004512139.1	Cicer arietinum	Ferredoxin--NADP reductase
Cell wall biogenesis & architecture	1-DE	CaWEP-IGU-83	B9T3X5	Pectinesterase	165	7	4	63.252/8.87	ECM	-	+	0.16	NP_001265901.1	Cicer arietinum	Pectinesterase
Cell wall biogenesis & architecture	1-DE	CaWEP-IGU-830	M5AUD0	Cobalamin-independent methionine synthase MS	594	46	20	85.081/6.41	ECM(0.6%), Cytoplasm (24%)	-	-	0.16	XP_004489679.1	Cicer arietinum	5-methyltetrahydropteroyltriglutamate--homocysteine methyltransferase 1
Cell wall biogenesis & architecture	1-DE	CaWEP-IGU-831	M5W545	Uncharacterized protein	214	12	8	85.455/6.39	ECM(0.75%), Mitochondria-Plastid(52%)	-	-	0.16	XP_004502016.1	Cicer arietinum	5-methyltetrahydropteroyltriglutamate--homocysteine methyltransferase 1
Redox Homeostasis	1-DE	CaWEP-IGU-832	M5W912	Ferredoxin--NADP reductase	1774	90	31	40.869/8.83	ECM (17%), Cytoplasm (40%)	-	-	0.16	XP_004512139.1	Cicer arietinum	Ferredoxin--NADP reductase
Cell wall remodeling	1-DE	CaWEP-IGU-833	M5WCT5	Uncharacterized protein	366	27	9	59.123/9.11	ECM	-	-	0.16	XP_004512738.1	Cicer arietinum	Bet glucosidase 44
Cell wall biogenesis & architecture	1-DE	CaWEP-IGU-834	M5WFB9	Uncharacterized protein	393	27	14	84.901/6.12	ECM(0.75%), Mitochondria-Plastid(52%)	-	-	0.16	XP_004502016.1	Cicer arietinum	5-methyltetrahydropteroyltriglutamate--homocysteine methyltransferase 1
Redox Homeostasis	1-DE	CaWEP-IGU-835	M5XRH4	Peroxidase	310	9	5	36.749/9.18	ECM	-	+	0.16	XP_004498581.1	Cicer arietinum	Peroxidase
Transcriptional regulation	1-DE	CaWEP-IGU-836	M8A472	Elongation factor 2	474	35	18	94.980/5.85	ECM(0.3%), Nucleus (42%)	-	+	0.16	XP_004488812.1	Cicer arietinum	Elongation factor 2
Transcriptional regulation	1-DE	CaWEP-IGU-837	M8A571	Elongation factor 2	397	42	19	97.317/5.96	ECM(0.3%), Nucleus (42%)	-	+	0.16	XP_004488812.1	Cicer arietinum	Elongation factor 2
Transcriptional regulation	1-DE	CaWEP-IGU-838	M8C3H7	Elongation factor 1-alpha	217	9	8	83.888/9.12	ECM(0.5%), Cytoplasm (83%)	-	-	0.16	NP_001352092.1	Cicer arietinum	Elongation factor 1-alpha
Signaling	1-DE	CaWEP-IGU-839	O65744	Guanosine nucleotide diphosphate dissociation inhibitor	644	43	42	50.014/5.64	ECM(1%), Cytoplasm (44%)	-	-	0.16	NP_001266078.1	Cicer arietinum	Guanosine nucleotide diphosphate dissociation inhibitor
Redox homeostasis	1-DE	CaWEP-IGU-84	B9T4D1	ATP synthase beta subunit, putative	129	4	35	14.210/4.95	ECM (6%), Mitochondria (59%)	-	-	0.16	YP_002149718.1	Cicer arietinum	ATP synthase beta subunit, putative
Redox homeostasis	1-DE	CaWEP-IGU-840	O65749	Amine oxidase (Precursor)	2104	94	45	75.977/5.98	ECM	-	-	0.16	NP_001265996.1	Cicer arietinum	Amine oxidase (Precursor)
Cell wall biogenesis & architecture	1-DE	CaWEP-IGU-841	P09607	Pectinesterase 2.1 PME2.1	429	24	6	60.975/8.73	ECM	-	+	0.16	XP_004492228.1	Cicer arietinum	Pectinesterase 2.1 PME2.1
Innate defense	1-DE	CaWEP-IGU-842	P17783	Malate dehydrogenase	324	16	10	36.406/8.88	ECM(0.33%), Mitochondria (74%)	-	-	0.16	XP_004510039.1	Cicer arietinum	Malate dehydrogenase
Cell wall remodeling	1-DE	CaWEP-IGU-843	P26204	Non-cyanogenic beta-glucosidase	376	31	7	56.153/5.85	ECM(24%), Cytoplasm (30%)	-	-	0.16	XP_004507133.1	Cicer arietinum	Non-cyanogenic beta-glucosidase
Innate defense	1-DE	CaWEP-IGU-844	P83373	Malate dehydrogenase	250	11	9	35.828/8.72	ECM(0.33%), Mitochondria (74%)	-	-	0.16	XP_004510039.1	Cicer arietinum	Malate dehydrogenase
Cell wall biogenesis & architecture	1-DE	CaWEP-IGU-845	Q00NV3	Class I beta-1,3-glucanase	237	4	3	39.410/9.31	ECM	-	-	0.16	NP_001351683.1	Cicer arietinum	Glucan-endo-1,3-beta-glucosidase (Precursor)
Redox Homeostasis	1-DE	CaWEP-IGU-846	Q18PQ7	Peroxidase	246	19	9	38.649/8.00	ECM	-	+	0.16	AII99873.1	Cicer arietinum	Peroxidase
Cell wall biogenesis & architecture	1-DE	CaWEP-IGU-847	Q2HRX3	Pectinesterase	558	30	9	61.589/8.31	ECM	-	+	0.16	XP_004492228.1	Cicer arietinum	Pectinesterase
Miscellenous	1-DE	CaWEP-IGU-848	Q2MK92	Alpha-galactosidase	218	7	7	46.181/5.60	ECM(24%), Plasma membrane (35%)	-	+	0.16	XP_004506042.1	Cicer arietinum	Alpha-carbonic anhydrase domain-containing protein
Cell wall remodeling	1-DE	CaWEP-IGU-849	Q333M3	beta (1,4)-xylosidase BXL2	256	8	5	81.272/8.64	ECM	-	-	0.16	XP_004494414.1	Cicer arietinum	Beta D xylosidase
Unknown	1-DE	CaWEP-IGU-85	C0HFB2	Uncharacterized protein	49	4	6	16.155/8.98	ECM	-	-	0.16	XP_027192838.1	Cicer arietinum	Uncharacterized protein
Transcriptional regulation	1-DE	CaWEP-IGU-850	Q3LUL9	Elongation factor 1-alpha	217	9	15	49.750/9.19	ECM(0.5%), Cytoplasm (83%)	-	-	0.16	NP_001352092.1	Cicer arietinum	Elongation factor 1-alpha
Cell wall biogenesis & architecture	1-DE	CaWEP-IGU-851	Q42534	Pectinesterase 2 PME2	280	13	6	64.646.9.08	ECM	-	+	0.16	NP_001265901.1	Cicer arietinum	Pectinesterase 2 PME2
Cell wall biogenesis & architecture	1-DE	CaWEP-IGU-852	Q43234	Pectinesterase (Precursor) PME	930	48	17	34.969/9.16	ECM	+	+	0.16	XP_004492228.1	Cicer arietinum	Pectinesterase (Precursor) PME
Cell wall biogenesis & architecture	1-DE	CaWEP-IGU-853	Q4H1G2	Methionine synthase BvMS1	388	26	10	88.546/6.05	ECM(0.6%), Cytoplasm (24%)	-	-	0.16	XP_004489679.1	Cicer arietinum	5-methyltetrahydropteroyltriglutamate--homocysteine methyltransferase 1
Cell wall remodeling	1-DE	CaWEP-IGU-854	Q5ZP79	alpha-galactosidase	470	29	22	45.391/6.52	ECM	-	+	0.16	XP_004492578.1	Cicer arietinum	alpha-galactosidase
Protein folding	1-DE	CaWEP-IGU-855	Q6IV07	UDP-glucose:protein transglucosylase-like protein SlUPTG1	382	15	23	41.736/5.85	ECM(2.2%), Cytoplam (30%)	-	-	0.16	XP_004490223.1	Cicer arietinum	Peptidyl-prolyl cis-trans isomerase
Cell wall remodeling	1-DE	CaWEP-IGU-856	Q6RXY3	Xyl1 Beta xylosidase	270	9	10	84.347/8.64	ECM	-	+	0.16	XP_004487789.1	Cicer arietinum	Xyl1 Beta xylosidase
Cell wall biogenesis & architecture	1-DE	CaWEP-IGU-857	Q708X4	Pectinesterase pme1	922	52	30	64.829/9.22	ECM	-	+	0.16	NP_001265901.1	Cicer arietinum	Pectinesterase pme1
Cell wall biogenesis & architecture	1-DE	CaWEP-IGU-858	Q71EW8	Methionine synthase	664	50	25	84.401/5.93	ECM(0.75%), Mitochondria-Plastid(52%)	-	-	0.16	NP_001266005.1	Cicer arietinum	5-methyltetrahydropteroyltriglutamate--homocysteine methyltransferase 1
Cell wall biogenesis & architecture	1-DE	CaWEP-IGU-859	Q84UI7	Pectinesterase Pspme2	779	39	11	60.650/7.63	ECM	-	+	0.16	XP_004492227.1	Cicer arietinum	Pectinesterase Pspme2
Cell wall biogenesis & architecture	1-DE	CaWEP-IGU-86	C0IRH7	Xyloglucan endotransglucosylase/hydrolase	75	4	8	34.142/7.03	ECM	-	+	0.16	XP_004509043.1	Cicer arietinum	Xyloglucan endotransglucosylase/hydrolase
Cell wall biogenesis & architecture	1-DE	CaWEP-IGU-860	Q84UI8	Pectinesterase Pspme1	1042	53	11	60.699/8.77	ECM	-	+	0.16	XP_004492227.1	Cicer arietinum	Pectinesterase Pspme1
Cell wall biogenesis & architecture	1-DE	CaWEP-IGU-861	Q8RVX1	Pectinesterase (Precursor) pme1	601	43	18	61.306/8.04	ECM	-	+	0.16	XP_004492228.1	Cicer arietinum	Pectinesterase (Precursor) pme1
Redox homeostasis	1-DE	CaWEP-IGU-862	Q95AE0	ATP synthase subunit beta AtpB	1354	85	50	53.799/5.22	ECM (6%), Mitochondria (59%)	-	-	0.16	YP_002149718.1	Cicer arietinum	ATP synthase subunit beta AtpB
Cell wall biogenesis & architecture	1-DE	CaWEP-IGU-863	Q9AR81	Germin-like protein (Precursor) glp3	775	37	20	22.119/7.81	ECM	+	-	0.16	XP_004513480.1	Cicer arietinum	Germin-like protein (Precursor) glp3
Cell wall biogenesis & architecture	1-DE	CaWEP-IGU-864	Q9S8P4	Rhicadhesin receptor	428	17	25	23.077/8.89	ECM	-	-	0.16	XP_004494499.1	Cicer arietinum	Germin like protein
Redox Homeostasis	1-DE	CaWEP-IGU-865	Q9SLP6	Ferredoxin--NADP reductase	934	24	9	39.640/8.53	ECM (17%), Cytoplasm (40%)	-	-	0.16	XP_004512139.1	Cicer arietinum	Ferredoxin--NADP reductase
Redox homeostasis	1-DE	CaWEP-IGU-866	Q9SW90	Amine oxidase (Precursor)	779	31	11	76.804/5.93	ECM	-	-	0.16	NP_001265996.1	Cicer arietinum	Amine oxidase (Precursor)
Redox homeostasis	1-DE	CaWEP-IGU-867	Q9SXW5	Amine oxidase PsDAO2	959	43	19	76.542/6.09	ECM	-	-	0.16	NP_001265996.1	Cicer arietinum	Amine oxidase PsDAO2
Cell wall biogenesis & architecture	1-DE	CaWEP-IGU-868	Q9XFW9	Glucan-endo-1,3-beta-glucosidase (Precursor)	349	16	26	41.367/6.60	ECM	-	+	0.16	NP_001351683.1	Cicer arietinum	Glucan-endo-1,3-beta-glucosidase (Precursor)
Signaling	1-DE	CaWEP-IGU-869	R0FWT1	Guanosine nucleotide diphosphate dissociation inhibitor	296	13	19	50.036/5.77	ECM(1%), Cytoplasm (44%)	-	-	0.16	NP_001266078.1	Cicer arietinum	Guanosine nucleotide diphosphate dissociation inhibitor
Signaling	1-DE	CaWEP-IGU-87	C0STY7	Nucleoside diphosphate kinase	54	9	15	25.352/9.37	ECM(0.75%), Plastid (35%)	-	-	0.16	XP_012572130.1	Cicer arietinum	Nucleoside diphosphate kinase
Transcriptional regulation	1-DE	CaWEP-IGU-871	R0IKQ0	Tr-type G domain-containing protein	569	41	15	94.802/5.96	ECM(0.3%), Nucleus (42%)	-	-	0.16	XP_004488812.1	Cicer arietinum	Elongation factor 2
Redox homeostasis	1-DE	CaWEP-IGU-872	R4IQ63	ATP synthase subunit beta AtpB	1354	85	53	49.636/5.12	ECM (6%), Mitochondria (59%)	-	-	0.16	YP_002149718.1	Cicer arietinum	ATP synthase subunit beta AtpB
Cell wall biogenesis & architecture	1-DE	CaWEP-IGU-873	R9QR34	Germin-like protein	392	9	9	24.399/6.95	ECM	+	-	0.16	XP_004513480.1	Cicer arietinum	Germin-like protein
Redox homeostasis	1-DE	CaWEP-IGU-874	S4T055	ATP synthase subunit beta AtpB	1586	95	58	52.764/5.27	ECM (6%), Mitochondria (59%)	-	-	0.16	YP_002149718.1	Cicer arietinum	ATP synthase subunit beta AtpB
Cell wall biogenesis & architecture	1-DE	CaWEP-IGU-875	S8CMR4	Methionine synthase	492	35	17	85.087/5.98	ECM(0.6%), Cytoplasm (24%)	-	-	0.16	XP_004489679.1	Cicer arietinum	5-methyltetrahydropteroyltriglutamate--homocysteine methyltransferase 1
Innate defense	1-DE	CaWEP-IGU-876	T2DNA5	Aspartic proteinase nepenthesin-1-like protein	224	28	22	47.462/9.22	ECM	-	-	0.16	XP_004498691.1	Cicer arietinum	Aspartic proteinase nepenthesin-1-like protein
Redox Homeostasis	1-DE	CaWEP-IGU-878	U5G4H5	Peroxidase	364	9	9	36.282/9.20	ECM	-	+	0.16	XP_004509077.1	Cicer arietinum	Peroxidase
Miscellenous	1-DE	CaWEP-IGU-88	C1E3A8	TIP120 domain-containing protein	48	7	3	132.807/5.01	ECM(0.7%), Cytoplasm-Nucleus (28%)	-	-	0.16	XP_004499362.1	Cicer arietinum	cullin-associated NEDD8-dissociated protein 1
Cell wall biogenesis & architecture	1-DE	CaWEP-IGU-880	U5GG57	Uncharacterized protein	337	23	13	90.765/7.30	ECM(0.75%), Mitochondria-Plastid(52%)	-	-	0.16	XP_004502016.1	Cicer arietinum	5-methyltetrahydropteroyltriglutamate--homocysteine methyltransferase 1
Redox Homeostasis	1-DE	CaWEP-IGU-881	V4JZV6	Ferredoxin--NADP reductase	1263	70	20	41.009/7.52	ECM (17%), Cytoplasm (40%)	-	-	0.16	XP_004512139.1	Cicer arietinum	Ferredoxin--NADP reductase
Cell wall biogenesis & architecture	1-DE	CaWEP-IGU-882	V4LDK3	Uncharacterized protein	600	30	19	84.717/6.21	ECM(0.6%), Cytoplasm (24%)	-	-	0.16	XP_004489679.1	Cicer arietinum	5-methyltetrahydropteroyltriglutamate--homocysteine methyltransferase 1
Signaling	1-DE	CaWEP-IGU-883	V4LH07	Guanosine nucleotide diphosphate dissociation inhibitor	296	13	19	50.000/5.71	ECM(1%), Cytoplasm (44%)	-	-	0.16	NP_001266078.1	Cicer arietinum	Guanosine nucleotide diphosphate dissociation inhibitor
Redox Homeostasis	1-DE	CaWEP-IGU-884	V4MSJ8	Ferredoxin--NADP reductase	848	69	19	40.820/8.79	ECM (17%), Cytoplasm (40%)	-	-	0.16	XP_004512139.1	Cicer arietinum	Ferredoxin--NADP reductase
Cell wall biogenesis & architecture	1-DE	CaWEP-IGU-885	V4TH18	Uncharacterized protein	214	17	9	93.384/6.58	ECM(0.75%), Mitochondria-Plastid(52%)	-	-	0.16	XP_004502016.1	Cicer arietinum	5-methyltetrahydropteroyltriglutamate--homocysteine methyltransferase 1
Cell wall remodeling	1-DE	CaWEP-IGU-886	V4U129	Fn3_like domain-containing protein	256	6	4	83.467/8.27	ECM	+	-	0.16	XP_004494414.1	Cicer arietinum	Beta D xylosidase
Transcriptional regulation	1-DE	CaWEP-IGU-888	V4U840	Tr-type G domain-containing protein	847	59	24	94.735/5.93	ECM(0.3%), Nucleus (42%)	-	-	0.16	XP_004488812.1	Cicer arietinum	Elongation factor 2
Transcriptional regulation	1-DE	CaWEP-IGU-889	V4VN61	Tr-type G domain-containing protein	674	54	22	94.998/5.80	ECM(0.3%), Nucleus (42%)	-	-	0.16	XP_004488810.1	Cicer arietinum	Elongation factor 2
Innate defense	1-DE	CaWEP-IGU-89	C1E3Y7	Uncharacterized protein	49	1	0	95.656/8.81	ECM	-	-	0.16	XP_004509085.1	Cicer arietinum	Subtilisin like protease
Cell wall biogenesis & architecture	1-DE	CaWEP-IGU-890	V4VU32	Uncharacterized protein	423	30	15	84.966/6.47	ECM(0.75%), Mitochondria-Plastid(52%)	-	-	0.16	XP_004502016.1	Cicer arietinum	5-methyltetrahydropteroyltriglutamate--homocysteine methyltransferase 1
Cell wall biogenesis & architecture	1-DE	CaWEP-IGU-891	V4VU37	Uncharacterized protein	218	20	10	88.628/5.85	ECM(0.75%), Mitochondria-Plastid(52%)	-	-	0.16	XP_004502016.1	Cicer arietinum	5-methyltetrahydropteroyltriglutamate--homocysteine methyltransferase 1
Redox homeostasis	1-DE	CaWEP-IGU-892	V6BPT7	ATP synthase subunit beta AtpB	1328	82	45	52.822/5.44	ECM (6%), Mitochondria (59%)	-	-	0.16	YP_002149718.1	Cicer arietinum	ATP synthase subunit beta AtpB
Cell wall biogenesis & architecture	1-DE	CaWEP-IGU-893	V7ANW5	Pectinesterase	269	13	5	131.017/7.78	ECM	-	+	0.16	NP_001265901.1	Cicer arietinum	Pectinesterase
Cell wall biogenesis & architecture	1-DE	CaWEP-IGU-894	V7AYI0	Uncharacterized protein	221	22	30	42.558/5.95	ECM(6.2%), Cytoplasm-Mitochondria (34%)	-	-	0.16	XP_004488432.1	Cicer arietinum	UDP-arabinopyranose mutase 3
Cell wall remodeling	1-DE	CaWEP-IGU-895	V7AZH1	Fn3_like domain-containing protein	270	8	9	84.456/8.47	ECM	-	-	0.16	XP_004487789.1	Cicer arietinum	Beta xylosidase
Innate defense	1-DE	CaWEP-IGU-896	V7BWH9	Peptidase A1 domain-containing protein	421	32	19	47.458/9.21	ECM	+	+	0.16	XP_004498691.1	Cicer arietinum	Aspartic proteinase nepenthesin-1-like protein
Cell wall biogenesis & architecture	1-DE	CaWEP-IGU-897	V7C2G9	Uncharacterized protein	570	37	17	84.529/5.91	ECM(0.6%), Cytoplasm (24%)	-	-	0.16	XP_004489679.1	Cicer arietinum	5-methyltetrahydropteroyltriglutamate--homocysteine methyltransferase 1
Redox Homeostasis	1-DE	CaWEP-IGU-898	V7CDA9	Ferredoxin--NADP reductase	2048	91	23	40.905/8.05	ECM (17%), Cytoplasm (40%)	-	-	0.16	XP_004512139.1	Cicer arietinum	Ferredoxin--NADP reductase
Redox Homeostasis	1-DE	CaWEP-IGU-9	A0A022QP16	Peroxidase	88	5	3	37.161/8.77	ECM	+	+	0.16	XP_004488224.1	Cicer arietinum	Peroxidase
Protein folding	1-DE	CaWEP-IGU-90	C1E5G9	AP domain-containing protein	73	2	4	66.099/6.02	ECM(3%), Plastid (65%)	-	-	0.16	XP_004507738.1	Cicer arietinum	Leucine aminopeptidase
Cell wall biogenesis & architecture	1-DE	CaWEP-IGU-900	V7CIS2	Pectinesterase	930	48	10	61.620/8.20	ECM	-	+	0.16	XP_004492228.1	Cicer arietinum	Pectinesterase
Cell wall biogenesis & architecture	1-DE	CaWEP-IGU-901	V7CJW4	Pectinesterase	930	42	12	60.764/7.62	ECM	-	+	0.16	XP_004492228.1	Cicer arietinum	Pectinesterase
Cell wall biogenesis & architecture	1-DE	CaWEP-IGU-902	V7CX68	Uncharacterized protein	625	40	24	84.202/5.97	ECM(0.75%), Mitochondria-Plastid(52%)	-	-	0.16	NP_001266005.1	Cicer arietinum	5-methyltetrahydropteroyltriglutamate--homocysteine methyltransferase 1
Signaling	1-DE	CaWEP-IGU-904	W0I5X0	Guanosine nucleotide diphosphate dissociation inhibitor	270	14	24	50.122/5.49	ECM(1%), Cytoplasm (44%)	-	-	0.16	NP_001266078.1	Cicer arietinum	Guanosine nucleotide diphosphate dissociation inhibitor
Cell wall remodeling	1-DE	CaWEP-IGU-905	W0TS91	beta-D-xylosidase	256	6	6	84.335/8.69	ECM	-	-	0.16	XP_004487789.1	Cicer arietinum	beta-D-xylosidase
Cell wall biogenesis & architecture	1-DE	CaWEP-IGU-906	W1NDZ4	Uncharacterized protein	489	25	12	84.9986.20	ECM(0.6%), Cytoplasm (24%)	-	-	0.16	XP_004489679.1	Cicer arietinum	5-methyltetrahydropteroyltriglutamate--homocysteine methyltransferase 1
Redox homeostasis	1-DE	CaWEP-IGU-908	W1NN13	ATP-synt_ab domain-containing protein	317	10	11	30.469/5.68	ECM (6%), Mitochondria (59%)	-	-	0.16	YP_002149718.1	Cicer arietinum	ATP-synt_ab domain-containing protein
Redox Homeostasis	1-DE	CaWEP-IGU-909	W1P1C0	Peroxidase	310	7	11	36.089/8.88	ECM	-	+	0.16	XP_004509077.1	Cicer arietinum	Peroxidase
Protein folding	1-DE	CaWEP-IGU-91	C1ECY4	Heat shock protein 70 with TPR repeat	83	11	2	80.191/5.09	ECM(2.4%), Cytoplasm-Nucleus (31%)	-	-	0.16	XP_004507753.1	Cicer arietinum	Heat shock protein 70 with TPR repeat
Redox homeostasis	1-DE	CaWEP-IGU-913	W9QLL0	Peroxidase 52	368	12	13	35.900/8.60	ECM	-	-	0.16	XP_004509077.1	Cicer arietinum	Peroxidase 52
Cell wall remodeling	1-DE	CaWEP-IGU-916	W9RUB7	Alpha-galactosidase	398	31	13	47.864/6.80	ECM	-	+	0.16	XP_004492578.1	Cicer arietinum	Alpha-galactosidase
Cell wall biogenesis & architecture	1-DE	CaWEP-IGU-917	W9S4J9	Pectinesterase	429	15	4	60.870/7.62	ECM	-	+	0.16	XP_004492228.1	Cicer arietinum	Pectinesterase
Innate defense	1-DE	CaWEP-IGU-918	W9S9W9	Malate dehydrogenase	371	17	13	36.695/9.00	ECM(0.33%), Mitochondria (74%)	-	-	0.16	XP_004510039.1	Cicer arietinum	Malate dehydrogenase
Redox homeostasis	1-DE	CaWEP-IGU-919	W9SCQ6	Ferredoxin--NADP reductase, leaf isozyme	2321	117	32	40.191/8.07	ECM	-	-	0.16	XP_004512139.1	Cicer arietinum	Ferredoxin--NADP reductase, leaf isozyme
Unknown	1-DE	CaWEP-IGU-92	C4J1B5	Uncharacterized protein	55	9	5	60.342/9.58	ECM	-	-	0.16	C4J1B5	Cicer arietinum	Uncharacterized protein
Redox homeostasis	1-DE	CaWEP-IGU-920	X2D488	ATP synthase CF1 beta subunit atpB	808	54	26	52.938/5.33	ECM (6%), Mitochondria (59%)	-	-	0.16	YP_002149718.1	Cicer arietinum	ATP synthase CF1 beta subunit atpB
Cell wall biogenesis & architecture	1-DE	CaWEP-IGU-921	XP_004134752.1	Pectinesterase	429	22	8	61.771/8.41	ECM	-	+	0.16	XP_004492227.1	Cicer arietinum	Pectinesterase
Cell wall remodeling	1-DE	CaWEP-IGU-922	XP_004137494.1	beta-glucosidase 44-like	222	25	13	58.095/9.35	ECM	-	+	0.16	XP_004512738.1	Cicer arietinum	beta-glucosidase 44-like
Transcriptional regulation	1-DE	CaWEP-IGU-923	XP_004143180.1	Tr-type G domain-containing protein	928	64	29	95.032/5.97	ECM(0.3%), Nucleus (42%)	-	-	0.16	XP_004488812.1	Cicer arietinum	Elongation factor 2
Signaling	1-DE	CaWEP-IGU-924	XP_004287194.1	rab GDP dissociation inhibitor alpha-like,	296	13	23	50.192/5.50	ECM(1%), Cytoplasm (44%)	-	-	0.16	NP_001266078.1	Cicer arietinum	Guanosine nucleotide diphosphate dissociation inhibitor
Cell wall remodeling	1-DE	CaWEP-IGU-925	XP_004290441.1	alpha-galactosidase-like,	270	16	6	44.678/7.07	ECM	-	+	0.16	XP_004492578.1	Cicer arietinum	alpha-galactosidase-like
Transcriptional regulation	1-DE	CaWEP-IGU-926	XP_004294072.1	Elongation factor G	851	61	26	95.087/5.83	ECM(0.3%), Nucleus (42%)	-	+	0.16	XP_004488812.1	Cicer arietinum	Elongation factor 2
Cell wall biogenesis & architecture	1-DE	CaWEP-IGU-928	XP_004302314.1	Germin-like protein 5-1-like,	428	19	17	22.818/8.52	ECM	+	-	0.16	XP_004495839.1	Cicer arietinum	Germin-like protein 5-1-like,
Cell wall biogenesis & architecture	1-DE	CaWEP-IGU-929	XP_004485932.1	FAS1 domain	219	17	18	32.071/9.67	ECM(2.3%), Plasma membrane (90%)	-	-	0.16	XP_004485932.1	Cicer arietinum	FAS1 domain
Development	1-DE	CaWEP-IGU-930	XP_004486143.1	Basic 7S globulin-like	571	23	36	46.990/8.58	ECM(3%), Plasma membrane (83%)	-	-	0.16	XP_004486143.1	Cicer arietinum	Basic 7S globulin-like
Redox Homeostasis	1-DE	CaWEP-IGU-931	A0A1S2XAA5	Lactoylglutathione lyase	225	28	25	37.319/6.04	ECM(1%), Plastid (74%)	-	-	0.16	A0A1S2XAA5	Cicer arietinum	Lactoylglutathione lyase
Innate defense	1-DE	CaWEP-IGU-932	XP_004486531.1	Desiccation-related protein PCC13-62-like,	293	8	16	33.255/8.67	ECM(27%), Plastid (41%)	-	-	0.16	XP_004486531.1	Cicer arietinum	Desiccation-related protein PCC13-62-like
Redox Homeostasis	1-DE	CaWEP-IGU-933	XP_004486564.1	Peroxidase	972	64	24	80.157/6.85	ECM	-	+	0.16	XP_004486564.1	Cicer arietinum	Peroxidase
Redox Homeostasis	1-DE	CaWEP-IGU-934	XP_004486565.1	Peroxidase	277	15	7	78.005/4.98	ECM	-	+	0.16	XP_004486565.1	Cicer arietinum	Peroxidase
Cell wall remodeling	1-DE	CaWEP-IGU-935	XP_004486833.1	beta-galactosidase 17-like,	317	17	14	81.205/8.23	ECM(1.5%), Plastid (63%)	-	-	0.16	XP_004486833.1	Cicer arietinum	beta-galactosidase 17-like,
Innate defense	1-DE	CaWEP-IGU-936	XP_004486948.1	DNA-damage-repair/toleration protein DRT100-like,	258	37	44	40.886/8.97	ECM(22%), Plastid (32%)	-	-	0.16	XP_004486948.1	Cicer arietinum	DNA-damage-repair/toleration protein
Redox Homeostasis	1-DE	CaWEP-IGU-937	A0A1S2XDC4	Peroxidase	1916	63	62	34.878/8.93	ECM	-	+	0.16	A0A1S2XDC4	Cicer arietinum	Peroxidase
Innate defense	1-DE	CaWEP-IGU-938	XP_004487751.1	Chitinase 2-like,	357	24	15	34.728/4.95	ECM	-	-	0.16	XP_004487751.1	Cicer arietinum	Chitinase 2-like,
Cell wall remodeling	1-DE	CaWEP-IGU-939	XP_004487789.1	beta-D-xylosidase 1-like,	695	37	27	85.351/8.44	ECM	-	-	0.16	XP_004487789.1	Cicer arietinum	beta-D-xylosidase 1-like,
Protein folding	1-DE	CaWEP-IGU-94	C5WT90	Uncharacterized protein Putative	184	19	19	41.964/5.60	ECM(2.2%), Cytoplam (30%)	-	-	0.16	XP_004490223.1	Cicer arietinum	Peptidyl-prolyl cis-trans isomerase
Innate defense	1-DE	CaWEP-IGU-941	XP_004488666.1	Chitinase 2-like,	3866	156	77	34.174/5.31	ECM	-	-	0.16	XP_004488666.1	Cicer arietinum	Chitinase 2-like,
Transcriptional regulation	1-DE	CaWEP-IGU-942	XP_004488810.1	Elongation factor 2-like,	2366	115	51	95.018/5.79	ECM(0.3%), Nucleus (42%)	-	+	0.16	XP_004488810.1	Cicer arietinum	Elongation factor 2
Cell wall biogenesis & architecture	1-DE	CaWEP-IGU-943	XP_004489029.1	Epidermis-specific secreted glycoprotein EP1-like,	805	57	48	50.083/6.47	ECM	-	+	0.16	XP_004489029.1	Cicer arietinum	Epidermis-specific secreted glycoprotein EP1-like,
Cell wall biogenesis & architecture	1-DE	CaWEP-IGU-944	XP_004489156.1	Adose 1-epimerase-like,	543	34	39	40.337/9.45	ECM	-	-	0.16	XP_004489156.1	Cicer arietinum	Adose 1-epimerase-like,
Protein folding	1-DE	CaWEP-IGU-945	XP_004490223.1	Probable UDP-arabinopyranose mutase 1	657	43	56	41.594/5.72	ECM(2.2%), Cytoplam (30%)	-	-	0.16	XP_004490223.1	Cicer arietinum	Peptidyl-prolyl cis-trans isomerase
Redox Homeostasis	1-DE	CaWEP-IGU-946	A0A1S2XKG7	Peroxidase	1267	69	57	37.158/9.39	ECM	-	+	0.16	A0A1S2XKG7	Cicer arietinum	Peroxidase
Cell wall biogenesis & architecture	1-DE	CaWEP-IGU-947	XP_004492227.1	Pectinesterase	4509	187	47	61.639/8.75	ECM	-	+	0.16	XP_004492227.1	Cicer arietinum	Pectinesterase
Cell wall biogenesis & architecture	1-DE	CaWEP-IGU-948	XP_004492228.1	Pectinesterase	1455	64	23	61.315/7.24	ECM	-	+	0.16	XP_004492228.1	Cicer arietinum	Pectinesterase
Cell wall remodeling	1-DE	CaWEP-IGU-949	XP_004492578.1	alpha-galactosidase-like,	933	58	55	46.408/6.03	ECM	-	+	0.16	XP_004492578.1	Cicer arietinum	alpha-galactosidase-like,
Innate defense	1-DE	CaWEP-IGU-950	XP_004492916.1	Subtilisin-like protease-like	225	13	6	85.580/9.63	ECM(1.5%), Mitochondria (62%)	-	-	0.16	XP_004492916.1	Cicer arietinum	Subtilisin-like protease-like
Innate defense	1-DE	CaWEP-IGU-951	XP_004492919.1	Subtilisin-like protease-like	903	65	28	86.505/9.61	ECM	-	-	0.16	XP_004492919.1	Cicer arietinum	Subtilisin-like protease-like
Innate defense	1-DE	CaWEP-IGU-952	XP_004492929.1	Subtilisin-like protease	910	69	31	86.689/9.60	ECM	-	-	0.16	XP_004492929.1	Cicer arietinum	Subtilisin-like protease
Signaling	1-DE	CaWEP-IGU-953	A0A1S2XQY8	Nucleoside-triphosphatase-like isoform X1	476	23	36	50.801/6.28	ECM(1.2%), Plastid (52%)	-	-	0.16	A0A1S2XQY8	Cicer arietinum	Nucleoside-triphosphatase-like isoform X1
Cell wall biogenesis & architecture	1-DE	CaWEP-IGU-954	XP_004493557.1	Polygalacturonase inhibitor-like,	1018	58	48	38.153/8.44	ECM	-	+	0.16	XP_004493557.1	Cicer arietinum	Polygalacturonase inhibitor-like
Cell wall biogenesis & architecture	1-DE	CaWEP-IGU-955	XP_004494389.1	Pectinesterase/pectinesterase inhibitor 40-like probable,	1379	74	32	61.270/9.06	ECM	-	-	0.16	XP_004494389.1	Cicer arietinum	Pectinesterase/pectinesterase inhibitor 40-like probable,
Cell wall biogenesis & architecture	1-DE	CaWEP-IGU-956	XP_004494499.1	Germin like protein	614	27	37	23.311/9.08	ECM	+	-	0.16	XP_004494499.1	Cicer arietinum	Germin like protein
Cell wall biogenesis & architecture	1-DE	CaWEP-IGU-957	XP_004494688.1	Ribose-5-phosphate isomerase-like probable,	294	15	34	30.573/6.00	ECM(0.2%), Plastid (67%)	-	-	0.16	XP_004494688.1	Cicer arietinum	Arabinogalactan protein 31-like
Cell wall biogenesis & architecture	1-DE	CaWEP-IGU-958	XP_004494760.1	GDSL esterase/lipase At5g33370-like,	248	17	21	41.286/8.44	ECM(14%), Plastid (35%)	-	+	0.16	XP_004494760.1	Cicer arietinum	GDSL esterase/lipase At5g33370-like,
Development	1-DE	CaWEP-IGU-959	XP_004495218.1	Basic 7S globulin-like	269	11	15	47.568/5.63	ECM	-	-	0.16	XP_004495218.1	Cicer arietinum	Basic 7S globulin-like
Development	1-DE	CaWEP-IGU-960	XP_004495219.1	Basic 7S globulin-like	742	28	36	48.131/6.17	ECM(5.4%), Plasma membrane (91%)	-	-	0.16	XP_004495219.1	Cicer arietinum	Basic 7S globulin-like
Redox Homeostasis	1-DE	CaWEP-IGU-961	A0A1S2XYF3	Peroxidase	1246	47	36	39.644/8.52	ECM	-	+	0.16	A0A1S2XYF3	Cicer arietinum	Peroxidase
Innate defense	1-DE	CaWEP-IGU-962	XP_004498691.1	Aspartyl protease AED3-like	2073	80	41	47.016/9.29	ECM	-	-	0.16	XP_004498691.1	Cicer arietinum	Aspartyl protease AED3-like
Redox homeostasis	1-DE	CaWEP-IGU-963	XP_004499321.1	L-ascorbate oxidase homolog,	466	31	38	60.633/8.86	ECM	-	+	0.16	XP_004499321.1	Cicer arietinum	L-ascorbate oxidase homolog,
Innate defense	1-DE	CaWEP-IGU-964	XP_004500831.1	cysteine protease XCP2-like precursor	262	12	10	40.239/5.43	ECM	-	-	0.16	XP_004500831.1	Cicer arietinum	cysteine protease XCP2-like precursor
Redox homeostasis	1-DE	CaWEP-IGU-965	XP_004500896.1	L-ascorbate oxidase homolog,	506	22	29	61.403/9.16	ECM	-	+	0.16	XP_004500896.1	Cicer arietinum	L-ascorbate oxidase homolog,
Innate defense	1-DE	CaWEP-IGU-966	XP_004501630.1	Aspartyl protease AED3-like	359	28	40	47.451/8.47	ECM	-	-	0.16	XP_004501630.1	Cicer arietinum	Aspartyl protease AED3-like
Cell wall remodeling	1-DE	CaWEP-IGU-967	XP_004501750.1	Alpha-mannosidase	220	16	10	114.276/6.46	ECM(8%), Plasma membrane (37%)	-	-	0.16	XP_004501750.1	Cicer arietinum	Alpha-mannosidase
Cell wall remodeling	1-DE	CaWEP-IGU-968	XP_004502135.1	beta glucosidase-like lysosomal,	344	23	27	77.690/8.86	ECM	-	+	0.16	XP_004502135.1	Cicer arietinum	beta glucosidase-like
Transcriptional regulation	1-DE	CaWEP-IGU-969	XP_004503033.1	Ribonuclease	636	40	23	108.608/6.83	ECM(0.2%), Plastid (75%)	-	-	0.16	XP_004503033.1	Cicer arietinum	Ribonuclease
Cell wall biogenesis & architecture	1-DE	CaWEP-IGU-97	C5YBC8	Uncharacterized protein Putative	61	3	12	38.782/5.42	ECM(2.3%), Plastid (83%)	-	-	0.16	XP_004492869.1	Cicer arietinum	phosphoglycolate phosphatase 1B
Cell wall biogenesis & architecture	1-DE	CaWEP-IGU-970	XP_004503423.1	3-hydroxyisobutyryl-CoA hydrolase-like protein 3-like isoform X1	258	13	25	44.770/8.46	ECM(0.7%), Mitochondria (70%)	-	-	0.16	XP_004503423.1	Cicer arietinum	3-hydroxyisobutyryl-CoA hydrolase-like protein 3-like isoform X1
Innate defense	1-DE	CaWEP-IGU-971	XP_004503480.1	Malic enzyme	259	15	27	65.595/5.78	ECM(0.46%), Plastid(44%)	-	-	0.16	XP_004503480.1	Cicer arietinum	Malic enzyme
Cell wall biogenesis & architecture	1-DE	CaWEP-IGU-972	XP_004504275.1	Fasciclin-like arabinogalactan protein 12-like,	393	20	22	32.019/7.77	ECM(12.6%), Plasma membrane (66%)	-	+	0.16	XP_004504275.1	Cicer arietinum	Fasciclin-like arabinogalactan protein 12-like,
Cell wall biogenesis & architecture	1-DE	CaWEP-IGU-973	XP_004504276.1	Fasciclin-like arabinogalactan protein 12-like,	276	25	27	27.100/6.82	ECM(1%), Plasma membrane(69%)	-	+	0.16	XP_004504276.1	Cicer arietinum	Fasciclin-like arabinogalactan protein 12-like,
Unknown	1-DE	CaWEP-IGU-974	XP_004504566.1	Uncharacterized protein,	381	21	50	25.945/7.01	ECM	-	+	0.16	XP_004504566.1	Cicer arietinum	Uncharacterized protein
Development	1-DE	CaWEP-IGU-975	XP_004504811.1	protein EXORDIUM-like 2	609	27	39	32.280/9.08	ECM	-	+	0.16	XP_004504811.1	Cicer arietinum	protein EXORDIUM-like 2
Cell wall biogenesis & architecture	1-DE	CaWEP-IGU-976	XP_004505067.1	Pistil-specific extensin-like protein-like,	783	33	33	29.605/9.68	ECM(7%), Plasma membrane (35%)	-	-	0.16	XP_004505067.1	Cicer arietinum	Pistil-specific extensin-like protein-like,
Cell wall biogenesis & architecture	1-DE	CaWEP-IGU-977	XP_004506242.1	Phosphatidylglycerol/phosphatidylinositol transfer protein-like,	504	21	52	17.307/8.32	ECM(19%), Plasma membrane 64%)	-	+	0.16	XP_004506242.1	Cicer arietinum	Phosphatidylglycerol/phosphatidylinositol transfer protein-like,
Development	1-DE	CaWEP-IGU-978	XP_004506377.1	Patellin-2-like	266	16	20	68.412/4.76	ECM	-	-	0.16	XP_004506377.1	Cicer arietinum	Patellin-2-like
Redox Homeostasis	1-DE	CaWEP-IGU-98	C5YV65	Lactoylglutathione lyase	58	11	13	39.174/6.50	ECM(1%), Plastid (74%)	-	-	0.16	XP_004503462.1	Cicer arietinum	Lactoylglutathione lyase
Cell wall remodeling	1-DE	CaWEP-IGU-980	XP_004507133.1	Non-cyanogenic beta-glucosidase-like isoform X1,	1180	82	37	59.626/8.32	ECM(24%), Cytoplasm (30%)	-	-	0.16	XP_004507133.1	Cicer arietinum	Non-cyanogenic beta-glucosidase-like isoform X1,
Cell wall remodeling	1-DE	CaWEP-IGU-981	XP_004507316.1	non-cyanogenic beta-glucosidase-like	559	41	20	58.109/5.97	ECM	-	-	0.16	XP_004507316.1	Cicer arietinum	non-cyanogenic beta-glucosidase-like
Cell wall remodeling	1-DE	CaWEP-IGU-982	XP_004507317.1	non-cyanogenic beta-glucosidase	1026	62	37	58.099/6.37	ECM	-	-	0.16	XP_004507317.1	Cicer arietinum	non-cyanogenic beta-glucosidase
Cell wall remodeling	1-DE	CaWEP-IGU-983	XP_004507318.1	Non-cyanogenic beta-glucosidase-like,	420	32	14	58.173/5.81	ECM	-	-	0.16	XP_004507318.1	Cicer arietinum	Non-cyanogenic beta-glucosidase-like,
Redox Homeostasis	1-DE	CaWEP-IGU-984	A0A1S2YPD9	Peroxidase	325	11	14	36.780/9.30	ECM	-	+	0.16	A0A1S2YPD9	Cicer arietinum	Peroxidase
Redox homeostasis	1-DE	CaWEP-IGU-985	XP_004508349.1	Amine oxidase-like primary	710	33	17	76.113/6.52	ECM	-	-	0.16	XP_004508349.1	Cicer arietinum	Amine oxidase-like primary
Redox Homeostasis	1-DE	CaWEP-IGU-986	A0A1S2YYU4	Peroxidase	1134	76	53	36.407/9.25	ECM	-	+	0.16	A0A1S2YYU4	Cicer arietinum	Peroxidase
Cell wall biogenesis & architecture	1-DE	CaWEP-IGU-987	XP_004509523.1	Pectin acetylesterase	1009	46	52	44.950/8.72	ECM	-	+	0.16	XP_004509523.1	Cicer arietinum	Pectin acetylesterase
Unknown	1-DE	CaWEP-IGU-988	XP_004509596.1	Uncharacterized protein,	495	20	41	13.210/9.85	ECM	-	-	0.16	XP_004509596.1	Cicer arietinum	Uncharacterized protein
Development	1-DE	CaWEP-IGU-989	XP_004509876.1	Albumin-2-like	1790	72	62	26.302/7.60	ECM(19%), Cytoplasm (40%)	-	-	0.16	XP_004509876.1	Cicer arietinum	Albumin-2-like
Signaling	1-DE	CaWEP-IGU-99	C5YXW7	Guanosine nucleotide diphosphate dissociation inhibitor	177	10	14	50.325/5.48	ECM(1%), Cytoplasm (44%)	-	-	0.16	NP_001266078.1	Cicer arietinum	Guanosine nucleotide diphosphate dissociation inhibitor
Innate defense	1-DE	CaWEP-IGU-990	XP_004510039.1	Malate dehydrogenase	1537	59	60	36.443/8.71	ECM(0.33%), Mitochondria (74%)	-	-	0.16	XP_004510039.1	Cicer arietinum	Malate dehydrogenase
Cell wall biogenesis & architecture	1-DE	CaWEP-IGU-991	XP_004510467.1	Germin-like protein	3403	137	37	23.756/9.10	ECM	+	+	0.16	XP_004510467.1	Cicer arietinum	Germin-like protein
Cell wall biogenesis & architecture	1-DE	CaWEP-IGU-992	A0A1S2YV73	Germin-like protein	586	19	34	22.558/6.69	ECM	+	-	0.16	A0A1S2YV73	Cicer arietinum	Germin-like protein
Innate defense	1-DE	CaWEP-IGU-993	XP_004511040.1	Aspartyl protease AED3-like	1391	65	38	47.612/9.52	ECM	-	-	0.16	XP_004511040.1	Cicer arietinum	Aspartyl protease AED3-like
Unknown	1-DE	CaWEP-IGU-994	XP_004511271.1	Unknown	305	11	15	48.021/9.59	ECM(5%), Mitochondria (29%)	-	-	0.16	XP_004511271.1	Cicer arietinum	Unknown
Redox Homeostasis	1-DE	CaWEP-IGU-995	XP_004511777.1	Glycine cleavage system H protein	279	4	31	17.477/5.07	ECM(0.3%), Mitochondria (80%)	-	-	0.16	XP_004511777.1	Cicer arietinum	Glycine cleavage system H protein
Redox Homeostasis	1-DE	CaWEP-IGU-996	A0A1S2YYU4	Peroxidase	1018	53	57	37.068/9.10	ECM	-	+	0.16	A0A1S2YYU4	Cicer arietinum	Peroxidase
Cell wall remodeling	1-DE	CaWEP-IGU-997	XP_004512738.1	beta-glucosidase 44-like	952	64	33	59.412/9.11	ECM	-	+	0.16	XP_004512738.1	Cicer arietinum	beta-glucosidase 44-like
Cell wall biogenesis & architecture	1-DE	CaWEP-IGU-998	A0A1S2Z1U9	Germin-like protein	1405	58	40	22.050/6.95	ECM	+	-	0.16	A0A1S2Z1U9	Cicer arietinum	Germin-like protein
Transcriptional regulation	1-DE	CaWEP-IGU-999	XP_004513862.1	Ribonuclease	339	22	37	44.346/5.79	ECM(0.5%), Nucleus (70%)	-	-	0.16	XP_004513862.1	Cicer arietinum	Tyrosine--tRNA ligase 1
Redox Homeostasis	SCX/In-solution	CaWEP-SCX 30mM-1	A0A022PV76	Thioredoxin domain-containing protein	66	3	5	28.805/6.84	ECM(3%), Plastid (68%)	-	-	1.38	XP_004497675.1	Cicer arietinum	2-cys peroxiredoxin-like protein
Development	SCX/In-solution	CaWEP-SCX 30mM-10	A2Q2Y8	Basic blue protein-like	40	1	6	16.054/9.24	ECM(8.3%), Plasma membrane (44%)	-	-	1.38	XP_004501389.1	Cicer arietinum	Early nodulin protein 1
Redox Homeostasis	SCX/In-solution	CaWEP-SCX 30mM-100	A0A1S2YBP8	L-ascorbate oxidase	45	2	1	64.758/7.71	ECM	+	-	1.38	A0A1S2YBP8	Cicer arietinum	L-ascorbate oxidase
Unknown	SCX/In-solution	CaWEP-SCX 30mM-101	XP_004504566.1	Uncharacterized protein	49	5	9	25.945/7.01	ECM	-	+	1.38	XP_004504566.1	Cicer arietinum	Uncharacterized protein
Cell wall biogenesis & architecture	SCX/In-solution	CaWEP-SCX 30mM-102	XP_004505067.1	Pistil-specific extensin-like protein-like	305	16	15	29.605/9.68	ECM(7%), Plasma membrane (35%)	-	-	1.38	XP_004505067.1	Cicer arietinum	Pistil-specific extensin-like protein-like
Development	SCX/In-solution	CaWEP-SCX 30mM-103	XP_004505446.1	Early nodulin-like protein 1-like	95	10	12	24.492/7.67	ECM(8.3%), Plasma membrane (44%)	-	+	1.38	XP_004505446.1	Cicer arietinum	Early nodulin-like protein 1-like
Cell wall biogenesis & architecture	SCX/In-solution	CaWEP-SCX 30mM-104	XP_004506242.1	Phosphatidylglycerol/phosphatidylinositol transfer protein-like	444	11	19	17.307/8.32	ECM(19%), Plasma membrane 64%)	-	+	1.38	XP_004506242.1	Cicer arietinum	Phosphatidylglycerol/phosphatidylinositol transfer protein-like
Cell wall remodeling	SCX/In-solution	CaWEP-SCX 30mM-106	XP_004508122.1	Cell wall / vacuolar inhibitor of fructosidase 1-like	169	7	28	19.064/8.23	ECM	-	-	1.38	XP_004508122.1	Cicer arietinum	Cell wall / vacuolar inhibitor of fructosidase 1-like
Redox homeostasis	SCX/In-solution	CaWEP-SCX 30mM-107	XP_004508349.1	Amine oxidase-like primary	101	3	1	76.113/6.52	ECM	-	-	1.38	XP_004508349.1	Cicer arietinum	Amine oxidase-like primary
Redox Homeostasis	SCX/In-solution	CaWEP-SCX 30mM-108	XP_004508477.1	Blue copper protein-like	72	3	4	37.271/9.13	ECM(3.8%), Plasma membrane (93%)	-	-	1.38	XP_004508477.1	Cicer arietinum	Blue copper protein-like
Redox Homeostasis	SCX/In-solution	CaWEP-SCX 30mM-109	A0A1S2YYU4	Peroxidase	714	36	24	36.407/9.25	ECM	-	+	1.38	A0A1S2YYU4	Cicer arietinum	Peroxidase
Redox Homeostasis	SCX/In-solution	CaWEP-SCX 30mM-11	A9NM10	FAD-binding FR-type domain-containing protein	1211	26	8	38.306/8.92	ECM (17%), Cytoplasm (40%)	-	-	1.38	XP_004512139.1	Cicer arietinum	Ferredoxin--NADP reductase
Unknown	SCX/In-solution	CaWEP-SCX 30mM-110	XP_004509596.1	Uncharacterized protein	176	14	31	13.210/9.85	ECM	-	-	1.38	XP_004509596.1	Cicer arietinum	Uncharacterized protein
Signaling	SCX/In-solution	CaWEP-SCX 30mM-111	A0A1S2YUQ6	Auxin-induced in root cultures protein 12	237	6	4	25.196/7.79	ECM(3%), Plasma membrane (83%)	-	-	1.38	A0A1S2YUQ6	Cicer arietinum	Auxin-induced in root cultures protein 12
Redox Homeostasis	SCX/In-solution	CaWEP-SCX 30mM-112	A0A1S2YUW3	Stem 28 kDa glycoprotein-like	38	1	7	29.887/8.96	ECM	+	-	1.38	A0A1S2YUW3	Cicer arietinum	Stem 28 kDa glycoprotein-like
Cell wall biogenesis & architecture	SCX/In-solution	CaWEP-SCX 30mM-113	A0A1S2YV73	Germin-like protein	103	2	7	22.558/6.69	ECM	+	-	0.16	A0A1S2YV73	Cicer arietinum	Germin-like protein
Innate defense	SCX/In-solution	CaWEP-SCX 30mM-114	XP_004511040.1	Aspartyl protease AED3-like	601	32	15	47.612/9.52	ECM	-	-	1.38	XP_004511040.1	Cicer arietinum	Aspartyl protease AED3-like
Redox Homeostasis	SCX/In-solution	CaWEP-SCX 30mM-115	A0A1S2YYU4	Peroxidase	868	41	37	37.068/9.1	ECM	-	+	1.38	A0A1S2YYU4	Cicer arietinum	Peroxidase
Cell wall biogenesis & architecture	SCX/In-solution	CaWEP-SCX 30mM-116	XP_004512377.1	Acyl-CoA-binding protein-like isoform X1	361	8	29	11.719/5.14	ECM(1%), Plasma membrane 43%)	-	-	1.38	XP_004512377.1	Cicer arietinum	Acyl-CoA-binding protein-like isoform X1
Cell wall biogenesis & architecture	SCX/In-solution	CaWEP-SCX 30mM-117	A0A1S2Z1U9	Germin-like protein	453	9	18	22.050/6.95	ECM	+	-	1.38	A0A1S2Z1U9	Cicer arietinum	Germin-like protein
Cell wall remodeling	SCX/In-solution	CaWEP-SCX 30mM-118	XP_004513829.1	beta-D-xylosidase 7-like probable	67	1	1	87.018/8.48	ECM(14%), Plastid (48%)	-	-	1.38	XP_004513829.1	Cicer arietinum	beta-D-xylosidase 7-like probable
Redox Homeostasis	SCX/In-solution	CaWEP-SCX 30mM-119	A0A1S2Z4U3	Peroxidase	693	27	23	38.889/7.56	ECM	-	+	1.38	A0A1S2Z4U3	Cicer arietinum	Peroxidase
Innate defense	SCX/In-solution	CaWEP-SCX 30mM-12	C0P3K4	Uncharacterized protein	111	4	2	53.240/8.03	ECM	-	-	1.38	XP_004509085.1	Cicer arietinum	Subtilisin like protease
Innate defense	SCX/In-solution	CaWEP-SCX 30mM-120	XP_004515784.1	Subtilisin-like protease SBT1.2	50	2	1	80.636/7.31	ECM	-	-	1.38	XP_004515784.1	Cicer arietinum	Subtilisin-like protease SBT1.2
Cell wall biogenesis & architecture	SCX/In-solution	CaWEP-SCX 30mM-121	XP_004516114.1	Fasciclin-like arabinogalactan protein 1-like	27	1	3	51.474/6.21	ECM(1%), Plasma membrane(69%)	-	+	1.38	XP_004516114.1	Cicer arietinum	Fasciclin-like arabinogalactan protein 1-like
Redox homeostasis	SCX/In-solution	CaWEP-SCX 30mM-123	A0A061EM23	Amine oxidase isoform 1 Primary	48	4	2	51.384/6.08	ECM	-	-	1.38	XP_012570161.2	Cicer arietinum	Amine oxidase isoform 1 Primary
Redox Homeostasis	SCX/In-solution	CaWEP-SCX 30mM-14	C6TB83	Peroxidase	180	5	5	39.064/5.82	ECM	-	+	1.38	AII99873.1	Cicer arietinum	Peroxidase
Signaling	SCX/In-solution	CaWEP-SCX 30mM-16	E1Z406	NDK domain-containing protein	52	4	9	19.021/7.74	ECM	-	-	1.38	XP_004515831.1	Cicer arietinum	NDK domain-containing protein
Cell wall remodeling	SCX/In-solution	CaWEP-SCX 30mM-17	G7JXA7	Alpha-glucosidase	133	14	2	103.568/6.3	ECM	-	-	1.38	XP_004490355.1	Cicer arietinum	Alpha-xylosidase
Innate defense	SCX/In-solution	CaWEP-SCX 30mM-18	G7KTF6	Putative tripeptidyl-peptidase II	90	5	4	84.965/9.62	ECM(1.5%), Mitochondria (62%)	-	-	1.38	XP_004492916.1	Cicer arietinum	Subtilisin like protease
Innate defense	SCX/In-solution	CaWEP-SCX 30mM-19	G7L1F8	Subtilisin-like serine protease	299	12	3	97.871/9.32	ECM	-	-	1.38	XP_004492669.2	Cicer arietinum	Subtilisin-like serine protease
Unknown	SCX/In-solution	CaWEP-SCX 30mM-2	A0A022QFX6	Uncharacterized protein	72	4	1	73.844/8.51	ECM	-	+	1.38	XP_012569856.1	Cicer arietinum	Uncharacterized protein
Cell wall biogenesis & architecture	SCX/In-solution	CaWEP-SCX 30mM-20	G7L6U5	Germin-like protein	137	11	5	21.695/7.81	ECM	+	-	1.38	XP_004510467.2	Cicer arietinum	Germin-like protein
Redox Homeostasis	SCX/In-solution	CaWEP-SCX 30mM-21	H2D7G8	Peroxidase	84	5	3	39.333/8.32	ECM	-	+	1.38	XP_004496443.1	Cicer arietinum	Peroxidase
Cell wall biogenesis & architecture	SCX/In-solution	CaWEP-SCX 30mM-23	I1IHZ3	Germin-like protein	128	6	5	24.029/6.89	ECM	+	-	1.38	XP_004495826.1	Cicer arietinum	Germin-like protein
Redox Homeostasis	SCX/In-solution	CaWEP-SCX 30mM-24	I1J8R4	Peroxidase	320	21	15	36.987/9.23	ECM	+	+	1.38	XP_004512077.1	Cicer arietinum	Peroxidase
Cell wall remodeling	SCX/In-solution	CaWEP-SCX 30mM-25	I1JL52	Dirigent protein	87	5	6	20.936/7.85	ECM	+	-	1.38	XP_004506818.1	Cicer arietinum	Dirigent protein
Cell wall biogenesis & architecture	SCX/In-solution	CaWEP-SCX 30mM-26	I1JLZ2	AAI domain-containing protein	66	4	10	14.975/8.75	ECM	-	-	1.38	XP_004492374.1	Cicer arietinum	Putative lipid transfer protein
Signaling	SCX/In-solution	CaWEP-SCX 30mM-27	I1JMQ0	Nucleoside diphosphate kinase	133	2	10	16.308/6.3	ECM(0.55%), Plastid (72%)	-	-	1.38	XP_004515334.1	Cicer arietinum	Nucleoside diphosphate kinase
Innate defense	SCX/In-solution	CaWEP-SCX 30mM-28	I1K795	Uncharacterized protein	103	5	4	39.994/5.72	ECM	+	-	1.38	NP_001352196.1	Cicer arietinum	cysteine protease XCP2-like precursor
Innate defense	SCX/In-solution	CaWEP-SCX 30mM-29	I1K9M9	Uncharacterized protein	111	7	6	49.398/8.32	ECM	-	-	1.38	XP_004501630.1	Cicer arietinum	Aspartyl protease AED3
Cell wall remodeling	SCX/In-solution	CaWEP-SCX 30mM-3	A0A022QMR0	Uncharacterized protein	56	5	1	104.946/5.95	ECM	-	-	1.38	XP_004490355.1	Cicer arietinum	alpha xylosidase
Innate defense	SCX/In-solution	CaWEP-SCX 30mM-30	I1KDM8	Malate dehydrogenase	95	2	4	36.192/8.22	ECM(0.33%), Mitochondria (74%)	-	-	1.38	XP_004510039.1	Cicer arietinum	Malate dehydrogenase
Miscellenous	SCX/In-solution	CaWEP-SCX 30mM-31	I1KPN5	Uncharacterized protein	55	6	3	78.353/5.14	ECM	-	+	1.38	XP_004503582.1	Cicer arietinum	Luminal binding protein
Redox Homeostasis	SCX/In-solution	CaWEP-SCX 30mM-32	I1L0D5	Peroxidase	47	6	4	37.816/5.35	ECM	-	+	1.38	XP_012569820.1	Cicer arietinum	Peroxidase
Innate defense	SCX/In-solution	CaWEP-SCX 30mM-33	I1LJ14	Uncharacterized protein	98	3	1	82.089/9.17	ECM	-	+	1.38	XP_004505786.1	Cicer arietinum	Subtilisin like protease SBT1.1
Redox Homeostasis	SCX/In-solution	CaWEP-SCX 30mM-34	I1LY94	Thioredoxin domain-containing protein	78	4	14	23.423/9.5	ECM(1.5%), Cytoplasm (38%)	-	-	1.38	XP_004495228.1	Cicer arietinum	Glutathione peroxidase
Cell wall biogenesis & architecture	SCX/In-solution	CaWEP-SCX 30mM-36	I1NVA5	Germin-like protein	128	6	5	24.493/6.06	ECM	+	-	1.38	XP_004495839.1	Cicer arietinum	Germin-like protein
Cell wall biogenesis & architecture	SCX/In-solution	CaWEP-SCX 30mM-37	I3RZB7	Uncharacterized protein	63	6	5	22.789/9.14	ECM	-	-	1.38	XP_004515059.1	Cicer arietinum	Kunitiz trypsin inhibitor 2
Redox Homeostasis	SCX/In-solution	CaWEP-SCX 30mM-38	I3S4I5	Peroxidase	47	8	4	38.338/6.88	ECM	-	+	1.38	AII99875.1	Cicer arietinum	Peroxidase
Redox Homeostasis	SCX/In-solution	CaWEP-SCX 30mM-39	I3SKZ1	Peroxidase	141	10	14	38.630/7.51	ECM	-	+	1.38	AII99873.1	Cicer arietinum	Peroxidase
Redox Homeostasis	SCX/In-solution	CaWEP-SCX 30mM-4	A0A022QP16	Peroxidase	58	5	3	37.161/8.77	ECM	-	+	1.38	XP_004488224.1	Cicer arietinum	Peroxidase
Development	SCX/In-solution	CaWEP-SCX 30mM-40	J3MKE9	WAT1-related protein	32	3	4	41.883/9.54	ECM(0.5%), Plasma membrane 35%)	-	+	1.38	XP_004516639.2	Cicer arietinum	WAT1-related protein
Cell wall biogenesis & architecture	SCX/In-solution	CaWEP-SCX 30mM-41	K3YA55	Uncharacterized protein	45	5	5	22.911/8.95	ECM(1.5%), Golgi (80%)	-	-	1.38	XP_004489257.1	Cicer arietinum	ADP ribosylation factor 1
Redox Homeostasis	SCX/In-solution	CaWEP-SCX 30mM-42	K7MH04	Ferredoxin--NADP reductase	1893	56	22	39.272/8.35	ECM (17%), Cytoplasm (40%)	-	-	1.38	XP_004512139.1	Cicer arietinum	Ferredoxin--NADP reductase
Cell wall biogenesis & architecture	SCX/In-solution	CaWEP-SCX 30mM-44	M0RNY9	FAS1 domain-containing protein	61	4	3	43.786/6.17	ECM (2.7%), Plasma membrane (67%)	-	-	1.38	XP_004492650.1	Cicer arietinum	FAS1 domain-containing protein
Cell wall biogenesis & architecture	SCX/In-solution	CaWEP-SCX 30mM-45	M0S2X3	Germin-like protein	143	6	5	23.060/6.82	ECM	+	-	1.38	XP_004495839.1	Cicer arietinum	Germin-like protein
Cell wall biogenesis & architecture	SCX/In-solution	CaWEP-SCX 30mM-46	M0U4X1	Germin-like protein	143	6	5	25.232/5.67	ECM	+	-	1.38	XP_004513533.1	Cicer arietinum	Germin-like protein
Cell wall biogenesis & architecture	SCX/In-solution	CaWEP-SCX 30mM-47	M0VME9	Germin-like protein	143	6	5	23.686/5.54	ECM	+	-	1.38	XP_004495839.1	Cicer arietinum	Germin-like protein
Redox Homeostasis	SCX/In-solution	CaWEP-SCX 30mM-5	A0A022QW84	Ferredoxin--NADP reductase	1610	37	11	40.807/8.68	ECM (17%), Cytoplasm (40%)	-	-	1.38	XP_004512139.1	Cicer arietinum	Ferredoxin--NADP reductase
Redox Homeostasis	SCX/In-solution	CaWEP-SCX 30mM-50	M1D5U8	Uncharacterized protein	45	6	1	64.371/9.11	ECM	-	-	1.38	XP_004501971.1	Cicer arietinum	L-ascorbate oxidase
Redox Homeostasis	SCX/In-solution	CaWEP-SCX 30mM-51	M4FFJ8	Peroxidase	58	5	3	38.599/6.33	ECM	-	+	1.38	XP_004488224.1	Cicer arietinum	Peroxidase
Miscellenous	SCX/In-solution	CaWEP-SCX 30mM-53	M5X2R7	Cytochrome b5 heme-binding domain-containing protein	53	2	10	15.197/5.5	ECM	-	+	1.38	XP_012571953.2	Cicer arietinum	Cytochrome b5 heme-binding domain-containing protein
Redox homeostasis	SCX/In-solution	CaWEP-SCX 30mM-56	O65749	Amine oxidase (Precursor)	341	14	4	75.977/5.98	ECM	-	-	1.38	NP_001265996.1	Cicer arietinum	Amine oxidase (Precursor)
Redox Homeostasis	SCX/In-solution	CaWEP-SCX 30mM-57	Q2HW53	Ferredoxin-dependent glutamate synthase	318	10	2	177.107/6.43	ECM(0.5%), Mitochondria-Nucleus(50%)	-	-	1.38	XP_004493407.1	Cicer arietinum	Ferredoxin-dependent glutamate synthase
Cell wall biogenesis & architecture	SCX/In-solution	CaWEP-SCX 30mM-58	Q2PES4	Fasciclin-like arabinogalactan protein FLA2 Putative	203	4	4	44.908/6.07	ECM(1%), Plasma membrane(69%)	-	+	1.38	XP_004491619.1	Cicer arietinum	Fasciclin-like arabinogalactan protein FLA2 Putative
Cell wall biogenesis & architecture	SCX/In-solution	CaWEP-SCX 30mM-59	Q708X4	Pectinesterase pme1	170	9	6	64.829/9.22	ECM	-	+	1.38	NP_001265901.1	Cicer arietinum	Pectinesterase pme1
Cell wall biogenesis & architecture	SCX/In-solution	CaWEP-SCX 30mM-6	A0A022QWQ2	Uncharacterized protein	61	4	3	43.204/4.61	ECM (2.7%), Plasma membrane (67%)	-	+	1.38	XP_004492650.1	Cicer arietinum	Fasciclin-like arabinogalactan protein 10
Innate defense	SCX/In-solution	CaWEP-SCX 30mM-60	R0GW28	Peptidase A1 domain-containing protein	53	6	1	56.136/8.85	ECM	-	+	1.38	XP_004501630.1	Cicer arietinum	Peptidase A1 domain-containing protein
Cell wall biogenesis & architecture	SCX/In-solution	CaWEP-SCX 30mM-61	R9QR34	Germin-like protein	435	8	9	24.399/6.95	ECM	+	-	1.38	XP_004513480.1	Cicer arietinum	Germin-like protein
Innate defense	SCX/In-solution	CaWEP-SCX 30mM-62	T2DNA5	Aspartic proteinase nepenthesin-1-like protein	100	14	4	47.462/9.22	ECM	-	-	1.38	XP_004498691.1	Cicer arietinum	Aspartic proteinase nepenthesin-1-like protein
Cell wall remodeling	SCX/In-solution	CaWEP-SCX 30mM-63	V7BLV5	Uncharacterized protein	251	9	4	69.405/9.14	ECM	-	-	1.38	XP_012571753.1	Cicer arietinum	beta glucosidase-like
Cell wall biogenesis & architecture	SCX/In-solution	CaWEP-SCX 30mM-64	V7D253	AAI domain-containing protein	46	4	4	20.448/7.46	ECM	-	-	1.38	NP_001265899.1	Cicer arietinum	AAI domain-containing protein
Protein folding	SCX/In-solution	CaWEP-SCX 30mM-65	W1NRJ1	Uncharacterized protein	41	3	1	72.414/5.17	ECM	-	-	1.38	XP_004493886.1	Cicer arietinum	Heat shock 70kDa protein
Innate defense	SCX/In-solution	CaWEP-SCX 30mM-66	W9QCX3	Subtilisin-like protease	114	6	4	79.033/6.15	ECM	-	-	1.38	XP_004509085.1	Cicer arietinum	Subtilisin-like protease
Development	SCX/In-solution	CaWEP-SCX 30mM-68	XP_004486143.1	Basic 7S globulin-like	52	2	6	46.990/8.58	ECM(3%), Plasma membrane (83%)	-	-	1.38	XP_004486143.1	Cicer arietinum	Basic 7S globulin-like
Redox Homeostasis	SCX/In-solution	CaWEP-SCX 30mM-69	XP_004486564.1	Peroxidase	822	40	18	80.157/6.85	ECM	-	+	1.38	XP_004486564.1	Cicer arietinum	Peroxidase
Redox Homeostasis	SCX/In-solution	CaWEP-SCX 30mM-7	A0A022QXC3	Peroxidase	251	6	4	36.986/9.18	ECM	-	+	1.38	XP_004509315.1	Cicer arietinum	Peroxidase
Redox Homeostasis	SCX/In-solution	CaWEP-SCX 30mM-70	XP_004486565.1	Peroxidase	69	2	2	78.005/4.98	ECM	-	+	1.38	XP_004486565.1	Cicer arietinum	Peroxidase
Innate defense	SCX/In-solution	CaWEP-SCX 30mM-71	XP_004486948.1	DNA-damage-repair/toleration protein DRT100-like	63	8	8	40.886/8.97	ECM(22%), Plastid (32%)	-	-	1.38	XP_004486948.1	Cicer arietinum	DNA-damage-repair/toleration protein
Redox Homeostasis	SCX/In-solution	CaWEP-SCX 30mM-72	A0A1S2XDC4	Peroxidase	978	32	25	34.878/8.93	ECM	-	+	1.38	A0A1S2XDC4	Cicer arietinum	Peroxidase
Cell wall remodeling	SCX/In-solution	CaWEP-SCX 30mM-73	XP_004487789.1	beta-D-xylosidase 1-like	54	2	1	85.351/8.44	ECM	-	-	1.38	XP_004487789.1	Cicer arietinum	beta-D-xylosidase 1-like
Development	SCX/In-solution	CaWEP-SCX 30mM-74	XP_004487964.1	Villin-4-like	55	3	2	107.891/5.82	ECM(1%), Cytoplasm (28%)	-	-	1.38	XP_004487964.1	Cicer arietinum	Villin-4-like
Cell wall biogenesis & architecture	SCX/In-solution	CaWEP-SCX 30mM-75	XP_004489029.1	Epidermis-specific secreted glycoprotein EP1-like	769	18	10	50.083/6.47	ECM	-	+	1.38	XP_004489029.1	Cicer arietinum	Epidermis-specific secreted glycoprotein EP1-like
Cell wall biogenesis & architecture	SCX/In-solution	CaWEP-SCX 30mM-76	XP_004489156.1	Aldose 1-epimerase-like	124	10	10	40.337/9.45	ECM	-	-	1.38	XP_004489156.1	Cicer arietinum	Aldose 1-epimerase-like
Redox Homeostasis	SCX/In-solution	CaWEP-SCX 30mM-77	A0A1S2XI39	Superoxide dismutase [Cu-Zn]	48	2	4	19.960/6.4	ECM(3.8%), Cytoplasm (71%)	-	-	1.38	A0A1S2XI39	Cicer arietinum	Superoxide dismutase [Cu-Zn]
Redox Homeostasis	SCX/In-solution	CaWEP-SCX 30mM-78	A0A1S2XKG7	Peroxidase	328	22	24	37.158/9.39	ECM	-	+	1.38	A0A1S2XKG7	Cicer arietinum	Peroxidase
Cell wall biogenesis & architecture	SCX/In-solution	CaWEP-SCX 30mM-79	XP_004491619.1	Fasciclin-like arabinogalactan protein 2-like	200	5	10	44.466/6.21	ECM(1%), Plasma membrane(69%)	-	+	1.38	XP_004491619.1	Cicer arietinum	Fasciclin-like arabinogalactan protein 2-like
Redox Homeostasis	SCX/In-solution	CaWEP-SCX 30mM-8	A0A022RRT4	Ferredoxin--NADP reductase	83	3	3	43.183/8.34	ECM (17%), Cytoplasm (40%)	-	-	1.38	XP_004486455.1	Cicer arietinum	Ferredoxin--NADP reductase
Cell wall remodeling	SCX/In-solution	CaWEP-SCX 30mM-80	XP_004492083.1	beta-hexosaminidase	49	12	3	63.813/6.53	ECM	-	+	1.38	XP_004492083.1	Cicer arietinum	beta-hexosaminidase
Cell wall biogenesis & architecture	SCX/In-solution	CaWEP-SCX 30mM-81	XP_004492227.1	Pectinesterase	346	10	9	61.639/8.75	ECM	-	+	1.38	XP_004492227.1	Cicer arietinum	Pectinesterase
Cell wall remodeling	SCX/In-solution	CaWEP-SCX 30mM-82	XP_004492578.1	alpha-galactosidase-like	98	5	5	46.408/6.03	ECM	-	+	1.38	XP_004492578.1	Cicer arietinum	alpha-galactosidase-like
Innate defense	SCX/In-solution	CaWEP-SCX 30mM-83	XP_004492919.1	Subtilisin-like protease-like	216	17	8	86.505/9.61	ECM	-	-	1.38	XP_004492919.1	Cicer arietinum	Subtilisin-like protease-like
Signaling	SCX/In-solution	CaWEP-SCX 30mM-84	XP_004493072.1	light-regulated protein 1	54	5	6	15.095/4.42	ECM(4%), Plastid (84%)	-	-	1.38	XP_004493072.1	Cicer arietinum	light-regulated protein 1
Cell wall biogenesis & architecture	SCX/In-solution	CaWEP-SCX 30mM-85	XP_004493557.1	Polygalacturonase inhibitor-like	204	14	6	38.153/8.44	ECM	-	+	1.38	XP_004493557.1	Cicer arietinum	Polygalacturonase inhibitor-like
Cell wall biogenesis & architecture	SCX/In-solution	CaWEP-SCX 30mM-86	XP_004494389.1	Pectinesterase	305	14	6	61.270/9.06	ECM	-	+	1.38	XP_004494389.1	Cicer arietinum	Pectinesterase
Transcriptional regulation	SCX/In-solution	CaWEP-SCX 30mM-87	XP_004494451.1	Nitrogen regulatory protein P-II homolog isoform X2	50	2	5	20.829/9.76	ECM(1%), Plastid (67%)	-	-	1.38	XP_004494451.1	Cicer arietinum	Nitrogen regulatory protein P-II homolog isoform X2
Cell wall biogenesis & architecture	SCX/In-solution	CaWEP-SCX 30mM-88	XP_004494688.1	Ribose-5-phosphate isomerase-like probable	151	6	18	30.573/6	ECM(0.2%), Plastid (67%)	-	-	1.38	XP_004494688.1	Cicer arietinum	Arabinogalactan protein 31-like
Unknown	SCX/In-solution	CaWEP-SCX 30mM-89	XP_004495434.1	Uncharacterized protein	117	3	16	14.998/9.34	ECM(10%), Plastid (77%)	-	-	1.38	XP_004495434.1	Cicer arietinum	Uncharacterized protein
Innate defense	SCX/In-solution	CaWEP-SCX 30mM-9	A1IIA1	Cysteine proteinase	103	5	4	40.079/6.02	ECM	-	+	1.38	NP_001352196.1	Cicer arietinum	Cysteine proteinase
Unknown	SCX/In-solution	CaWEP-SCX 30mM-90	XP_004495638.1	Uncharacterized protein	47	7	11	25.269/8.98	ECM	-	-	1.38	XP_004495638.1	Cicer arietinum	Uncharacterized protein
Redox Homeostasis	SCX/In-solution	CaWEP-SCX 30mM-91	A0A1S2XYF3	Peroxidase	84	5	3	39.644/8.52	ECM	-	+	1.38	A0A1S2XYF3	Cicer arietinum	Peroxidase
Cell wall remodeling	SCX/In-solution	CaWEP-SCX 30mM-92	XP_004497309.1	beta-hexosaminidase 1-like	34	2	2	61.382/6.68	ECM	-	+	1.38	XP_004497309.1	Cicer arietinum	beta-hexosaminidase 1-like
Development	SCX/In-solution	CaWEP-SCX 30mM-93	XP_004498517.1	BOBBER 1-like protein	82	4	10	34.070/6.11	ECM(0.3%), Nucleus (77%)	-	-	1.38	XP_004498517.1	Cicer arietinum	BOBBER 1-like protein
Innate defense	SCX/In-solution	CaWEP-SCX 30mM-94	XP_004498691.1	Aspartyl protease AED3-like	644	36	13	47.016/9.29	ECM	-	-	1.38	XP_004498691.1	Cicer arietinum	Aspartyl protease AED3-like
Development	SCX/In-solution	CaWEP-SCX 30mM-95	XP_004498804.1	Early nodulin-like protein 3-like	53	6	5	19.008/8.49	ECM(17%), Plasma membrane (25%)	-	+	1.38	XP_004498804.1	Cicer arietinum	Early nodulin-like protein 3-like
Redox Homeostasis	SCX/In-solution	CaWEP-SCX 30mM-96	XP_004499321.1	L-ascorbate oxidase homolog	216	17	8	86.505/9.61	ECM	-	+	1.38	XP_004499321.1	Cicer arietinum	L-ascorbate oxidase homolog,
Redox Homeostasis	SCX/In-solution	CaWEP-SCX 30mM-97	A0A1S2Y825	Peroxidase	63	4	7	35.950/8.51	ECM	-	+	1.38	A0A1S2Y825	Cicer arietinum	Peroxidase
Redox Homeostasis	SCX/In-solution	CaWEP-SCX 30mM-98	A0A1S2Y808	L-ascorbate oxidase homolog	233	6	2	61.403/9.16	ECM	-	+	1.38	A0A1S2Y808	Cicer arietinum	L-ascorbate oxidase homolog
Innate defense	SCX/In-solution	CaWEP-SCX 30mM-99	XP_004501630.1	Aspartyl protease AED3-like	114	7	7	47.451/8.47	ECM	-	-	1.38	XP_004501630.1	Cicer arietinum	Aspartyl protease AED3-like
Protein folding	SCX/In-solution	CaWEP-SCX 60mM-1	W1NRJ1	Uncharacterized protein	54	4	5	72.414/5.17	ECM	-	-	3.24	XP_004493886.1	Cicer arietinum	Heat shock 70kDa protein
Redox Homeostasis	SCX/In-solution	CaWEP-SCX 60mM-10	A0A022QNW9	Uncharacterized protein	89	1	4	37.042/8.79	ECM	-	+	3.24	XP_004509077.1	Cicer arietinum	Peroxidase
Cell wall biogenesis & architecture	SCX/In-solution	CaWEP-SCX 60mM-100	I1IHZ3	Germin-like protein	229	9	5	24.029/6.89	ECM	+	-	3.24	XP_004495826.1	Cicer arietinum	Germin-like protein
Transport	SCX/In-solution	CaWEP-SCX 60mM-101	I1J7H3	Ferritin	148	6	9	28.808/5.77	ECM(0.2%), Plastid (52%)	-	-	3.24	XP_004506799.2	Cicer arietinum	Ferritin
Redox Homeostasis	SCX/In-solution	CaWEP-SCX 60mM-102	I1J8R4	Peroxidase	205	24	12	36.987/9.23	ECM	-	+	3.24	XP_004512077.1	Cicer arietinum	Peroxidase
Miscellenous	SCX/In-solution	CaWEP-SCX 60mM-103	I1JD96	GFO_IDH_MocA domain-containing protein	64	3	3	40.130/6.02	ECM(0.45%), Plastid (36%)	-	-	3.24	XP_004489900.1	Cicer arietinum	GFO_IDH_MocA domain-containing protein
Development	SCX/In-solution	CaWEP-SCX 60mM-104	I1JG95	HP domain-containing protein	70	5	1	103.329/5.68	ECM(0.7%), Nucleus (57%)	-	-	3.24	XP_004513861.1	Cicer arietinum	Villin 3
Cell wall remodeling	SCX/In-solution	CaWEP-SCX 60mM-105	I1JL52	Dirigent protein	167	7	6	20.936/7.85	ECM	+	-	3.24	XP_004506818.1	Cicer arietinum	Dirigent protein
Transport	SCX/In-solution	CaWEP-SCX 60mM-106	I1JL80	Ferritin	210	8	9	29.175/5.94	ECM(0.2%), Plastid (52%)	-	-	3.24	XP_004506799.2	Cicer arietinum	Ferritin
Cell wall biogenesis & architecture	SCX/In-solution	CaWEP-SCX 60mM-107	I1JLZ2	AAI domain-containing protein	73	5	10	14.975/8.75	ECM	-	-	3.24	XP_004492374.1	Cicer arietinum	Putative lipid transfer protein
Innate defense	SCX/In-solution	CaWEP-SCX 60mM-108	I1K5Y5	L-gulonolactone oxidase-like isoform X2	44	2	1	70.546/7.15	ECM(0.46%), Plastid(44%)	-	-	3.24	XP_004503480.1	Cicer arietinum	Malic enzyme
Innate defense	SCX/In-solution	CaWEP-SCX 60mM-109	I1K9M9	Aspartyl protease AED3	139	9	8	49.398/8.32	ECM	-	-	3.24	XP_004501630.1	Cicer arietinum	Aspartyl protease AED3
Cell wall remodeling	SCX/In-solution	CaWEP-SCX 60mM-110	I1KR53	Fn3_like domain-containing protein	98	3	1	83.596/7.76	ECM	-	-	3.24	XP_004504774.1	Cicer arietinum	Beta D xylosidase
Redox Homeostasis	SCX/In-solution	CaWEP-SCX 60mM-111	I1KXW9	PsbP domain-containing protein	215	11	10	28.383/6.96	ECM(1.7%), Plastid (77%)	-	-	3.24	NP_001351835.1	Cicer arietinum	PsbP domain-containing protein
Innate defense	SCX/In-solution	CaWEP-SCX 60mM-112	I1L697	Carboxypeptidase	59	2	4	57.1306.18	ECM	-	+	3.24	XP_004492844.1	Cicer arietinum	Carboxypeptidase
Cell wall biogenesis & architecture	SCX/In-solution	CaWEP-SCX 60mM-113	I1LAX5	Germin-like protein	140	9	9	23.682/9.42	ECM	-	-	3.24	XP_004495826.1	Cicer arietinum	Germin-like protein
Innate defense	SCX/In-solution	CaWEP-SCX 60mM-114	I1LC49	Peptidase A1 domain-containing protein	61	5	1	47.878/8.57	ECM(4.6%), Plasma membrane (83%)	-	+	3.24	XP_004495384.1	Cicer arietinum	Peptidase A1 domain-containing protein
Cell wall remodeling	SCX/In-solution	CaWEP-SCX 60mM-115	I1LEX2	NtCtMGAM_N domain-containing protein	55	12	1	10.197/5.99	ECM	-	-	3.24	XP_004490355.1	Cicer arietinum	Alpha Xylosidase
Innate defense	SCX/In-solution	CaWEP-SCX 60mM-116	I1LJ14	Uncharacterized protein	293	17	5	82.089/9.17	ECM	-	+	3.24	XP_004505786.1	Cicer arietinum	Subtilisin like protease SBT1.1
Innate defense	SCX/In-solution	CaWEP-SCX 60mM-117	I1LW56	M20_dimer domain-containing protein	64	3	2	49.625/5.81	ECM(2.5%), Plastid (40%)	-	-	3.24	XP_004498101.1	Cicer arietinum	Aminocyclase 1
Signaling	SCX/In-solution	CaWEP-SCX 60mM-118	I1MXM6	Polyadenylate-binding protein	33	1	2	72.108/6.7	ECM(2%), Plastid (75%)	-	-	3.24	XP_004499044.1	Cicer arietinum	Polyadenylate-binding protein
Cell wall biogenesis & architecture	SCX/In-solution	CaWEP-SCX 60mM-119	I1N4B8	Aldose 1-epimerase	91	11	7	40.821/9.4	ECM	-	-	3.24	XP_004489156.1	Cicer arietinum	Aldose 1-epimerase
Redox Homeostasis	SCX/In-solution	CaWEP-SCX 60mM-12	A0A022QXC3	Peroxidase	339	9	4	36.986/9.18	ECM	-	+	3.24	XP_004509315.1	Cicer arietinum	Peroxidase
Signaling	SCX/In-solution	CaWEP-SCX 60mM-120	I1PYK3	Nucleoside diphosphate kinase	52	6	7	26.121/8.91	ECM(0.75%), Plastid (35%)	-	-	3.24	XP_012572130.1	Cicer arietinum	Nucleoside diphosphate kinase
Redox Homeostasis	SCX/In-solution	CaWEP-SCX 60mM-121	I1Q351	Uncharacterized protein	156	9	4	63.622/7.08	ECM	-	+	3.24	XP_004501971.1	Cicer arietinum	L-ascorbate oxidase
Signaling	SCX/In-solution	CaWEP-SCX 60mM-122	I1R5H1	LRRNT_2 domain-containing protein	70	5	0	111.990/9.54	ECM(2%), Mitochondria (41%0	-	+	3.24	XP_027186036.1	Cicer arietinum	Receptor like protein
Cell wall biogenesis & architecture	SCX/In-solution	CaWEP-SCX 60mM-123	I1R8Q2	UDP-glucose 6-dehydrogenase	57	5	5	53.467/5.8	ECM(5%), Plastid (52%)	-	-	3.24	XP_004491884.1	Cicer arietinum	UDP-glucose 6-dehydrogenase
Cell wall biogenesis & architecture	SCX/In-solution	CaWEP-SCX 60mM-124	I3RZB7	Uncharacterized protein	222	8	5	22.789/9.14	ECM	-	-	3.24	XP_004515059.1	Cicer arietinum	Kunitiz trypsin inhibitor 2
Cell wall biogenesis & architecture	SCX/In-solution	CaWEP-SCX 60mM-125	I3S1R9	PMEI domain-containing protein	146	3	6	22.705/5.3	ECM(19%), Plasma membrane (34%)	-	-	3.24	XP_004503384.1	Cicer arietinum	PMEI domain-containing protein
Redox Homeostasis	SCX/In-solution	CaWEP-SCX 60mM-127	I3SEU9	Thioredoxin domain-containing protein	53	14	16	19.605/8.9	ECM(0.6%), Plastid (48%)	-	-	3.24	XP_004502573.1	Cicer arietinum	Thioredoxin domain-containing protein
Redox Homeostasis	SCX/In-solution	CaWEP-SCX 60mM-128	I3SJS4	Thioredoxin domain-containing protein	53	15	24	20.166/8.88	ECM(0.6%), Plastid (48%)	-	-	3.24	XP_004502573.1	Cicer arietinum	Thioredoxin domain-containing protein
Development	SCX/In-solution	CaWEP-SCX 60mM-130	I3SLP9	Plastocyanin-like domain protein	122	12	4	24.117/7.75	ECM	-	-	3.24	XP_004505446.2	Cicer arietinum	Early nodulin protein 1
Cell wall biogenesis & architecture	SCX/In-solution	CaWEP-SCX 60mM-131	I3SQJ7	Uncharacterized protein	32	5	5	29.973/5.45	ECM(0.2%), Plastid (67%)	-	-	3.24	XP_004494688.1	Cicer arietinum	Ribose 5 phoshate isomerase
Cell wall remodeling	SCX/In-solution	CaWEP-SCX 60mM-132	I3SSW8	Phytocyanin domain-containing protein	62	6	6	18.397/9.14	ECM	-	+	3.24	XP_004515341.1	Cicer arietinum	Uclacyanin 2
Unknown	SCX/In-solution	CaWEP-SCX 60mM-133	I3SX59	Cupin_3 domain-containing protein	37	3	1	16.331/9.01	ECM(10%), Plastid (77%)	-	-	3.24	XP_004495434.1	Cicer arietinum	Uncharacterized protein
Innate defense	SCX/In-solution	CaWEP-SCX 60mM-134	I3T3C0	Carboxypeptidase	38	4	3	39.267/7.6	ECM(23%), Plasma membrane (31%)	-	+	3.24	XP_004501743.1	Cicer arietinum	Carboxypeptidase
Miscellenous	SCX/In-solution	CaWEP-SCX 60mM-136	J3NE83	Rx_N domain-containing protein	46	5	1	79.482/8.05	ECM(3.3%), Plastid (20%)	-	-	3.24	AHG28981.1	Cicer arietinum	Rx_N domain-containing protein
Redox Homeostasis	SCX/In-solution	CaWEP-SCX 60mM-137	K3XJI0	Peroxidase	63	10	4	38.757/7.62	ECM	-	+	3.24	XP_004499202.1	Cicer arietinum	Peroxidase
Redox Homeostasis	SCX/In-solution	CaWEP-SCX 60mM-138	K3YM30	Peroxidase	60	16	7	38.779/5.08	ECM	-	+	3.24	XP_004508131.1	Cicer arietinum	Peroxidase
Cell wall remodeling	SCX/In-solution	CaWEP-SCX 60mM-139	K4B5E9	Dirigent protein	87	7	6	21.204/9.72	ECM	+	-	3.24	XP_004514253.2	Cicer arietinum	Dirigent protein
Redox Homeostasis	SCX/In-solution	CaWEP-SCX 60mM-140	K4DF86	Uncharacterized protein	48	6	3	36.634/6.28	ECM	-	-	3.24	XP_004506878.1	Cicer arietinum	2-oxoglutarate dependent dioxygenase
Cell wall biogenesis & architecture	SCX/In-solution	CaWEP-SCX 60mM-141	K7L4X9	X8 domain-containing protein	46	2	2	54.228/5.26	ECM(17%), Plasma membrane (70%)	-	+	3.24	XP_004503372.1	Cicer arietinum	Glucan endo-1,3-beta-glucosidase 3
Redox Homeostasis	SCX/In-solution	CaWEP-SCX 60mM-144	K7MH04	Uncharacterized protein	1051	42	17	39.272/8.35	ECM (17%), Cytoplasm (40%)	-	-	3.24	XP_004512139.1	Cicer arietinum	Ferredoxin--NADP reductase
Redox Homeostasis	SCX/In-solution	CaWEP-SCX 60mM-145	K7MRU1	Purple acid phosphatase	115	9	5	69.902/6.15	ECM	-	-	3.24	XP_004490199.1	Cicer arietinum	Purple acid phosphatase
Transcriptional regulation	SCX/In-solution	CaWEP-SCX 60mM-146	L0P2C8	Similar to small nuclear ribonucleoprotein G-like	61	6	35	9.696/4.87	ECM	-	-	3.24	XP_004494202.1	Cicer arietinum	Similar to small nuclear ribonucleoprotein G-like
Transcriptional regulation	SCX/In-solution	CaWEP-SCX 60mM-147	L7YGV0	Elongation factor 1-alpha	87	5	4	49.702/9.19	ECM(0.5%), Cytoplasm (83%)	-	-	3.24	NP_001352092.1	Cicer arietinum	Elongation factor 1-alpha
Cell wall biogenesis & architecture	SCX/In-solution	CaWEP-SCX 60mM-148	M0RNY9	Uncharacterized protein	59	6	3	43.786/6.17	ECM (2.7%), Plasma membrane (67%)	-	+	3.24	XP_004492650.1	Cicer arietinum	FAS1 domain-containing protein
Innate defense	SCX/In-solution	CaWEP-SCX 60mM-15	A1IIA1	Cysteine proteinase	240	8	4	40.079/6.02	ECM	-	+	3.24	NP_001352196.1	Cicer arietinum	Cysteine proteinase
Redox Homeostasis	SCX/In-solution	CaWEP-SCX 60mM-151	M0S889	Peroxidase	60	13	1	131.207/8.52	ECM	-	+	3.24	XP_004510041.2	Cicer arietinum	Peroxidase
Redox Homeostasis	SCX/In-solution	CaWEP-SCX 60mM-152	M0SK72	PsbP domain-containing protein	40	5	4	25.897/5.96	ECM(1.7%), Plastid (77%)	-	-	3.24	XP_004499870.1	Cicer arietinum	PsbP domain-containing protein
Cell wall remodeling	SCX/In-solution	CaWEP-SCX 60mM-153	M0SWV8	Uncharacterized protein	55	9	4	69.324/8.6	ECM	+	-	3.24	XP_012571753.1	Cicer arietinum	beta glucosidase-like
Redox Homeostasis	SCX/In-solution	CaWEP-SCX 60mM-154	M0TG26	Peroxidase	60	11	5	31.387/6.41	ECM	-	+	3.24	XP_004510041.2	Cicer arietinum	Peroxidase
Protein folding	SCX/In-solution	CaWEP-SCX 60mM-155	M0TS86	Uncharacterized protein	49	2	3	71.290/5.09	ECM(1.2%), Cytoplasm-Nucleus (62%)	-	-	3.24	XP_004505872.1	Cicer arietinum	Heat shock cognate 70 kDa protein
Transport	SCX/In-solution	CaWEP-SCX 60mM-156	M0TXG5	Ferritin	148	3	4	35.843/7.11	ECM(0.2%), Plastid (52%)	-	-	3.24	XP_004491012.1	Cicer arietinum	Ferritin
Cell wall remodeling	SCX/In-solution	CaWEP-SCX 60mM-157	M0TZ54	Uncharacterized protein	55	6	2	72.898/8.49	ECM	-	+	3.24	XP_027187506.1	Cicer arietinum	Glycosyl hydrolase family protein
Miscellenous	SCX/In-solution	CaWEP-SCX 60mM-158	M0U2X8	Uncharacterized protein	38	6	3	67.119/5.06	ECM	-	+	3.24	XP_004503582.1	Cicer arietinum	Luminal binding protein
Cell wall biogenesis & architecture	SCX/In-solution	CaWEP-SCX 60mM-159	M0U4X1	Germin-like protein	232	9	5	25.232/5.67	ECM	+	-	3.24	XP_004513533.1	Cicer arietinum	Germin-like protein
Innate defense	SCX/In-solution	CaWEP-SCX 60mM-160	M0U4Y4	MGS domain-containing protein	24	1	2	66.406/8.17	ECM(2.13%), Plastid (71%)	-	-	3.24	XP_004516578.1	Cicer arietinum	MGS domain-containing protein
Innate defense	SCX/In-solution	CaWEP-SCX 60mM-161	M0U880	Malate dehydrogenase	114	6	9	36.551/8	ECM(0.33%), Mitochondria (74%)	-	-	3.24	XP_004510039.1	Cicer arietinum	Malate dehydrogenase
Development	SCX/In-solution	CaWEP-SCX 60mM-164	M1AEF6	HP domain-containing protein	56	6	1	103.729/5.43	ECM(0.5%), Nucleus (50%)	-	-	3.24	XP_004493486.1	Cicer arietinum	Villin 3
Transcriptional regulation	SCX/In-solution	CaWEP-SCX 60mM-165	M1BSD7	Small nuclear ribonucleoprotein Sm D1	67	5	17	12.618/11.22	ECM	-	-	3.24	XP_004493656.1	Cicer arietinum	Small nuclear ribonucleoprotein Sm D1
Cell wall biogenesis & architecture	SCX/In-solution	CaWEP-SCX 60mM-166	M4E0W4	Uncharacterized protein	197	7	5	46.097/6.53	ECM	-	-	3.24	XP_004505236.1	Cicer arietinum	PI-PLC X domain-containing protein
Redox Homeostasis	SCX/In-solution	CaWEP-SCX 60mM-167	M4ESM7	FAD-binding FR-type domain-containing protein	693	21	5	99.989/7.28	ECM(1%), Plasma membrane (20%)	-	-	3.24	XP_004512138.1	Cicer arietinum	Ferredoxin--NADP reductase
Redox Homeostasis	SCX/In-solution	CaWEP-SCX 60mM-168	M4FIH3	Uncharacterized protein	112	9	4	64.704/8.8	ECM	-	+	3.24	XP_004501971.1	Cicer arietinum	L-ascorbate oxidase
Innate defense	SCX/In-solution	CaWEP-SCX 60mM-169	M5VNV5	Uncharacterized protein	74	7	4	39.924/5.8	ECM	-	-	3.24	NP_001352196.1	Cicer arietinum	Cysteine protease
Unknown	SCX/In-solution	CaWEP-SCX 60mM-17	A5AJ39	Uncharacterized protein Putative	34	11	2	44.056/4.69	ECM(1%), Plastid (69%)	-	-	3.24	XP_027188384.1	Cicer arietinum	Uncharacterized protein Putative
Unknown	SCX/In-solution	CaWEP-SCX 60mM-170	M5W6P3	Uncharacterized protein	55	8	3	69.454/6.61	ECM	-	-	3.24	XP_027187506.1	Cicer arietinum	Uncharacterized protein
Cell wall biogenesis & architecture	SCX/In-solution	CaWEP-SCX 60mM-171	M5WFB9	Uncharacterized protein	164	6	3	84.901/6.12	ECM(0.75%), Mitochondria-Plastid(52%)	-	-	3.24	XP_004502016.1	Cicer arietinum	5-methyltetrahydropteroyltriglutamate--homocysteine methyltransferase 1
Cell wall biogenesis & architecture	SCX/In-solution	CaWEP-SCX 60mM-173	M5XFM1	FAD_binding_3 domain-containing protein	34	11	1	52.594/7.51	ECM(0.24%), Plastid (87%)	-	-	3.24	XP_004511928.1	Cicer arietinum	Zeaxanthin epoxidase
Development	SCX/In-solution	CaWEP-SCX 60mM-174	M5XKX0	HP domain-containing protein	82	12	3	110.379/5.94	ECM(1%), Cytoplasm (28%)	-	-	3.24	XP_004487964.1	Cicer arietinum	Villin 4
Protein folding	SCX/In-solution	CaWEP-SCX 60mM-175	M8A3R3	Glutathione S-transferase GSTU6 Putative	23	2	3	25.525/5.28	ECM(1.2%), Cytoplasm (62%)	-	-	3.24	XP_012569003.1	Cicer arietinum	Glutathione S-transferase GSTU6 Putative
Miscellenous	SCX/In-solution	CaWEP-SCX 60mM-176	M8B4I5	Uncharacterized protein	43	4	4	17.031/8.68	ECM(0.33%), Plastid (48%)	-	-	3.24	NP_001296645.1	Cicer arietinum	F box protein PP2
Cell wall biogenesis & architecture	SCX/In-solution	CaWEP-SCX 60mM-178	M8CA06	Germin-like protein	289	17	6	29.847/9.86	ECM	+	-	3.24	XP_004495839.1	Cicer arietinum	Germin-like protein
Cell wall remodeling	SCX/In-solution	CaWEP-SCX 60mM-18	A5AM08	Alpha-galactosidase	68	7	9	40.131/5.58	ECM	-	+	3.24	XP_004492578.1	Cicer arietinum	Alpha-galactosidase
Cell wall remodeling	SCX/In-solution	CaWEP-SCX 60mM-182	Q9FXT4	Alpha-galactosidase	60	4	4	62.282/7.67	ECM	-	+	3.24	XP_004495485.1	Cicer arietinum	Alpha-galactosidase
Cell wall remodeling	SCX/In-solution	CaWEP-SCX 60mM-184	Q9FXT4	Alpha-galactosidase	48	7	2	117.046/6.34	ECM	-	+	3.24	XP_004495485.1	Cicer arietinum	Alpha-galactosidase
Cell wall remodeling	SCX/In-solution	CaWEP-SCX 60mM-186	Q9FXT4	Alpha-galactosidase	64	7	7	45.968/5.15	ECM	-	+	3.24	XP_004495485.1	Cicer arietinum	Alpha-galactosidase
Protein folding	SCX/In-solution	CaWEP-SCX 60mM-188	O22639	HSC70-cognate binding protein Endoplasmic reticulum	119	8	4	73.822/5.15	ECM(1.2%), Cytoplasm-Nucleus (62%)	-	-	3.24	XP_027188674.1	Cicer arietinum	HSC70-cognate binding protein Endoplasmic reticulum
Redox homeostasis	SCX/In-solution	CaWEP-SCX 60mM-189	O65749	Amine oxidase (Precursor)	1280	41	12	75.977/5.98	ECM	-	-	3.24	NP_001265996.1	Cicer arietinum	Amine oxidase (Precursor)
Cell wall biogenesis & architecture	SCX/In-solution	CaWEP-SCX 60mM-19	A5B0R6	Cupin type-1 domain-containing protein	42	4	2	37.846/6.09	ECM	-	-	3.24	XP_004513480.1	Cicer arietinum	Germin-like protein
Innate defense	SCX/In-solution	CaWEP-SCX 60mM-190	O65757	Pi starvation-induced protein Putative	75	7	18	13.886/6.04	ECM(10%), Plastid (56%)	-	+	3.24	NP_001265960.1	Cicer arietinum	Subtilisin like protease SBT1.1
Cell wall remodeling	SCX/In-solution	CaWEP-SCX 60mM-191	O65761	beta-galactosidase	60	4	2	93.950/8.32	ECM	-	-	3.24	NP_001266102.1	Cicer arietinum	beta-galactosidase
Signaling	SCX/In-solution	CaWEP-SCX 60mM-192	O80366	Two-component response regulator ARR9	35	3	3	26.244/5.17	ECM	-	-	3.24	XP_004493425.1	Cicer arietinum	Two-component response regulator ARR9
Signaling	SCX/In-solution	CaWEP-SCX 60mM-193	P47922	Nucleoside diphosphate kinase 1	239	10	16	16.452/5.94	ECM(1.2%), Plastid (52%)	-	-	3.24	XP_004515334.1	Cicer arietinum	Nucleoside diphosphate kinase 1
Redox Homeostasis	SCX/In-solution	CaWEP-SCX 60mM-195	Q18PQ7	Peroxidase	457	41	6	38.649/8.00	ECM	-	+	3.24	AII99873.1	Cicer arietinum	Peroxidase
Protein folding	SCX/In-solution	CaWEP-SCX 60mM-196	Q5MGA8	Heat shock protein 70	97	7	5	71.351/5.08	ECM(1.2%), Cytoplasm-Nucleus (62%)	-	-	3.24	XP_004492118.1	Cicer arietinum	Heat shock protein 70
Innate defense	SCX/In-solution	CaWEP-SCX 60mM-197	Q5NRP4	gag-pol polyprotein, identical Putative	48	6	1	184.636/8.65	ECM(1.6%), Plastid (61%)	-	-	3.24	CAC44142.1	Cicer arietinum	gag-pol polyprotein, identical Putative
Cell wall biogenesis & architecture	SCX/In-solution	CaWEP-SCX 60mM-198	Q5VJG4	Germin-like protein Ger	137	9	9	23.390/9.08	ECM	+	-	3.24	XP_004495826.1	Cicer arietinum	Germin-like protein Ger
Innate defense	SCX/In-solution	CaWEP-SCX 60mM-199	Q5WM51	Trypsin protein inhibitor 3	71	2	6	23.059/5.22	ECM(26%), Cytoplasm (34%)	-	-	3.24	NP_001296595.1	Cicer arietinum	Trypsin protein inhibitor 3
Transcriptional regulation	SCX/In-solution	CaWEP-SCX 60mM-2	A0A022PRB6	Elongation factor 1-alpha	87	5	4	49.836/9.15	ECM(0.5%), Cytoplasm (83%)	-	-	3.24	NP_001352092.1	Cicer arietinum	Elongation factor 1-alpha
Unknown	SCX/In-solution	CaWEP-SCX 60mM-20	A5BA78	Uncharacterized protein Putative	55	3	1	60.376/6.28	ECM	-	+	3.24	XP_027187506.1	Cicer arietinum	Uncharacterized protein Putative
Cell wall biogenesis & architecture	SCX/In-solution	CaWEP-SCX 60mM-200	Q708X4	Pectinesterase	457	15	6	64.829/9.22	ECM	-	+	3.24	NP_001265901.1	Cicer arietinum	Pectinesterase pme1
Redox homeostasis	SCX/In-solution	CaWEP-SCX 60mM-201	Q711Q9	Allene oxide cyclase	69	4	10	28.017/9.25	ECM(6%), Plastid (65%)	-	-	3.24	XP_004514328.1	Cicer arietinum	Allene oxide cyclase
Cell wall biogenesis & architecture	SCX/In-solution	CaWEP-SCX 60mM-202	Q75PK4	Uncharacterized protein Putative	197	7	8	38.822/7.96	ECM	-	+	3.24	XP_012572559.1	Cicer arietinum	PI-PLC X domain-containing protein
Cell wall biogenesis & architecture	SCX/In-solution	CaWEP-SCX 60mM-203	Q84UI8	Pectinesterase Pspme1	179	9	4	60.699/8.77	ECM	-	+	3.24	XP_004492227.1	Cicer arietinum	Pectinesterase Pspme1
Protein folding	SCX/In-solution	CaWEP-SCX 60mM-204	Q8GSN2	Cell-autonomous heat shock cognate protein 70	56	3	5	71.610/5.17	ECM(1.2%), Cytoplasm-Nucleus (62%)	-	-	3.24	XP_004492118.1	Cicer arietinum	Cell-autonomous heat shock cognate protein 70
Protein folding	SCX/In-solution	CaWEP-SCX 60mM-205	Q8GSN3	Hsc70-1 Non-cell-autonomous heat shock cognate protein	94	6	5	71.790/5.1	ECM(1.2%), Cytoplasm-Nucleus (62%)	-	-	3.24	XP_004492118.1	Cicer arietinum	Hsc70-1 Non-cell-autonomous heat shock cognate protein
Redox Homeostasis	SCX/In-solution	CaWEP-SCX 60mM-206	Q8GZS1	Peroxidase	90	9	6	38.750/5.77	ECM	-	+	3.24	AII99873.1	Cicer arietinum	Peroxidase
Cell wall biogenesis & architecture	SCX/In-solution	CaWEP-SCX 60mM-207	Q8RVX1	Pectinesterase	179	13	7	61.306/8.04	ECM	-	+	3.24	XP_004492228.1	Cicer arietinum	Pectinesterase
Transcriptional regulation	SCX/In-solution	CaWEP-SCX 60mM-208	Q9M3Z0	60S ribosomal protein L6	41	1	6	26.023/10.12	ECM(1.2%), Mitochondria (24%)	-	-	3.24	NP_001266146.1	Cicer arietinum	60S ribosomal protein L6
Transcriptional regulation	SCX/In-solution	CaWEP-SCX 60mM-209	Q9M516	Elongation factor 1-alpha	87	5	4	49.494/9.08	ECM(0.5%), Cytoplasm (83%)	-	-	3.24	NP_001352092.1	Cicer arietinum	Elongation factor 1-alpha
Redox Homeostasis	SCX/In-solution	CaWEP-SCX 60mM-21	A5BJV8	Peroxidase	63	10	3	45.157/5.94	ECM	-	+	3.24	XP_004490698.1	Cicer arietinum	Peroxidase
Redox homeostasis	SCX/In-solution	CaWEP-SCX 60mM-210	Q9M5B4	Ascorbate oxidase AO4	112	4	2	66.194/8.05	ECM	-	-	3.24	XP_004501971.1	Cicer arietinum	Ascorbate oxidase AO4
Redox homeostasis	SCX/In-solution	CaWEP-SCX 60mM-211	Q9SW90	Amine oxidase	600	20	6	76.804/5.93	ECM	-	-	3.24	NP_001265996.1	Cicer arietinum	Amine oxidase
Transcriptional regulation	SCX/In-solution	CaWEP-SCX 60mM-212	R0FIE1	Small nuclear ribonucleoprotein Sm D1	67	5	16	12.953/11.22	ECM	-	-	3.24	XP_004493656.1	Cicer arietinum	Small nuclear ribonucleoprotein Sm D1
Redox Homeostasis	SCX/In-solution	CaWEP-SCX 60mM-213	R0FLF2	Uncharacterized protein	117	9	4	64.834/8.02	ECM	-	-	3.24	XP_004501971.1	Cicer arietinum	L-ascorbate oxidase
Redox Homeostasis	SCX/In-solution	CaWEP-SCX 60mM-214	R0GQQ1	Peroxidase	53	8	2	39.384/6.08	ECM	-	+	3.24	XP_004511960.1	Cicer arietinum	Peroxidase
Innate defense	SCX/In-solution	CaWEP-SCX 60mM-215	R0GW28	Peptidase A1 domain-containing protein	111	10	1	56.136/8.85	ECM	-	+	3.24	XP_004501630.1	Cicer arietinum	Aspartyl protease
Cell wall remodeling	SCX/In-solution	CaWEP-SCX 60mM-216	R0GZR7	Alpha-galactosidase	47	6	5	44.149/6.07	ECM	-	+	3.24	XP_004492578.1	Cicer arietinum	Alpha-galactosidase
Redox Homeostasis	SCX/In-solution	CaWEP-SCX 60mM-218	R0H4X6	Glutamine amidotransferase type-2 domain-containing protein	173	8	2	189.998/6.62	ECM(0.5%), Mitochondria-Nucleus(50%)	-	-	3.24	XP_004493407.1	Cicer arietinum	Ferredoxin-dependent glutamate synthase
Redox Homeostasis	SCX/In-solution	CaWEP-SCX 60mM-219	R0HT93	Peroxidase	51	3	12	36.017/9.69	ECM	-	+	3.24	XP_004488001.1	Cicer arietinum	Peroxidase
Cell wall remodeling	SCX/In-solution	CaWEP-SCX 60mM-22	A5CAM7	Uncharacterized protein Putative	34	12	9	15.463/11.46	ECM(2%), Nucleus (30%)	-	-	3.24	XP_004508102.1	Cicer arietinum	Hydroxyproline O-galactosyltransferase GALT3 isoform X1
Cell wall biogenesis & architecture	SCX/In-solution	CaWEP-SCX 60mM-220	R0I4Y5	Germin-like protein	137	5	5	23.119/8.83	ECM	+	-	3.24	XP_004495826.1	Cicer arietinum	Germin-like protein
Protein folding	SCX/In-solution	CaWEP-SCX 60mM-221	R4L6S9	Heat shock protein 70	56	4	5	71.623/5.2	ECM(1.2%), Cytoplasm-Nucleus (62%)	-	-	3.24	XP_004492118.1	Cicer arietinum	Heat shock protein 70
Cell wall biogenesis & architecture	SCX/In-solution	CaWEP-SCX 60mM-222	R9QR34	Germin-like protein	277	6	9	24.399/6.95	ECM	+	-	3.24	XP_004513480.1	Cicer arietinum	Germin-like protein
Innate defense	SCX/In-solution	CaWEP-SCX 60mM-223	T2DNA5	Aspartic proteinase nepenthesin-1-like protein	124	27	6	47.462/9.22	ECM	-	-	3.24	XP_004498691.1	Cicer arietinum	Aspartic proteinase nepenthesin-1-like protein
Innate defense	SCX/In-solution	CaWEP-SCX 60mM-225	U5FNN2	Uncharacterized protein	55	3	1	82.727/6.04	ECM	-	-	3.24	XP_004501532.1	Cicer arietinum	subtilisin-like protease SBT1.7
Cell wall remodeling	SCX/In-solution	CaWEP-SCX 60mM-226	U7E1V6	Uncharacterized protein	55	8	3	68.221/6.24	ECM	-	-	3.24	XP_012571753.1	Cicer arietinum	beta glucosidase-like
Transport	SCX/In-solution	CaWEP-SCX 60mM-227	V4KYY0	Uncharacterized protein	85	7	0	1345.21/8.9	ECM(1%), Plasma membrane 43%)	-	+	3.24	XP_004489352.1	Cicer arietinum	ABC transporter B family member 15
Innate defense	SCX/In-solution	CaWEP-SCX 60mM-228	V4LAG5	Peptidase A1 domain-containing protein	150	12	4	49.677/9.71	ECM	-	+	3.24	XP_004511040.1	Cicer arietinum	Peptidase A1 domain-containing protein
Cell wall biogenesis & architecture	SCX/In-solution	CaWEP-SCX 60mM-229	V4M013	Germin-like protein	50	15	5	23.193/8.87	ECM	+	-	3.24	XP_004495826.1	Cicer arietinum	Germin-like protein
Protein folding	SCX/In-solution	CaWEP-SCX 60mM-23	A8IQC5	DnaJ-like protein	47	4	2	47.304/6.83	ECM(1%), Plamam membrane (90%)	-	-	3.24	XP_004506241.1	Cicer arietinum	DnaJ-like protein
Redox Homeostasis	SCX/In-solution	CaWEP-SCX 60mM-230	V4RJS5	Glutamine amidotransferase type-2 domain-containing protein	47	3	2	158.264/6.6	ECM(0.5%), Mitochondria-Nucleus(50%)	-	-	3.24	XP_004493407.1	Cicer arietinum	Ferredoxin-dependent glutamate synthase
Redox Homeostasis	SCX/In-solution	CaWEP-SCX 60mM-231	V4SQC7	Peroxidase	85	8	6	36.729/8.32	ECM	-	+	3.24	XP_004509077.1	Cicer arietinum	Peroxidase
Innate defense	SCX/In-solution	CaWEP-SCX 60mM-232	V4TFZ4	LRRNT_2 domain-containing protein	70	6	3	43.645/8.89	ECM	-	-	3.24	XP_012573925.1	Cicer arietinum	LRRNT_2 domain-containing protein
Miscellenous	SCX/In-solution	CaWEP-SCX 60mM-233	V4TYB0	Cytochrome c domain-containing protein	377	30	53	12.347/9.46	ECM(1.5%), Mitochondria (62%)	-	-	3.24	XP_004492887.1	Cicer arietinum	Cytochrome c domain-containing protein
Development	SCX/In-solution	CaWEP-SCX 60mM-234	V4URE2	Phytocyanin domain-containing protein	26	2	2	38.360/9.52	ECM	-	-	3.24	XP_004487271.1	Cicer arietinum	Early nodulin protein 1
Innate defense	SCX/In-solution	CaWEP-SCX 60mM-235	V4V1N5	Peptidase A1 domain-containing protein	57	9	3	47.113/9.28	ECM	-	+	3.24	XP_004498691.1	Cicer arietinum	Aspartyl protease
Signaling	SCX/In-solution	CaWEP-SCX 60mM-236	V7B519	PKS_ER domain-containing protein	35	1	3	34.384/6.34	ECM	-	-	3.24	XP_004515401	Cicer arietinum	2-methylene-furan-3-one reductase-like
Cell wall remodeling	SCX/In-solution	CaWEP-SCX 60mM-237	V7BKK1	Lipase_GDSL domain-containing protein	42	1	4	40.770/7.06	ECM	-	+	3.24	XP_004500091.1	Cicer arietinum	Lipase_GDSL domain-containing protein
Cell wall biogenesis & architecture	SCX/In-solution	CaWEP-SCX 60mM-238	V7D253	AAI domain-containing protein	53	6	4	20.448/7.46	ECM	-	-	3.24	NP_001265899.1	Cicer arietinum	AAI domain-containing protein
Redox Homeostasis	SCX/In-solution	CaWEP-SCX 60mM-239	W0TSA4	Purple acid phosphatase	55	2	4	70.482/5.85	ECM	-	-	3.24	XP_004515814.1	Cicer arietinum	Purple acid phosphatase
Redox Homeostasis	SCX/In-solution	CaWEP-SCX 60mM-240	W1P4L3	Peroxidase	70	17	8	36.667/9.32	ECM	-	+	3.24	XP_004512077.1	Cicer arietinum	Peroxidase
Miscellenous	SCX/In-solution	CaWEP-SCX 60mM-241	W1Q0Q9	RWP-RK domain-containing protein	35	1	4	27.968/7.62	ECM(1.5%), Cytoplasm -Nucleus (34%)	-	-	3.24	XP_004508743.1	Cicer arietinum	RWP-RK domain-containing protein
Cell wall remodeling	SCX/In-solution	CaWEP-SCX 60mM-242	W5AWP3	Alpha-mannosidase	48	6	1	114.891/5.97	ECM(8%), Plasma membrane (37%)	-	-	3.24	XP_004501750.1	Cicer arietinum	Alpha-mannosidase
Innate defense	SCX/In-solution	CaWEP-SCX 60mM-245	W9QCX3	Subtilisin-like protease	107	8	4	79.033/6.15	ECM	-	-	3.24	XP_004509085.1	Cicer arietinum	Subtilisin-like protease
Redox Homeostasis	SCX/In-solution	CaWEP-SCX 60mM-246	W9QDB2	Peroxidase	60	14	7	36.557/6.43	ECM (7.2%), Plasma membrane (86%0	-	+	3.24	XP_004507960.1	Cicer arietinum	Peroxidase
Protein folding	SCX/In-solution	CaWEP-SCX 60mM-247	W9QMS5	Heat shock 70 kDa protein	106	7	5	72.015/5.21	ECM(2.4%), Cytoplasm-Nucleus (31%)	-	-	3.24	XP_004507753.1	Cicer arietinum	Heat shock 70 kDa protein
Innate defense	SCX/In-solution	CaWEP-SCX 60mM-248	W9R010	DNA-damage-repair/toleration protein	81	17	13	40.358/8.66	ECM(22%), Plastid (32%)	-	-	3.24	XP_004486948.1	Cicer arietinum	DNA-damage-repair/toleration protein
Redox Homeostasis	SCX/In-solution	CaWEP-SCX 60mM-249	W9R1K8	Domain-containing protein 2 PsbP	53	3	4	26.574/6.32	ECM(0.2%), Plamam membrane (48%)	-	-	3.24	XP_004502972.1	Cicer arietinum	Domain-containing protein 2 PsbP
Redox Homeostasis	SCX/In-solution	CaWEP-SCX 60mM-25	A9NM10	FAD-binding FR-type domain-containing protein	611	13	8	38.306/8.92	ECM (17%), Cytoplasm (40%)	-	-	3.24	XP_004512139.1	Cicer arietinum	Ferredoxin--NADP reductase
Redox homeostasis	SCX/In-solution	CaWEP-SCX 60mM-250	W9RGW8	L-ascorbate oxidase	156	10	7	52.283/7.68	ECM	-	+	3.24	XP_004501971.1	Cicer arietinum	L-ascorbate oxidase
Redox Homeostasis	SCX/In-solution	CaWEP-SCX 60mM-251	W9RHZ2	Peroxidase	358	15	7	36.923/8.99	ECM	-	+	3.24	XP_004488001.1	Cicer arietinum	Peroxidase
Cell wall remodeling	SCX/In-solution	CaWEP-SCX 60mM-252	W9RUB7	Alpha-galactosidase	144	12	10	47.864/6.8	ECM	-	+	3.24	XP_004492578.1	Cicer arietinum	Alpha-galactosidase
Protein folding	SCX/In-solution	CaWEP-SCX 60mM-253	X5CLL0	CYP38-like protein	43	3	2	48.562/4.98	ECM(2.2%), Cytoplam (30%)	-	-	3.24	XP_004489294.1	Cicer arietinum	Peptidyl-prolyl cis-trans isomerase CYP38
Cell wall biogenesis & architecture	SCX/In-solution	CaWEP-SCX 60mM-254	XP_004133929.1	Pectinesterase	58	3	4	55.732/9.01	ECM	-	+	3.24	XP_004492227.1	Cicer arietinum	Pectinesterase
Cell wall biogenesis & architecture	SCX/In-solution	CaWEP-SCX 60mM-255	XP_004161920.1	PlsC domain-containing protein	39	4	1	55.836/9.1	ECM(2%), Cytoplasm (40%)	-	+	3.24	XP_004490877.1	Cicer arietinum	Glycerol 3 phosphate acyltransferase
Signaling	SCX/In-solution	CaWEP-SCX 60mM-256	XP_004162425.1	UBA domain-containing protein	76	2	3	46.603/5.96	ECM(0.4%), Nucleus (57%)	-	-	3.24	XP_004504346.1	Cicer arietinum	UBA domain-containing protein
Innate defense	SCX/In-solution	CaWEP-SCX 60mM-257	XP_004168190.1	LRRNT_2 domain-containing protein	46	11	6	40.435/8.48	ECM(22%), Plastid (32%)	-	-	3.24	XP_004486948.1	Cicer arietinum	DNA damage repair/toleration protein
Protein folding	SCX/In-solution	CaWEP-SCX 60mM-260	XP_004288417.1	Glutamate dehydrogenase 1-like	71	5	8	44.954/6.18	ECM(2.9%), Mitochondria (40%)	-	-	3.24	XP_004493158.1	Cicer arietinum	Glutamate dehydrogenase 1-like
Cell wall remodeling	SCX/In-solution	CaWEP-SCX 60mM-261	XP_004290441.1	alpha-galactosidase-like	47	2	6	44.678/7.07	ECM	-	+	3.24	XP_004492578.1	Cicer arietinum	alpha-galactosidase-like
Development	SCX/In-solution	CaWEP-SCX 60mM-262	XP_004290668.1	Basic 7S globulin-like	61	5	1	47.078/5.2	ECM	-	-	3.24	XP_004495218.1	Cicer arietinum	Basic 7S globulin-like
Redox Homeostasis	SCX/In-solution	CaWEP-SCX 60mM-263	XP_004296028.1	Peroxidase	46	11	7	35.776/5.64	ECM	-	+	3.24	XP_004490698.1	Cicer arietinum	Peroxidase
Protein folding	SCX/In-solution	CaWEP-SCX 60mM-264	XP_004300724.1	Heat shock cognate 70 kDa protein-like	49	2	3	70.136/5.91	ECM(1.2%), Cytoplasm-Nucleus (62%)	-	-	3.24	XP_004505872.1	Cicer arietinum	Heat shock cognate 70 kDa protein-like
Cell wall biogenesis & architecture	SCX/In-solution	CaWEP-SCX 60mM-265	XP_004302314.1	Germin-like protein 5-1-like	229	13	9	22.818/8.52	ECM	+	-	3.24	XP_004495839.1	Cicer arietinum	Germin-like protein 5-1-like
Protein folding	SCX/In-solution	CaWEP-SCX 60mM-267	XP_004485630.1	Heat shock 70 kDa protein	50	2	3	72.712/5.7	ECM(2.4%), Cytoplasm-Nucleus (31%)	-	-	3.24	XP_004485630.1	Cicer arietinum	Heat shock 70 kDa protein
Development	SCX/In-solution	CaWEP-SCX 60mM-269	XP_004486143.1	Basic 7S globulin-like	94	6	2	46.990/8.58	ECM(3%), Plasma membrane (83%)	-	-	3.24	XP_004486143.1	Cicer arietinum	Basic 7S globulin-like
Unknown	SCX/In-solution	CaWEP-SCX 60mM-27	A9P923	Uncharacterized protein	39	5	17	19.018/8.98	ECM	-	-	3.24	XP_004506800.1	Cicer arietinum	Uncharacterized protein
Cell wall biogenesis & architecture	SCX/In-solution	CaWEP-SCX 60mM-270	XP_004486488.1	Berberine bridge enzyme-like 21	33	3	3	61.125/8.76	ECM	-	+	3.24	XP_004486488.1	Cicer arietinum	Berberine bridge enzyme-like 21
Innate defense	SCX/In-solution	CaWEP-SCX 60mM-271	XP_004486531.1	Desiccation-related protein PCC13-62-like	48	3	3	33.255/8.67	ECM(27%), Plastid (41%)	-	-	3.24	XP_004486531.1	Cicer arietinum	Desiccation-related protein PCC13-62-like
Redox Homeostasis	SCX/In-solution	CaWEP-SCX 60mM-272	XP_004486564.1	Peroxidase	847	88	17	80.157/6.85	ECM	-	+	3.24	XP_004486564.1	Cicer arietinum	Peroxidase
Redox Homeostasis	SCX/In-solution	CaWEP-SCX 60mM-273	XP_004486565.1	Peroxidase	135	12	3	78.005/4.98	ECM	-	+	3.24	XP_004486565.1	Cicer arietinum	Peroxidase
Innate defense	SCX/In-solution	CaWEP-SCX 60mM-274	XP_004486948.1	DNA-damage-repair/toleration protein	316	39	28	40.886/8.97	ECM(22%), Plastid (32%)	-	-	3.24	XP_004486948.1	Cicer arietinum	DNA-damage-repair/toleration protein
Redox Homeostasis	SCX/In-solution	CaWEP-SCX 60mM-275	A0A1S2XDC4	Peroxidase	915	48	31	34.878/8.93	ECM	-	+	3.24	A0A1S2XDC4	Cicer arietinum	Peroxidase
Development	SCX/In-solution	CaWEP-SCX 60mM-276	XP_004487595.1	Early nodulin-like protein 3-like	143	7	3	26.506/5.4	ECM(8.3%), Plasma membrane (44%)	-	+	3.24	XP_004487595.1	Cicer arietinum	Early nodulin-like protein 3-like
Cell wall remodeling	SCX/In-solution	CaWEP-SCX 60mM-277	XP_004487789.1	beta-D-xylosidase 1-like	205	4	1	85.351/8.44	ECM	-	-	3.24	XP_004487789.1	Cicer arietinum	beta-D-xylosidase 1-like
Development	SCX/In-solution	CaWEP-SCX 60mM-278	XP_004487964.1	Villin-4-like	153	14	3	107.891/5.82	ECM(1%), Cytoplasm (28%)	-	-	3.24	XP_004487964.1	Cicer arietinum	Villin-4-like
Cell wall biogenesis & architecture	SCX/In-solution	CaWEP-SCX 60mM-279	XP_004488730.1	Proline-rich extensin-like protein EPR1-like	90	10	3	82.611/9.23	ECM(7%), Plasma membrane (35%)	-	+	3.24	XP_004488730.1	Cicer arietinum	Proline-rich extensin-like protein EPR1-like
Transcriptional regulation	SCX/In-solution	CaWEP-SCX 60mM-28	A9PB05	Small nuclear ribonucleoprotein G	61	3	30	8.915/8.04	ECM	-	-	3.24	XP_004494202.1	Cicer arietinum	Small nuclear ribonucleoprotein G
Cell wall remodeling	SCX/In-solution	CaWEP-SCX 60mM-280	XP_004488980.1	alpha-amylase/subtilisin inhibitor-like	90	7	11	22.407/9.25	ECM	-	+	3.24	XP_004488980.1	Cicer arietinum	alpha-amylase/subtilisin inhibitor-like
Cell wall biogenesis & architecture	SCX/In-solution	CaWEP-SCX 60mM-281	XP_004489029.1	Epidermis-specific secreted glycoprotein EP1-like	731	27	10	50.083/6.47	ECM	-	+	3.24	XP_004489029.1	Cicer arietinum	Epidermis-specific secreted glycoprotein EP1-like
Cell wall biogenesis & architecture	SCX/In-solution	CaWEP-SCX 60mM-282	XP_004489156.1	Aldose 1-epimerase-like	91	19	13	40.337/9.45	ECM	-	-	3.24	XP_004489156.1	Cicer arietinum	Aldose 1-epimerase-like
Redox Homeostasis	SCX/In-solution	CaWEP-SCX 60mM-283	A0A1S2XI39	Superoxide dismutase [Cu-Zn]	75	5	6	19.960/6.43	ECM(3.8%), Cytoplasm (71%)	-	-	3.24	A0A1S2XI39	Cicer arietinum	Superoxide dismutase [Cu-Zn]
Cell wall remodeling	SCX/In-solution	CaWEP-SCX 60mM-284	XP_004490355.1	alpha-xylosidase 1-like	192	23	3	103.359/5.9	ECM	-	-	3.24	XP_004490355.1	Cicer arietinum	alpha-xylosidase 1-like
Redox Homeostasis	SCX/In-solution	CaWEP-SCX 60mM-285	XP_004490699.1	Peroxidase	67	27	18	35.463/9.78	ECM(17%), Mitochondria (25%)	-	+	3.24	XP_004490699.1	Cicer arietinum	Peroxidase
Redox Homeostasis	SCX/In-solution	CaWEP-SCX 60mM-286	A0A1S2XKG7	Peroxidase	449	36	28	37.158/9.39	ECM	-	+	3.24	A0A1S2XKG7	Cicer arietinum	Peroxidase
Cell wall biogenesis & architecture	SCX/In-solution	CaWEP-SCX 60mM-287	XP_004491619.1	Fasciclin-like arabinogalactan protein 2-like	163	10	6	44.466/6.21	ECM(1%), Plasma membrane(69%)	-	+	3.24	XP_004491619.1	Cicer arietinum	Fasciclin-like arabinogalactan protein 2-like
Cell wall remodeling	SCX/In-solution	CaWEP-SCX 60mM-288	XP_004492083.1	beta-hexosaminidase 1-like	102	13	3	63.813/6.53	ECM	-	+	3.24	XP_004492083.1	Cicer arietinum	beta-hexosaminidase 1-like
Cell wall biogenesis & architecture	SCX/In-solution	CaWEP-SCX 60mM-289	XP_004492227.1	Pectinesterase	397	21	7	61.639/8.75	ECM	-	+	3.24	XP_004492227.1	Cicer arietinum	Pectinesterase
Cell wall biogenesis & architecture	SCX/In-solution	CaWEP-SCX 60mM-290	XP_004492228.1	Pectinesterase	198	9	5	61.315/7.24	ECM	-	+	3.24	XP_004492228.1	Cicer arietinum	Pectinesterase
Unknown	SCX/In-solution	CaWEP-SCX 60mM-291	XP_004492493.1	Uncharacterized protein	39	4	6	19.134/8.82	ECM	-	-	3.24	XP_004492493.1	Cicer arietinum	Uncharacterized protein
Redox Homeostasis	SCX/In-solution	CaWEP-SCX 60mM-292	XP_004492537.1	Peroxidase	181	12	13	34.510/7.55	ECM	-	+	3.24	XP_004492537.1	Cicer arietinum	Peroxidase
Cell wall remodeling	SCX/In-solution	CaWEP-SCX 60mM-293	XP_004492578.1	alpha-galactosidase-like	182	27	18	46.408/6.03	ECM	-	+	3.24	XP_004492578.1	Cicer arietinum	alpha-galactosidase-like
Cell wall biogenesis & architecture	SCX/In-solution	CaWEP-SCX 60mM-294	XP_004492650.1	Fasciclin-like arabinogalactan protein 10-like	95	14	8	43.849/5.88	ECM (2.7%), Plasma membrane (67%)	-	+	3.24	XP_004492650.1	Cicer arietinum	Fasciclin-like arabinogalactan protein 10-like
Innate defense	SCX/In-solution	CaWEP-SCX 60mM-295	XP_004492669.1	Subtilisin-like protease SBT4.14	82	9	4	80.396/9.06	ECM	-	-	3.24	XP_004492669.1	Cicer arietinum	Subtilisin-like protease SBT4.14
Innate defense	SCX/In-solution	CaWEP-SCX 60mM-296	XP_004492670.1	Subtilisin-like protease SBT1.1 isoform X1	77	4	3	85.172/9.18	ECM	-	-	3.24	XP_004492670.1	Cicer arietinum	Subtilisin-like protease SBT1.1 isoform X1
Innate defense	SCX/In-solution	CaWEP-SCX 60mM-297	XP_004492844.1	Carboxypeptidase	59	2	4	57.105/6.5	ECM	-	+	3.24	XP_004492844.1	Cicer arietinum	Carboxypeptidase
Innate defense	SCX/In-solution	CaWEP-SCX 60mM-298	XP_004492916.1	Subtilisin-like protease-like	89	12	4	85.580/9.63	ECM(1.5%), Mitochondria (62%)	-	-	3.24	XP_004492916.1	Cicer arietinum	Subtilisin-like protease-like
Innate defense	SCX/In-solution	CaWEP-SCX 60mM-299	XP_004492919.1	Subtilisin-like protease-like	542	35	10	86.505/9.61	ECM	-	-	3.24	XP_004492919.1	Cicer arietinum	Subtilisin-like protease-like
Cell wall biogenesis & architecture	SCX/In-solution	CaWEP-SCX 60mM-3	A0A022PS95	Pectinesterase	179	8	2	60.735/7.12	ECM	-	+	3.24	XP_004492228.1	Cicer arietinum	Pectinesterase
Cell wall biogenesis & architecture	SCX/In-solution	CaWEP-SCX 60mM-30	A9RT52	Predicted protein	164	5	1	84.968/5.98	ECM(0.75%), Mitochondria-Plastid(52%)	-	-	3.24	XP_004502016.1	Cicer arietinum	5-methyltetrahydropteroyltriglutamate--homocysteine methyltransferase 1
Signaling	SCX/In-solution	CaWEP-SCX 60mM-300	XP_004493072.1	light-regulated protein 1	78	9	6	15.095/4.42	ECM(4%), Plastid (84%)	-	-	3.24	XP_004493072.1	Cicer arietinum	light-regulated protein 1
Protein folding	SCX/In-solution	CaWEP-SCX 60mM-301	XP_004493158.1	Glutamate dehydrogenase 1-like isoform X2	73	5	9	44.907/6.23	ECM(2.9%), Mitochondria (40%)	-	-	3.24	XP_004493158.1	Cicer arietinum	Glutamate dehydrogenase 1-like isoform X2
Cell wall biogenesis & architecture	SCX/In-solution	CaWEP-SCX 60mM-302	XP_004493557.1	Polygalacturonase inhibitor-like	391	35	15	38.153/8.44	ECM	-	+	3.24	XP_004493557.1	Cicer arietinum	Polygalacturonase inhibitor-like
Cell wall biogenesis & architecture	SCX/In-solution	CaWEP-SCX 60mM-303	XP_004493964.1	Fasciclin-like arabinogalactan protein 11-like	50	3	3	26.967/5.86	ECM(18%), Plasma membrane (30%)	-	+	3.24	XP_004493964.1	Cicer arietinum	Fasciclin-like arabinogalactan protein 11-like
Cell wall biogenesis & architecture	SCX/In-solution	CaWEP-SCX 60mM-304	XP_004494389.1	Pectinesterase	523	32	12	61.270/9.06	ECM	-	+	3.24	XP_004494389.1	Cicer arietinum	Pectinesterase/pectinesterase inhibitor 40-like probable,
Transcriptional regulation	SCX/In-solution	CaWEP-SCX 60mM-305	XP_004494451.1	Nitrogen regulatory protein P-II homolog isoform X2	97	6	5	20.829/9.76	ECM(1%), Plastid (67%)	-	-	3.24	XP_004494451.1	Cicer arietinum	Nitrogen regulatory protein P-II homolog isoform X2
Cell wall biogenesis & architecture	SCX/In-solution	CaWEP-SCX 60mM-306	XP_004494485.1	Pectin acetyesterase	53	5	4	51.781/6.42	ECM	-	-	3.24	XP_004494485.1	Cicer arietinum	Pectin acetyesterase
Cell wall biogenesis & architecture	SCX/In-solution	CaWEP-SCX 60mM-307	XP_004494499.1	Germin like protein	290	20	9	23.311/9.08	ECM	+	-	3.24	XP_004494499.1	Cicer arietinum	Germin like protein
Transcriptional regulation	SCX/In-solution	CaWEP-SCX 60mM-308	XP_004494753.1	AT-hook motif nuclear-localized protein 14-like	148	8	8	38.506/7.89	ECM(5%), Nucleus (69%)	-	-	3.24	XP_004494753.1	Cicer arietinum	AT-hook motif nuclear-localized protein 14-like
Unknown	SCX/In-solution	CaWEP-SCX 60mM-309	XP_004495638.1	Uncharacterized protein	80	10	11	25.269/8.98	ECM	-	-	3.24	XP_004495638.1	Cicer arietinum	Uncharacterized protein
Innate defense	SCX/In-solution	CaWEP-SCX 60mM-31	A9S0Q4	Malate dehydrogenase	114	7	14	38.608/8.27	ECM(0.33%), Mitochondria (74%)	-	-	3.24	XP_004504885.1	Cicer arietinum	Malate dehydrogenase
Cell wall biogenesis & architecture	SCX/In-solution	CaWEP-SCX 60mM-310	XP_004495826.1	Germin like protein	109	9	9	23.216/8.89	ECM	+	-	3.24	XP_004495826.1	Cicer arietinum	Rhicadhesin receptor
Redox Homeostasis	SCX/In-solution	CaWEP-SCX 60mM-311	A0A1S2XYF3	Peroxidase	156	18	14	39.644/8.52	ECM	-	+	3.24	A0A1S2XYF3	Cicer arietinum	Peroxidase
Redox Homeostasis	SCX/In-solution	CaWEP-SCX 60mM-312	XP_004496637.1	Basic blue protein-like	48	6	7	37.685/8.54	ECM	-	-	3.24	XP_004496637.1	Cicer arietinum	Basic blue protein-like
Unknown	SCX/In-solution	CaWEP-SCX 60mM-313	XP_004496927.1	Uncharacterized protein	178	4	6	25.961/6.58	ECM	-	-	3.24	XP_004496927.1	Cicer arietinum	Uncharacterized protein
Cell wall biogenesis & architecture	SCX/In-solution	CaWEP-SCX 60mM-314	XP_004497160.1	Germin-like protein	93	8	10	22.999/6.82	ECM	+	-	3.24	XP_004497160.1	Cicer arietinum	Germin-like protein
Cell wall remodeling	SCX/In-solution	CaWEP-SCX 60mM-315	XP_004497309.1	beta-hexosaminidase 1-like	57	5	2	61.382/6.68	ECM	-	+	3.24	XP_004497309.1	Cicer arietinum	beta-hexosaminidase 1-like
Cell wall biogenesis & architecture	SCX/In-solution	CaWEP-SCX 60mM-316	XP_004497428.1	delta(3,5)-delta(2,4)-dienoyl-CoA isomerase	99	2	4	29.562/7.64	ECM(0.27%), Plastid (59%)	-	-	3.24	XP_004497428.1	Cicer arietinum	delta(3,5)-delta(2,4)-dienoyl-CoA isomerase
Development	SCX/In-solution	CaWEP-SCX 60mM-318	XP_004498517.1	BOBBER 1-like protein	131	8	6	34.070/6.11	ECM(0.3%), Nucleus (77%)	-	-	3.24	XP_004498517.1	Cicer arietinum	BOBBER 1-like protein
Innate defense	SCX/In-solution	CaWEP-SCX 60mM-319	XP_004498691.1	Aspartyl protease AED3-like	1015	65	17	47.016/9.29	ECM	-	-	3.24	XP_004498691.1	Cicer arietinum	Aspartyl protease AED3-like
Development	SCX/In-solution	CaWEP-SCX 60mM-320	XP_004498804.1	Early nodulin-like protein 3-like	104	14	14	19.008/8.49	ECM(17%), Plasma membrane (25%)	-	+	3.24	XP_004498804.1	Cicer arietinum	Early nodulin-like protein 3-like
Innate defense	SCX/In-solution	CaWEP-SCX 60mM-321	XP_004499011.1	Subtilisin-like protease SBT1.7	46	6	4	82.631/6.61	ECM(1.5%), Mitochondria (62%)	-	-	3.24	XP_004499011.1	Cicer arietinum	Subtilisin-like protease SBT1.7
Redox Homeostasis	SCX/In-solution	CaWEP-SCX 60mM-322	A0A1S2Y6I1	L-ascorbate oxidase homolog	305	11	7	60.633/8.86	ECM	-	+	3.24	A0A1S2Y6I1	Cicer arietinum	L-ascorbate oxidase homolog
Cell wall biogenesis & architecture	SCX/In-solution	CaWEP-SCX 60mM-323	XP_004500088.1	GDSL esterase/lipase	42	1	3	44.904/8.90	ECM	-	+	3.24	XP_004500088.1	Cicer arietinum	GDSL esterase/lipase
Redox Homeostasis	SCX/In-solution	CaWEP-SCX 60mM-324	A0A1S2Y825	Peroxidase	141	16	12	35.950/8.51	ECM	-	+	3.24	A0A1S2Y825	Cicer arietinum	Peroxidase
Innate defense	SCX/In-solution	CaWEP-SCX 60mM-325	XP_004500831.1	cysteine protease XCP2-like precursor	240	13	6	40.239/5.43	ECM	-	-	3.24	XP_004500831.1	Cicer arietinum	cysteine protease XCP2-like precursor
Redox Homeostasis	SCX/In-solution	CaWEP-SCX 60mM-326	A0A1S2Y809	L-ascorbate oxidase homolog	250	10	5	61.403/9.16	ECM	-	+	3.24	A0A1S2Y809	Cicer arietinum	L-ascorbate oxidase homolog
Cell wall biogenesis & architecture	SCX/In-solution	CaWEP-SCX 60mM-327	XP_004501348.1	Proline-rich protein 14 kDa DC2.15-like	39	2	6	15.267/9.00	ECM	-	+	3.24	XP_004501348.1	Cicer arietinum	Proline-rich protein 14 kDa DC2.15-like
Innate defense	SCX/In-solution	CaWEP-SCX 60mM-328	XP_004501532.1	Subtilisin-like protease SBT1.7	66	6	2	84.031/8.28	ECM	-	-	3.24	XP_004501532.1	Cicer arietinum	Subtilisin-like protease SBT1.7
Innate defense	SCX/In-solution	CaWEP-SCX 60mM-329	XP_004501630.1	Aspartyl protease AED3-like	154	19	13	47.451/8.47	ECM	-	-	3.24	XP_004501630.1	Cicer arietinum	Aspartyl protease AED3-like
Cell wall remodeling	SCX/In-solution	CaWEP-SCX 60mM-330	XP_004501750.1	Alpha-mannosidase	116	14	5	114.276/6.46	ECM(8%), Plasma membrane (37%)	-	-	3.24	XP_004501750.1	Cicer arietinum	Alpha-mannosidase
Redox Homeostasis	SCX/In-solution	CaWEP-SCX 60mM-331	A0A1S2YBP8	L-ascorbate oxidase	184	15	6	64.758/7.7	ECM	+	-	3.24	A0A1S2YBP8	Cicer arietinum	L-ascorbate oxidase
Innate defense	SCX/In-solution	CaWEP-SCX 60mM-332	XP_004502100.1	Subtilisin-like protease SBT5.3	41	6	3	83.757/8.31	ECM	-	-	3.24	XP_004502100.1	Cicer arietinum	Subtilisin-like protease SBT5.3
Cell wall remodeling	SCX/In-solution	CaWEP-SCX 60mM-333	XP_004502135.1	beta glucosidase-like lysosomal	390	21	8	77.690/8.86	ECM	-	+	3.24	XP_004502135.1	Cicer arietinum	beta glucosidase-like
Redox homeostasis	SCX/In-solution	CaWEP-SCX 60mM-334	XP_004502569.1	Basic blue protein-like	313	13	14	13.503/9.18	ECM	-	-	3.24	XP_004502569.1	Cicer arietinum	Basic blue protein-like
Redox Homeostasis	SCX/In-solution	CaWEP-SCX 60mM-335	A0A1S2YDM2	Peroxidase	54	7	7	34.540/8.85	ECM	-	+	3.24	A0A1S2YDM2	Cicer arietinum	Peroxidase
Cell wall biogenesis & architecture	SCX/In-solution	CaWEP-SCX 60mM-336	XP_004503090.1	FACT complex subunit SPT16-like	211	4	1	120.328/5.4	ECM(1.5%), Nucleus (43%)	-	-	3.24	XP_004503090.1	Cicer arietinum	FACT complex subunit SPT16-like
Cell wall remodeling	SCX/In-solution	CaWEP-SCX 60mM-337	XP_004504131.1	Alpha-galactosidase	87	3	2	74.096/8.3	ECM	-	+	3.24	XP_004504131.1	Cicer arietinum	Alpha-galactosidase
Development	SCX/In-solution	CaWEP-SCX 60mM-338	XP_004504210.1	protein MET1	29	2	3	36.690/6.3	ECM(1.3%), Plastid (53%)	-	-	3.24	XP_004504210.1	Cicer arietinum	protein MET1
Protein folding	SCX/In-solution	CaWEP-SCX 60mM-339	XP_004504346.1	UBX domain-containing protein 1-like	175	6	6	46.409/5.91	ECM(0.4%), Nucleus (57%)	-	-	3.24	XP_004504346.1	Cicer arietinum	UBX domain-containing protein 1-like
Miscellenous	SCX/In-solution	CaWEP-SCX 60mM-34	A9TE45	Predicted protein	222	9	1	178.482/5.8	ECM(0.5%), Mitochondria-Nucleus(50%)	-	-	3.24	XP_004493407.1	Cicer arietinum	Predicted protein
Unknown	SCX/In-solution	CaWEP-SCX 60mM-340	XP_004504566.1	Uncharacterized protein	299	32	25	25.945/7.01	ECM	-	+	3.24	XP_004504566.1	Cicer arietinum	Uncharacterized protein
Cell wall biogenesis & architecture	SCX/In-solution	CaWEP-SCX 60mM-341	XP_004504732.1	Polygalacturonase inhibitor 2-like	36	3	6	38.079/9.05	ECM	-	+	3.24	XP_004504732.1	Cicer arietinum	Polygalacturonase inhibitor 2-like
Cell wall biogenesis & architecture	SCX/In-solution	CaWEP-SCX 60mM-342	XP_004505067.1	Pistil-specific extensin-like protein-like	621	23	19	29.605/9.68	ECM(7%), Plasma membrane (35%)	-	-	3.24	XP_004505067.1	Cicer arietinum	Pistil-specific extensin-like protein-like
Unknown	SCX/In-solution	CaWEP-SCX 60mM-343	XP_004505146.1	Uncharacterized protein	133	4	14	17.021/9.95	ECM(4%), Plastid (50%)	-	-	3.24	XP_004505146.1	Cicer arietinum	Uncharacterized protein
Redox Homeostasis	SCX/In-solution	CaWEP-SCX 60mM-344	A0A1S3ECG5	Peroxidase	202	3	3	43.515/9.16	ECM	-	+	3.24	A0A1S3ECG5	Cicer arietinum	Peroxidase
Cell wall remodeling	SCX/In-solution	CaWEP-SCX 60mM-346	XP_004507317.1	non-cyanogenic beta-glucosidase	169	7	4	58.099/6.37	ECM	-	-	3.24	XP_004507317.1	Cicer arietinum	non-cyanogenic beta-glucosidase
Redox Homeostasis	SCX/In-solution	CaWEP-SCX 60mM-347	A0A1S2YPD9	Peroxidase	147	7	15	36.780/9.3	ECM	-	+	3.24	A0A1S2YPD9	Cicer arietinum	Peroxidase
Cell wall remodeling	SCX/In-solution	CaWEP-SCX 60mM-348	XP_004508122.1	Cell wall / vacuolar inhibitor of fructosidase 1-like	444	21	28	19.064/8.23	ECM	-	-	3.24	XP_004508122.1	Cicer arietinum	Cell wall / vacuolar inhibitor of fructosidase 1-like
Redox homeostasis	SCX/In-solution	CaWEP-SCX 60mM-349	XP_004508349.1	Amine oxidase-like primary	417	15	6	76.113/6.52	ECM	-	-	3.24	XP_004508349.1	Cicer arietinum	Amine oxidase-like primary
Signaling	SCX/In-solution	CaWEP-SCX 60mM-35	A9TQA7	Predicted protein	43	6	3	43.510/9.46	ECM(8.1%), Plasma membrane (37%)	-	-	3.24	XP_004499000.1	Cicer arietinum	Keltch repeat protein
Redox Homeostasis	SCX/In-solution	CaWEP-SCX 60mM-350	XP_004508477.1	Blue copper protein-like	123	6	6	37.271/9.13	ECM(3.8%), Plasma membrane (93%)	-	-	3.24	XP_004508477.1	Cicer arietinum	Blue copper protein-like
Redox Homeostasis	SCX/In-solution	CaWEP-SCX 60mM-351	A0A1S2YYU4	Peroxidase	1557	71	38	36.407/9.25	ECM	-	+	3.24	A0A1S2YYU4	Cicer arietinum	Peroxidase
Innate defense	SCX/In-solution	CaWEP-SCX 60mM-352	XP_004509085.1	Subtilisin-like protease SBT1.7	276	19	7	80.559/6.1	ECM	-	-	3.24	XP_004509085.1	Cicer arietinum	Subtilisin-like protease SBT1.7
Redox Homeostasis	SCX/In-solution	CaWEP-SCX 60mM-353	A0A1S2YSQ2	Peroxidase	201	21	12	37.093/7.94	ECM	-	+	3.24	A0A1S2YSQ2	Cicer arietinum	Peroxidase
Cell wall biogenesis & architecture	SCX/In-solution	CaWEP-SCX 60mM-354	XP_004509523.1	Pectin acetylesterase	77	6	8	44.950/8.72	ECM	-	+	3.24	XP_004509523.1	Cicer arietinum	Pectin acetylesterase
Unknown	SCX/In-solution	CaWEP-SCX 60mM-355	XP_004509596.1	Uncharacterized protein	401	29	41	13.210/9.85	ECM	-	-	3.24	XP_004509596.1	Cicer arietinum	Uncharacterized protein
Signaling	SCX/In-solution	CaWEP-SCX 60mM-357	A0A1S2YUQ6	Auxin-induced in root cultures protein 12	368	14	4	25.196/7.79	ECM(3%), Plasma membrane (83%)	-	-	3.24	A0A1S2YUQ6	Cicer arietinum	Auxin-induced in root cultures protein 12
Redox Homeostasis	SCX/In-solution	CaWEP-SCX 60mM-358	A0A1S2YUW3	Stem 28 kDa glycoprotein-like	198	5	9	29.887/8.96	ECM	+	-	3.24	A0A1S2YUW3	Cicer arietinum	Stem 28 kDa glycoprotein-like
Cell wall biogenesis & architecture	SCX/In-solution	CaWEP-SCX 60mM-359	XP_004510467.1	Germin-like protein	518	33	17	23.756/9.1	ECM	+	+	3.24	XP_004510467.1	Cicer arietinum	Germin-like protein
Redox Homeostasis	SCX/In-solution	CaWEP-SCX 60mM-36	B0ZC10	Peroxidase	63	12	4	38.071/9.33	ECM	-	+	3.24	XP_004509315.1	Cicer arietinum	Peroxidase
Cell wall biogenesis & architecture	SCX/In-solution	CaWEP-SCX 60mM-360	A0A1S2YV73	Germin-like protein	165	5	7	22.558/6.69	ECM	+	-	0.16	A0A1S2YV73	Cicer arietinum	Germin-like protein
Innate defense	SCX/In-solution	CaWEP-SCX 60mM-361	XP_004511040.1	Aspartyl protease AED3-like	1618	67	23	47.612/9.52	ECM	-	-	3.24	XP_004511040.1	Cicer arietinum	Aspartyl protease AED3-like
Redox Homeostasis	SCX/In-solution	CaWEP-SCX 60mM-362	A0A1S2YWK0	Heme-binding protein 2-like	38	5	10	24.886/6.6	ECM	+	-	3.24	A0A1S2YWK0	Cicer arietinum	Heme-binding protein 2-like
Unknown	SCX/In-solution	CaWEP-SCX 60mM-363	XP_004511452.1	Uncharacterized protein LOC101511091	76	3	6	35.640/6.06	ECM	-	-	3.24	XP_004511452.1	Cicer arietinum	Uncharacterized protein LOC101511091
Miscellenous	SCX/In-solution	CaWEP-SCX 60mM-364	XP_004511476.1	Cytochrome c probable	393	30	53	12.294/9.37	ECM(1.5%), Mitochondria (62%)	-	-	3.24	XP_004511476.1	Cicer arietinum	Cytochrome c probable
Redox Homeostasis	SCX/In-solution	CaWEP-SCX 60mM-365	A0A1S2YYB3	Peroxidase	129	5	7	36.659/8.76	ECM	-	+	3.24	A0A1S2YYB3	Cicer arietinum	Peroxidase
Redox Homeostasis	SCX/In-solution	CaWEP-SCX 60mM-366	A0A1S2YYU4	Peroxidase	1549	57	35	37.068/9.1	ECM	-	+	3.24	A0A1S2YYU4	Cicer arietinum	Peroxidase
Redox Homeostasis	SCX/In-solution	CaWEP-SCX 60mM-367	A0A1S2YZ20	Peroxidase	124	5	11	35.168/9.4	ECM	-	+	3.24	A0A1S2YZ20	Cicer arietinum	Peroxidase
Cell wall biogenesis & architecture	SCX/In-solution	CaWEP-SCX 60mM-368	XP_004512377.1	Acyl-CoA-binding protein-like isoform X1	254	14	41	11.719/5.14	ECM(1%), Plasma membrane 43%)	-	-	3.24	XP_004512377.1	Cicer arietinum	Acyl-CoA-binding protein-like isoform X1
Cell wall remodeling	SCX/In-solution	CaWEP-SCX 60mM-369	XP_004512546.1	beta-D-xylosidase 6-like probable	128	3	1	87.424/5.61	ECM(14%), Plastid (48%)	-	-	3.24	XP_004512546.1	Cicer arietinum	beta-D-xylosidase 6-like probable
Protein folding	SCX/In-solution	CaWEP-SCX 60mM-37	B3FNQ1	Peptidyl-prolyl cis-trans isomerase	62	1	6	18.397/9.14	ECM(2.2%), Cytoplam (30%)	-	-	3.24	XP_004500742.1	Cicer arietinum	Peptidyl-prolyl cis-trans isomerase
Cell wall biogenesis & architecture	SCX/In-solution	CaWEP-SCX 60mM-370	A0A1S2Z1U9	Germin-like protein	337	8	18	22.050/6.95	ECM	+	-	3.24	A0A1S2Z1U9	Cicer arietinum	Germin-like protein
Cell wall remodeling	SCX/In-solution	CaWEP-SCX 60mM-371	XP_004513829.1	beta-D-xylosidase 7-like probable	144	5	2	87.018/8.48	ECM	-	-	3.24	XP_004513829.1	Cicer arietinum	beta-D-xylosidase 7-like probable
Cell wall biogenesis & architecture	SCX/In-solution	CaWEP-SCX 60mM-372	XP_004514850.1	Pectinesterase	89	17	11	56.465/9.2	ECM	-	+	3.24	XP_004514850.1	Cicer arietinum	Pectinesterase
Redox Homeostasis	SCX/In-solution	CaWEP-SCX 60mM-373	A0A1S2Z4U3	Peroxidase	1026	49	35	38.889/7.56	ECM	-	+	3.24	A0A1S2Z4U3	Cicer arietinum	Peroxidase
Cell wall remodeling	SCX/In-solution	CaWEP-SCX 60mM-374	XP_004515311.1	beta-fructofuranosidase, cell wall isozyme-like isoform X1	73	2	2	69.466/9.14	ECM(10%), Mitochondria (42%)	-	-	3.24	XP_004515311.1	Cicer arietinum	beta-fructofuranosidase, cell wall isozyme-like isoform X1
Signaling	SCX/In-solution	CaWEP-SCX 60mM-375	A0A1S2Z5A3	Nucleoside diphosphate kinase	251	10	16	16.476/6.3	ECM(1.2%), Plastid (52%)	-	-	3.24	A0A1S2Z5A3	Cicer arietinum	Nucleoside diphosphate kinase
Innate defense	SCX/In-solution	CaWEP-SCX 60mM-376	XP_004515346.1	RGG repeats nuclear RNA binding protein A-like	348	6	3	39.196/6.85	ECM(4.5%), Nucleus (54%)	-	-	3.24	XP_004515346.1	Cicer arietinum	RGG repeats nuclear RNA binding protein A-like
Redox Homeostasis	SCX/In-solution	CaWEP-SCX 60mM-379	A0A1S2Z641	Monocopper oxidase-like protein SKU5-like	47	1	2	66.572/8.85	ECM	-	+	3.24	A0A1S2Z641	Cicer arietinum	Monocopper oxidase-like protein SKU5-like
Transcriptional regulation	SCX/In-solution	CaWEP-SCX 60mM-38	B4FMM6	Small nuclear ribonucleoprotein G	32	3	52	8.917/9.22	ECM	-	-	3.24	XP_004494202.1	Cicer arietinum	Small nuclear ribonucleoprotein G
Innate defense	SCX/In-solution	CaWEP-SCX 60mM-380	XP_004515784.1	Subtilisin-like protease SBT1.2	175	10	4	80.636/7.31	ECM	-	-	3.24	XP_004515784.1	Cicer arietinum	Subtilisin-like protease SBT1.2
Redox Homeostasis	SCX/In-solution	CaWEP-SCX 60mM-381	A0A1S2Z6A9	Purple acid phosphatase	71	6	5	70.598/6.02	ECM	-	-	3.24	A0A1S2Z6A9	Cicer arietinum	Purple acid phosphatase
Cell wall biogenesis & architecture	SCX/In-solution	CaWEP-SCX 60mM-382	E1ZK11	Guanylate cyclase domain-containing protein	70	6	0	291.455/5.31	ECM	-	+	3.24	XP_004504732.1	Cicer arietinum	Polygalactouranase inhibitor
Signaling	SCX/In-solution	CaWEP-SCX 60mM-383	V4K9F8	Uncharacterized protein	52	8	2	40.295/9.64	ECM(2%), Nucleus (39%0	-	-	3.24	XP_004499104.2	Cicer arietinum	B3 domain containing protein REM16
Cell wall remodeling	SCX/In-solution	CaWEP-SCX 60mM-384	XP_006468677.1	alpha-galactosidase-like	64	13	6	47.126/8	ECM	-	+	3.24	XP_004492578.1	Cicer arietinum	alpha-galactosidase-like
Innate defense	SCX/In-solution	CaWEP-SCX 60mM-385	XP_006490976.1	Uncharacterized protein	56	2	1	81.645/8.43	ECM	-	+	3.24	XP_004505786.1	Cicer arietinum	Subtilisin like protease SBT1.1
Cell wall biogenesis & architecture	SCX/In-solution	CaWEP-SCX 60mM-388	A0A061GTP4	Cobalamin-independent synthase family protein isoform 1	164	6	3	91.415/8.36	ECM(0.75%), Mitochondria-Plastid(52%)	-	-	3.24	XP_004502016.1	Cicer arietinum	5-methyltetrahydropteroyltriglutamate--homocysteine methyltransferase 1
Protein folding	SCX/In-solution	CaWEP-SCX 60mM-39	B6SZ69	Heat shock cognate 70 kDa protein 2	49	2	3	71.493/5.06	ECM(1.2%), Cytoplasm-Nucleus (62%)	-	-	3.24	XP_004492118.1	Cicer arietinum	Heat shock cognate 70 kDa protein 2
Cell wall biogenesis & architecture	SCX/In-solution	CaWEP-SCX 60mM-390	XP_007025595.1	Pollen Ole e 1 allergen and extensin family protein, putative	118	7	3	35.333/9.91	ECM(0.2%), Plastid (67%)	-	-	3.24	XP_004494688.1	Cicer arietinum	Arabinogalactan protein 31-like
Cell wall remodeling	SCX/In-solution	CaWEP-SCX 60mM-391	XP_007030059.1	Glycosyl hydrolase family protein	201	8	2	134.616/8.68	ECM	-	-	3.24	XP_027187506.1	Cicer arietinum	Glycosyl hydrolase family protein
Redox homeostasis	SCX/In-solution	CaWEP-SCX 60mM-392	A0A061EM24	Amine oxidase isoform 1 Primary	84	7	4	51.384/6.08	ECM	-	-	3.24	XP_004495335.1	Cicer arietinum	Amine oxidase isoform 1 Primary
Cell wall remodeling	SCX/In-solution	CaWEP-SCX 60mM-393	XP_007046244.1	alpha-xylosidase 1	55	9	1	103.945/6.07	ECM	-	-	3.24	XP_004490355.1	Cicer arietinum	alpha-xylosidase 1
Redox Homeostasis	SCX/In-solution	CaWEP-SCX 60mM-394	V7CGB1	PsbP domain-containing protein	120	7	11	19.759/5.92	ECM(1.7%), Plastid (77%)	-	-	3.24	NP_001351835.1	Cicer arietinum	PsbP domain-containing protein
Redox Homeostasis	SCX/In-solution	CaWEP-SCX 60mM-4	A0A022PV76	Thioredoxin domain-containing protein	95	5	7	28.805/6.84	ECM(3%), Plastid (68%)	-	-	3.24	XP_004497675.1	Cicer arietinum	2-cys peroxiredoxin-like protein
Redox Homeostasis	SCX/In-solution	CaWEP-SCX 60mM-40	B6THA4	Oxidoreductase	64	3	2	40.468/5.8	ECM(0.45%), Plastid (36%)	-		3.24	XP_004489900.1	Cicer arietinum	Oxidoreductase
Redox Homeostasis	SCX/In-solution	CaWEP-SCX 60mM-43	B9HQ45	Copper oxidase	74	11	3	67.286/8.24	ECM	-	-	3.24	XP_004501971.1	Cicer arietinum	L-ascorbate oxidase
Cell wall biogenesis & architecture	SCX/In-solution	CaWEP-SCX 60mM-44	B9HQI3	Uncharacterized protein	164	6	2	90.311/6.5	ECM(0.6%), Cytoplasm (24%)	-	-	3.24	XP_004489679.1	Cicer arietinum	5-methyltetrahydropteroyltriglutamate--homocysteine methyltransferase 1
Redox Homeostasis	SCX/In-solution	CaWEP-SCX 60mM-47	B9RM61	Thioredoxin f-type, putative	62	8	10	20.647/9.32	ECM(2%), Plastid (72%)	-	-	3.24	XP_004492848.1	Cicer arietinum	Thioredoxin f-type, putative
Cell wall biogenesis & architecture	SCX/In-solution	CaWEP-SCX 60mM-48	B9RRJ5	Uncharacterized protein Putative	46	2	10	10.026/10.5	ECM(0.6%), Cytoplasm (24%)	-	-	3.24	XP_004489679.1	Cicer arietinum	5-methyltetrahydropteroyltriglutamate--homocysteine methyltransferase 1
Protein folding	SCX/In-solution	CaWEP-SCX 60mM-49	B9RYP6	Heat shock protein, putative	129	14	9	73.464/5.17	ECM	-	-	3.24	XP_004493886.1	Cicer arietinum	Heat shock protein, putative
Unknown	SCX/In-solution	CaWEP-SCX 60mM-5	A0A022QFX6	Uncharacterized protein	185	7	1	73.844/8.51	ECM	-	+	3.24	XP_012569856.1	Cicer arietinum	Uncharacterized protein
Redox Homeostasis	SCX/In-solution	CaWEP-SCX 60mM-50	B9SW28	L-ascorbate oxidase	117	12	3	66.495/7.16	ECM	+	-	3.24	XP_004501971.1	Cicer arietinum	L-ascorbate oxidase
Redox homeostasis	SCX/In-solution	CaWEP-SCX 60mM-51	B9SZA0	Peroxidase 2, putative	32	2	4	35.787/8.74	ECM	-	+	3.24	XP_004490698.1	Cicer arietinum	Peroxidase 2, putative
Miscellenous	SCX/In-solution	CaWEP-SCX 60mM-52	B9SZK8	Uncharacterized protein Putative	46	25	1	48.485/6.71	ECM(1%),Mitochondria (23%)	-	-	3.24	XP_004485504.1	Cicer arietinum	F-box protein
Unknown	SCX/In-solution	CaWEP-SCX 60mM-53	C0HFB2	Uncharacterized protein	52	12	5	16.155/8.98	ECM	-	-	3.24	XP_027192838.1	Cicer arietinum	Uncharacterized protein
Innate defense	SCX/In-solution	CaWEP-SCX 60mM-54	C0P3K4	Uncharacterized protein	107	6	2	53.240/8.03	ECM	-	-	3.24	XP_004509085.1	Cicer arietinum	Subtilisin like protease
Signaling	SCX/In-solution	CaWEP-SCX 60mM-55	C0P5X1	ATPase_AAA_core domain-containing protein	33	1	2	42.982/5.21	ECM	-	-	3.24	XP_004493498.1	Cicer arietinum	Leucine-rich repeat receptor-like tyrosine-protein kinase PXC3
Protein folding	SCX/In-solution	CaWEP-SCX 60mM-56	C0P7S8	Chaperone DNA J homolog1	47	4	2	47.297/5.84	ECM(1%), Plamam membrane (90%)	-	-	3.24	XP_004506241.1	Cicer arietinum	Chaperone DNA J homolog1
Signaling	SCX/In-solution	CaWEP-SCX 60mM-57	C0STY5	Nucleoside diphosphate kinase	77	8	10	25.742/8.83	ECM	-	-	3.24	XP_004515831.1	Cicer arietinum	Nucleoside diphosphate kinase
Signaling	SCX/In-solution	CaWEP-SCX 60mM-58	C0STY7	Nucleoside diphosphate kinase	52	10	14	25.352/9.37	ECM(0.75%), Plastid (35%)	-	-	3.24	XP_012572130.1	Cicer arietinum	Nucleoside diphosphate kinase
Miscellenous	SCX/In-solution	CaWEP-SCX 60mM-6	A0A022QGF4	Histone H4	134	7	17	11.402/11.48	ECM(0.7%), Nucleus (83%)	-	-	3.24	XP_004487047.1	Cicer arietinum	Histone H4
Development	SCX/In-solution	CaWEP-SCX 60mM-60	C1FIJ6	t-SNARE coiled-coil homology domain-containing protein	28	1	3	37.803/9.15	ECM(1.5%), Plasma membrane (33%)	-	+	3.24	XP_004501273.1	Cicer arietinum	Syntaxin 32
Cell wall biogenesis & architecture	SCX/In-solution	CaWEP-SCX 60mM-61	C3TS12	5-methyltetrahydropteroyltriglutamate-- homocysteine methyltransferase-like	164	10	4	84.600/6.01	ECM(0.6%), Cytoplasm (24%)	-	-	3.24	C3TS12	Cicer arietinum	5-methyltetrahydropteroyltriglutamate-- homocysteine methyltransferase-like
Redox Homeostasis	SCX/In-solution	CaWEP-SCX 60mM-62	C5WST2	Purple acid phosphatase	59	5	3	31.084/8.5	ECM	-	-	3.24	XP_004490199.1	Cicer arietinum	Purple acid phosphatase
Cell wall biogenesis & architecture	SCX/In-solution	CaWEP-SCX 60mM-64	C5YGH9	Uncharacterized protein Putative	197	9	5	44.071/8.76	ECM(2.3%), Plastid (83%)	-	-	3.24	XP_004492869.1	Cicer arietinum	phosphoglycolate phosphatase 1B
Redox Homeostasis	SCX/In-solution	CaWEP-SCX 60mM-65	C6TB83	Peroxidase	457	26	6	39.064/5.82	ECM	-	+	3.24	AII99873.1	Cicer arietinum	Peroxidase
Redox Homeostasis	SCX/In-solution	CaWEP-SCX 60mM-66	C9WF02	Peroxidase	51	1	3	36.497/9.52	ECM	-	+	3.24	XP_004509077.1	Cicer arietinum	Peroxidase
Unknown	SCX/In-solution	CaWEP-SCX 60mM-67	D5A9G0	Uncharacterized protein Putative	50	6	3	28.036/6.85	ECM(1.2%), Nucleus (71%)	-	-	3.24	XP_004486880.1	Cicer arietinum	Uncharacterized protein Putative
Development	SCX/In-solution	CaWEP-SCX 60mM-68	D7KL40	Phosphate-induced 1	39	3	3	33.469/9.12	ECM	-	-	3.24	XP_004516718.1	Cicer arietinum	Exordium like
Redox Homeostasis	SCX/In-solution	CaWEP-SCX 60mM-69	D7LTL8	Peroxidase	63	12	4	38.498/4.86	ECM	-	+	3.24	XP_004509315.1	Cicer arietinum	Peroxidase
Transcriptional regulation	SCX/In-solution	CaWEP-SCX 60mM-7	A0A022QIX6	Small nuclear ribonucleoprotein Sm D1	67	2	4	27.857/10.44	ECM	+	-	3.24	XP_004493656.1	Cicer arietinum	Small nuclear ribonucleoprotein Sm D1
Redox Homeostasis	SCX/In-solution	CaWEP-SCX 60mM-70	D7M2J0	Ferredoxin--NADP reductase	119	7	7	40.198/8.66	ECM (17%), Cytoplasm (40%)	-	-	3.24	XP_004486455.1	Cicer arietinum	Ferredoxin--NADP reductase
Cell wall remodeling	SCX/In-solution	CaWEP-SCX 60mM-73	D8QQH4	Uncharacterized protein Putative	85	7	1	57.233/8.03	ECM	-	-	3.24	XP_004505421.1	Cicer arietinum	Beta glucosidase
Cell wall remodeling	SCX/In-solution	CaWEP-SCX 60mM-74	E0CV30	Uncharacterized protein Putative	48	6	9	9.955/9.62	ECM	-	-	3.24	XP_004505421.1	Cicer arietinum	Beta glucosidase
Redox Homeostasis	SCX/In-solution	CaWEP-SCX 60mM-75	E1Z6L2	FBPase domain-containing protein	25	3	4	36.332/5.31	ECM (17%), Cytoplasm (40%)	-	-	3.24	XP_004512139.1	Cicer arietinum	Ferredoxin--NADP reductase
Redox Homeostasis	SCX/In-solution	CaWEP-SCX 60mM-76	E2J5C0	Peroxidase	63	12	4	36.706/9.25	ECM	-	+	3.24	XP_004509315.1	Cicer arietinum	Peroxidase
Protein folding	SCX/In-solution	CaWEP-SCX 60mM-77	E4MXI2	mRNA, clone	119	8	4	73.890/5.1	ECM	-	-	3.24	XP_004493886.1	Cicer arietinum	Heat shock cognate 70 kDa protein
Redox Homeostasis	SCX/In-solution	CaWEP-SCX 60mM-78	E9P161	Peroxidase	49	2	4	37.673/8.44	ECM(25%)	-	+	3.24	XP_004486874.1	Cicer arietinum	Peroxidase
Redox Homeostasis	SCX/In-solution	CaWEP-SCX 60mM-80	F2DL00	Predicted protein	200	7	6	12.768/9.9	ECM	-	-	3.24	NP_001265957.1	Cicer arietinum	Basic blue protein
Protein folding	SCX/In-solution	CaWEP-SCX 60mM-81	F2E8I7	Predicted protein	49	3	6	36.511/8.07	ECM(2.4%), Cytoplasm-Nucleus (31%)	-	-	3.24	XP_004507753.1	Cicer arietinum	Heat shock 70kDa protein
Development	SCX/In-solution	CaWEP-SCX 60mM-82	F4JPJ2	Villin-4-like	70	8	3	110.933/5.95	ECM(1%), Cytoplasm (28%)	-	-	3.24	XP_004487964.1	Cicer arietinum	Villin-4-like
Redox Homeostasis	SCX/In-solution	CaWEP-SCX 60mM-83	F4JZ46	Ferredoxin--NADP reductase	1085	40	24	29.893/5.91	ECM (17%), Cytoplasm (40%)	-	-	3.24	XP_004512139.1	Cicer arietinum	Ferredoxin--NADP reductase
Redox Homeostasis	SCX/In-solution	CaWEP-SCX 60mM-84	F6HAB2	Glyco_hydro_3 domain-containing protein	55	8	9	21.813/8.42	ECM	+	-	3.24	XP_027187506.1	Cicer arietinum	Glyco_hydro_3 domain-containing protein
Cell wall biogenesis & architecture	SCX/In-solution	CaWEP-SCX 60mM-85	F6HGM6	PMEI domain-containing protein	106	4	9	20.614/8.94	ECM	-	-	3.24	XP_004488124.1	Cicer arietinum	Pectinesterase inhibitor
Protein folding	SCX/In-solution	CaWEP-SCX 60mM-86	G1FET0	Heat shock protein 70	63	4	5	71.636/5.07	ECM	-	-	3.24	XP_004493886.1	Cicer arietinum	Heat shock protein 70
Redox Homeostasis	SCX/In-solution	CaWEP-SCX 60mM-87	G7IJU2	Peroxidase	140	47	5	89.141/8.48	ECM	-	+	3.24	AII99873.1	Cicer arietinum	Peroxidase
Protein folding	SCX/In-solution	CaWEP-SCX 60mM-88	G7JFK1	Heat Shock Protein 70	94	5	3	71.894/5.28	ECM(2.4%), Cytoplasm-Nucleus (31%)	-	-	3.24	XP_004507753.1	Cicer arietinum	Heat Shock Protein 70
Cell wall remodeling	SCX/In-solution	CaWEP-SCX 60mM-89	G7JK43	Acid beta-fructofuranosidase	33	1	2	71.911/5.73	ECM(8%), Plastid (33%)	-	-	3.24	XP_004515737.1	Cicer arietinum	Acid beta-fructofuranosidase
Miscellenous	SCX/In-solution	CaWEP-SCX 60mM-9	A0A022QLE1	Uncharacterized protein	35	2	1	55.461/5.56	ECM(2%), Nucleus (35%)	-	-	3.24	XP_004489407.1	Cicer arietinum	RNA binding KH domain containing protein
Redox Homeostasis	SCX/In-solution	CaWEP-SCX 60mM-90	G7KFK6	Peroxidase	46	9	5	36.509/9.2	ECM	-	+	3.24	XP_004490698.1	Cicer arietinum	Peroxidase
Protein folding	SCX/In-solution	CaWEP-SCX 60mM-91	G7KPN3	Glutamate dehydrogenase	71	2	6	44.777/6.34	ECM(2.9%), Mitochondria (40%)	-	-	3.24	XP_004489708.1	Cicer arietinum	Glutamate dehydrogenase
Innate defense	SCX/In-solution	CaWEP-SCX 60mM-92	G7KSX5	Carboxypeptidase	29	1	2	55.431/6.14	ECM	-	+	3.24	XP_004492026.1	Cicer arietinum	Carboxypeptidase
Innate defense	SCX/In-solution	CaWEP-SCX 60mM-93	G7KTF6	Putative tripeptidyl-peptidase II	79	7	2	84.965/9.62	ECM(1.5%), Mitochondria (62%)	-	-	3.24	XP_004492916.1	Cicer arietinum	Subtilisin like protease
Protein folding	SCX/In-solution	CaWEP-SCX 60mM-94	G7KZZ9	Heat shock cognate 70 kDa protein	49	1	1	70.161/5.41	ECM(1.2%), Cytoplasm-Nucleus (62%)	-	-	3.24	XP_004516059.1	Cicer arietinum	Heat shock cognate 70 kDa protein
Transcriptional regulation	SCX/In-solution	CaWEP-SCX 60mM-95	G9JZL3	Nuclear acid binding protein Putative	71	5	10	45.705/6.31	ECM(10%), Nucleus (50%)	-	-	3.24	XP_004507695.1	Cicer arietinum	Nuclear acid binding protein Putative
Redox Homeostasis	SCX/In-solution	CaWEP-SCX 60mM-96	H2D7G8	Peroxidase	47	12	10	39.333/8.32	ECM	-	+	3.24	XP_004496443.1	Cicer arietinum	Peroxidase
Redox Homeostasis	SCX/In-solution	CaWEP-SCX 60mM-97	I0Z401	Ferredoxin-dependent glutamate synthase	47	3	1	163.347/5.58	ECM(0.5%), Mitochondria-Nucleus(50%)	-	-	3.24	XP_004493407.1	Cicer arietinum	Ferredoxin-dependent glutamate synthase
Protein folding	SCX/In-solution	CaWEP-SCX 60mM-98	I0Z6W0	Peptidyl-prolyl cis-trans isomerase	42	4	3	26.147/7.18	ECM(2.2%), Cytoplam (30%)	-	-	3.24	XP_004490023.1	Cicer arietinum	Peptidyl-prolyl cis-trans isomerase
Signaling	SCX/In-solution	CaWEP-SCX 60mM-99	I1I7M6	Protein kinase domain-containing protein	48	5	1	53.282/8.85	ECM	-	+	3.24	XP_004507998.1	Cicer arietinum	Protein kinase domain-containing protein
Protein folding	1-DE	CaWEP-SEU-1	A0A022Q333	Peptidylprolyl isomerase	86	2	7	23.099/8.59	ECM	-	-	0	XP_004504633.1	Cicer arietinum	Peptidylprolyl isomerase
Redox Homeostasis	1-DE	CaWEP-SEU-5	I3SEU9	Thioredoxin domain-containing protein	90	4	16	19.605/8.90	ECM(0.6%), Plastid (48%)	-	-	0	XP_004502573.1	Cicer arietinum	Thioredoxin domain-containing protein
Redox Homeostasis	1-DE	CaWEP-SEU-6	I3SEU9	Thioredoxin domain-containing protein	71	4	10	19.605/8.90	ECM(0.6%), Plastid (48%)	-	-	0	XP_004502573.1	Cicer arietinum	Thioredoxin domain-containing protein
Redox Homeostasis	1-DE	CaWEP-SEU-7	I3SJS4	Thioredoxin domain-containing protein	89	4	16	20.166/8.88	ECM(0.6%), Plastid (48%)	-	-	0	XP_004502573.1	Cicer arietinum	Thioredoxin domain-containing protein
Redox Homeostasis	1-DE	CaWEP-SEU-8	V7AV90	Thioredoxin domain-containing protein	64	2	11	20.010/8.63	ECM(0.6%), Plastid (48%)	-	-	0	XP_004502573.1	Cicer arietinum	Thioredoxin domain-containing protein
Innate defense	1-DE	CaWEP-SEU-9	XP_004495803.1	Pathogenesis-related protein PR-4A-like isoform X1,	89	2	8	16.434/7.55	ECM(3%), Vacuole (44%)	-	-	0	XP_004495803.1	Cicer arietinum	Pathogenesis-related protein PR-4A-like isoform X1,
aSample name abbreviated as IGU, in-gel unenriched and SCX, strong cation exchange followed by concentration of salt used for fractionation . The numbers were designated as CaWEP, where Ca indicates the organism (Cicer arietinum), W denotes chickpea variety WR-315, E represent ECM fraction and P denotes ECM protein. bProtein identification number as in Uniprot. cNumber of peptides. mSubP;http://b…
