# Supplementary material for: Combining extracellular matrix proteome and phosphoproteome of chickpea and meta‐analysis reveal novel proteoforms and evolutionary significance of clade‐specific wall‐associated events in plant
Source: Plant Direct. 2024 Mar 18;8(3):e572. doi: 10.1002/pld3.572 (PMC10945595; doi:10.1002/pld3.572)
Supplement: Supplementary file 2 — Table S2. The list of phosphorylated proteins, peptides and sites detected in ECM fraction of chickpea var. WR‐315. a Sample name abbreviated as IMAC, immobilized metal affinity chromatography and IS, in‐solution digested proteins. b denotes Protein identification number as in Genbank. c signifies Number of peptides. mSubP;http://bioinfo.usu.edu/Plant-mSubP/. WoLFPSORT; https://wolfpsort.hgc.jp/ [file PLD3-8-e572-s013.xls]

## Sheet: F
Table S2. The list of phosphorylated proteins, peptides and sites detected in ECM fraction of chickpea var. WR-315.
Functional category	Sample namea	Organism	Accession Viridaeplantae	Description	Protein Score	NPc	% coverage	Subcellular localization based on mSubP and WolfPSORT	SignalP	TMHMM	Sequence	Phosphorylation info	Modifi- cations	S_ pos	S_ count	T_ pos	T_ count	Y_ pos	Y_ count	Organism	Accession number homolog to Chickpea	Description Chickpea	Sequence homologous to Chickpea	Modifi- cations	Phosphorylation info homologous to Chickpea predicted from NetPhos	S_ pos	S_ count	T_ pos	T_ count	Y_ pos	Y_ count
Cell wall biogenesis and architecture	1DE-TiO2	Chlamydomonas reinhardtii	NP_958414.1	ATP synthase CF1 beta subunit	256	6	15	ECM(0.016%), Plastid (80%)	-	-	M.PWGILIPLTMSDSIETKNMGR.I	M.PWGILIPLpTMpSDpSIEpTKNMGR.I	4pST	12,14	2	10,17	2	NaN	0	Cicer arietinum	A0A1S3E7M1	Pentatricopeptide repeat-containing protein	M.GLVEEAWAVFNSIETKHGLM.P	3pST	M.PWGILIPLpTMpSDpSIEpTKNMGR.I	569,	2	566, 573	2	NaN	0
Cell wall biogenesis and architecture	1DE-TiO2	Nymphaea alba	YP_001001541.1	ATP synthase CF1 beta subunit	546	3	17	ECM(0.016%), Plastid (80%)	-	-	R.DTAGQEINVTCEVQQLLGNNR.V	R.DTAGQEINVpTCEVQQLLGNNR.V	1pST	NaN	0	59	1	NaN	0	Cicer arietinum	XP_027191240.1	ATP synthase CF1 beta subunit	R.DTVGQQINVTCEVQQLLGNNR.I	1pST	R.DTVGQQINVpTCEVQQLLGNNR.I	NaN	0	62	1	NaN	0
Cell wall biogenesis and architecture	1DE-TiO2	Nymphaea alba	YP_001001541.1	ATP synthase CF1 beta subunit	546	6	10	ECM(0.016%), Plastid (80%)	-	-	R.DTAGQEINVTCEVQQLLGNNR.V	R.DTAGQEINVpTCEVQQLLGNNR.V	1pST	NaN	0	59	1	NaN	0	Cicer arietinum	XP_027191240.1	ATP synthase CF1 beta subunit	R.DTVGQQINVTCEVQQLLGNNR.I	1pST	R.DTVGQQINVpTCEVQQLLGNNR.I	NaN	0	62	1	NaN	0
Cell wall biogenesis and architecture	1DE-TiO2	Nymphaea alba	YP_001001541.1	ATP synthase CF1 beta subunit	546	6	9	ECM(0.016%), Plastid (80%)	-	-	R.DTAGQEINVTCEVQQLLGNNR.V	R.DTAGQEINVpTCEVQQLLGNNR.V	1pST	NaN	0	59	1	NaN	0	Cicer arietinum	XP_027191240.1	ATP synthase CF1 beta subunit	R.DTVGQQINVTCEVQQLLGNNR.I	1pST	R.DTVGQQINVpTCEVQQLLGNNR.I	NaN	0	62	1	NaN	0
Cell wall biogenesis and architecture	1DE-TiO2	Nymphaea alba	T1L6T3	ATP synthase subunit beta	674	6	14	ECM(0.016%), Plastid (80%)	-	-	R.DTAGQQIDVTCEVQQLLGNNR.I	R.DTAGQQIDVpTCEVQQLLGNNR.I	1pST	NaN	0	62	1	NaN	0	Cicer arietinum	YP_002149718.1	ATP synthase subunit beta	R.DTVGQQINVTCEVQQLLGNNR.I	1pST	R.DTVGQQINVpTCEVQQLLGNNR.I	NaN	0	62	1	NaN	0
Cell wall biogenesis and architecture	1DE-TiO2	Ricinus communis	B9T4F7	Beta-glucosidase, putative	112	2	13	ECM	+	-	K.VPGIIADNSTGEVSVDQYHRYKQDVDIMQK.L	K.VPGIIADNSTGEVpSVDQYHRYKQDVDIMQK.L	1pST	98	1	NaN	0	NaN	0	Cicer arietinum	XP_004512738.1	Beta-glucosidase, putative	K.VANNGTGDVSVDQYHRYKEDIDLMAKL	1pST	K.VANNGTGDVpSVDQYHRYKEDIDLMAKL	94	1	NaN	0	NaN	0
Cell wall biogenesis and architecture	1DE-TiO2	Cicer arietinum	XP_004505148.1	Cysteine synthase	65	6	9	ECM(1.32%), Plastid (40%)	-	-	K.GAITPGKSVLVEPTSGNTGIGLAFIAASR.G	K.GAITPGKSVLVEPTSGNTGIGLAFIAApSR.G	1pST	165	1	NaN	0	NaN	0	Cicer arietinum	XP_004505148.1	Cysteine synthase	K.GAITPGKSVLVEPTSGNTGIGLAFIAASR.G	1pST	K.GAITPGKSVLVEPTSGNTGIGLAFIAApSR.G	231	1	NaN	0	NaN	0
Cell wall biogenesis and architecture	1DE-TiO2	Amborella trichopoda	W1PEV4	Ferredoxin--NADP reductase	1447	25	17	ECM(1%), Plastid (97%)	-	-	K.EGQSVGVVADGLDKNGKPHK.L	K.EGQpSVGVVADGLDKNGKPHK.L	1pST	NaN	0	324	1	NaN	0	Cicer arietinum	XP_004512139.1	Ferredoxin--NADP reductase	K.EGQSIGVVPDGIDKNGKPHK.L	1pST	K.EGQpSIGVVPDGIDKNGKPHK.L	125	1	NaN	0	NaN	0
Cell wall biogenesis and architecture	1DE-TiO2	Coccomyxa subellipsoidea	I0YN66	Fructose-bisphosphate aldolase	89	6	7	ECM (0.03%)	-	-	R.VRAGPYDEELIATAR.K	R.VRAGPpYDEELIApTAR.K	1pST, 1pY	NaN	0	45	1	38	1	Cicer arietinum	XP_004497121.1	Glucine rich RNA binding protein	R.GRAGPYDRPSRTAR.P	1pST, 1pY	R.GRAGPpYDRPSRpTAR.P	NaN	0	232	1	226	1
Cell wall biogenesis and architecture	1DE-TiO2	Coccomyxa subellipsoidea	I0YN66	Fructose-bisphosphate aldolase	89	6	7	ECM (0.03%)	-	-	R.VRAGPYDEELIATAR.K	R.VRAGPpYDEELIApTAR.K	1pST, 1pY	NaN	0	45	1	38	1	Cicer arietinum	XP_004497121.1	Fructose-bisphosphate aldolase	R.GRAGPYDRPSRTAR.P	1pST, 1pY	R.GRAGPpYDRPSRpTAR.P	NaN	0	232	1	226	1
Cell wall biogenesis and architecture	1DE-TiO2	Coccomyxa subellipsoidea	I0YN66	Fructose-bisphosphate aldolase	89	6	7	ECM (0.03%)	-	-	R.VRAGPYDEELIATAR.K	R.VRAGPpYDEELIApTAR.K	1pST, 1pY	NaN	0	45	1	38	1	Cicer arietinum	XP_004497121.1	Fructose-bisphosphate aldolase	R.GRAGPYDRPSRTAR.P	1pST, 1pY	R.GRAGPpYDRPSRpTAR.P	NaN	0	232	1	226	1
Cell wall biogenesis and architecture	1DE-TiO2	Coccomyxa subellipsoidea	I0YN66	Fructose-bisphosphate aldolase	89	6	7	ECM (0.03%)	-	-	R.VRAGPYDEELIATAR.K	R.VRAGPpYDEELIApTAR.K	1pST, 1pY	NaN	0	45	1	38	1	Cicer arietinum	XP_004497121.1	Fructose-bisphosphate aldolase	R.GRAGPYDRPSRTAR.P	1pST, 1pY	R.GRAGPpYDRPSRpTAR.P	NaN	0	232	1	226	1
Cell wall biogenesis and architecture	1DE-TiO2	Oryza brachyantha	J3N6C9	Fructose-bisphosphate aldolase	225	9	18	ECM(0.1%), Plastid(86%)	-	-	K.GLVPLTGSNNESWCQGLDGLASR.E	K.GLVPLTGSNNEpSWCQGLDGLASR.E	1pST	151	1	NaN	0	NaN	0	Cicer arietinum	XP_004507507.1	Fructose-bisphosphate aldolase	K.GLVPLAGSNDESWCQGLDGLASR.S	1pST	K.GLVPLAGSNDEpSWCQGLDGLASR.C	162	1	NaN	0	NaN	0
Cell wall biogenesis and architecture	1DE-TiO2	Eutrema halophilum	E4MVZ7	Fructose-bisphosphate aldolase	170	9	22	ECM(0.1%),Plastid(95%)	-	-	R.YAAISQDSGLVPIVEPEILLDGEHGIDR.T	R.YAAISQDpSGLVPIVEPEILLDGEHGIDR.T	1pST	219	1	NaN	0	NaN	0	Cicer arietinum	XP_004507507.1	Fructose-bisphosphate aldolase	R.YAAISQDNGLVPIVEPEILLDGEHSIDR.T	1pST	R.YAAIpSQDNGLVPIVEPEILLDGEHSIDR.T	216	1	NaN	0	NaN	0
Cell wall biogenesis and architecture	1DE-TiO2	Eutrema halophilum	E4MVZ7	Fructose-bisphosphate aldolase	170	9	22	ECM(0.1%),Plastid(95%)	-	-	R.YAAISQDSGLVPIVEPEILLDGEHGIDR.T	R.YAAISQDpSGLVPIVEPEILLDGEHGIDR.T	1pST	219	1	NaN	0	NaN	0	Cicer arietinum	XP_004507507.1	Fructose-bisphosphate aldolase	R.YAAISQDNGLVPIVEPEILLDGEHSIDR.T	1pST	R.YAAIpSQDNGLVPIVEPEILLDGEHSIDR.T	216	1	NaN	0	NaN	0
Cell wall biogenesis and architecture	1DE-TiO2	Eutrema halophilum	E4MVZ7	Fructose-bisphosphate aldolase	170	9	22	ECM(0.1%),Plastid(95%)	-	-	R.YAAISQDSGLVPIVEPEILLDGEHGIDR.T	R.YAAISQDpSGLVPIVEPEILLDGEHGIDR.T	1pST	219	1	NaN	0	NaN	0	Cicer arietinum	XP_004507507.1	Fructose-bisphosphate aldolase	R.YAAISQDNGLVPIVEPEILLDGEHSIDR.T	1pST	R.YAAIpSQDNGLVPIVEPEILLDGEHSIDR.T	216	1	NaN	0	NaN	0
Cell wall biogenesis and architecture	1DE-TiO2	Oryza glaberrima	I1QY31	Fructose-bisphosphate aldolase	225	10	30	ECM(0.126%), Cytoplasm(92%)	-	-	R.RIPPAVPGIMFLSGGQSEVEATQNLNAMNQGPNPWHVSFSYAR.A	R.RIPPAVPGIMFLSGGQSEVEATQNLNAMNQGPNPWHVSFpSpYAR.A	1pST,1pY	326	1	NaN	0	327	1	Cicer arietinum	XP_004507507.1	Fructose-bisphosphate aldolase	R.RIPPSVPGIMFLSGGQSEVEATLNLNAMNQSPNPWHVSFSYAR.A	1pST,1pY	R.RIPPSVPGIMFLSGGQSEVEATLNLNAMNQSPNPWHVSFpSpYAR.A	326	1	NaN	0	327	1
Cell wall biogenesis and architecture	1DE-TiO2	Nicotiana tabacum	F2VJ75	Fructose-bisphosphate aldolase	734	24	22	ECM(0.2%),Plastid(91%)	-	-	R.YAAISQDSGLVPIVEPEILLDGEHGIDR.T	R.YAAISQDpSGLVPIVEPEILLDGEHGIDR.T	1pST	118	1	NaN	0	NaN	0	Cicer arietinum	XP_004497016.1	Fructose-bisphosphate aldolase	R.YAAISQDNGLVPIVEPEILLDGDHPIER.T	1pST	R.YAAIpSQDNGLVPIVEPEILLDGDHPIER.T	207	1	NaN	0	NaN	0
Cell wall biogenesis and architecture	1DE-TiO2	Nicotiana tabacum	F2VJ75	Fructose-bisphosphate aldolase	734	24	22	ECM(0.2%),Plastid(91%)	-	-	R.YAAISQDSGLVPIVEPEILLDGEHGIDR.T	R.YAAISQDpSGLVPIVEPEILLDGEHGIDR.T	1pST	118	1	NaN	0	NaN	0	Cicer arietinum	XP_004497016.1	Fructose-bisphosphate aldolase	R.YAAISQDNGLVPIVEPEILLDGDHPIER.T	1pST	R.YAAIpSQDNGLVPIVEPEILLDGDHPIER.T	207	1	NaN	0	NaN	0
Cell wall biogenesis and architecture	1DE-TiO2	Nicotiana tabacum	F2VJ75	Fructose-bisphosphate aldolase	734	24	22	ECM(0.2%),Plastid(91%)	-	-	R.YAAISQDSGLVPIVEPEILLDGEHGIDR.T	R.YAAISQDpSGLVPIVEPEILLDGEHGIDR.T	1pST	118	1	NaN	0	NaN	0	Cicer arietinum	XP_004497016.1	Fructose-bisphosphate aldolase	R.YAAISQDNGLVPIVEPEILLDGDHPIER.T	1pST	R.YAAIpSQDNGLVPIVEPEILLDGDHPIER.T	207	1	NaN	0	NaN	0
Cell wall biogenesis and architecture	1DE-TiO2	Musa acuminata	M0TR81	Fructose-bisphosphate aldolase	96	7	17	ECM(0.33%), Plastid(66%)	-	-	K.GLVPLTGSNDESWCQGLDGLASR.C	K.GLVPLTGSNDEpSWCQGLDGLASR.C	1pST	151	1	NaN	0	NaN	0	Cicer arietinum	XP_004507507.1	Fructose-bisphosphate aldolase	K.GLVPLAGSNDESWCQGLDGLASR.S	1pST	K.GLVPLAGSNDEpSWCQGLDGLASR.C	162	1	NaN	0	NaN	0
Cell wall biogenesis and architecture	1DE-TiO2	Arachis hypogaea	T2B9M0	Fructose-bisphosphate aldolase	111	6	8	ECM(0.35%),Cytoplasm(45%)	-	-	K.KAQEAFLTRAK.A	K.KAQEAFLpTRAK.A	1pST	NaN	0	324	1	NaN	0	Cicer arietinum	O65735.1	Fructose-bisphosphate aldolase	K.RTIRLNLTANA.A	1pST	K.RTIRLNLpTANA.A	NaN	0	328	1	NaN	0
Cell wall biogenesis and architecture	1DE-TiO2	Brassica rapa	M4EQV8	Fructose-bisphosphate aldolase	89	4	16	ECM(0.35%),Plastid(95%)	-	-	R.YAAISQDSGLVPIVEPEILLDGEHNIDR.T	R.YAAIpSQDSGLVPIVEPEILLDGEHNIDR.T	1pST	163	1	NaN	0	NaN	0	Cicer arietinum	XP_004507507.1	Fructose-bisphosphate aldolase	R.YAAISQDNGLVPIVEPEILLDGEHSIDR.T	1pST	R.YAAIpSQDNGLVPIVEPEILLDGEHSIDR.T	217	1	NaN	0	NaN	0
Cell wall biogenesis and architecture	1DE-TiO2	Brassica rapa	M4EQV8	Fructose-bisphosphate aldolase	89	4	16	ECM(0.36%), Plastid(92%)	-	-	K.GLVPLVGSDDESWCQGLDGLASR.T	K.GLVPLVGSDDEpSWCQGLDGLASR.T	1pST	163	1	NaN	0	NaN	0	Cicer arietinum	XP_004507507.1	Fructose-bisphosphate aldolase	K.GLVPLAGSNDESWCQGLDGLASR.S	1pST	K.GLVPLAGSNDEpSWCQGLDGLASR.C	162	1	NaN	0	NaN	0
Cell wall biogenesis and architecture	1DE-TiO2	Oryza sativa	O22486	Fructose-bisphosphate aldolase	94	5	22	ECM(0.86%), Plastid(92%)	-	-	K.GLVPSAGSNNESWCQGLDGLASR.E	K.GLVPSAGSNNEpSWCQGLDGLASR.E	1pST	151	1	NaN	0	NaN	0	Cicer arietinum	XP_004507507.1	Fructose-bisphosphate aldolase	K.GLVPLAGSNDESWCQGLDGLASR.S	1pST	K.GLVPLAGSNDEpSWCQGLDGLASR.C	162	1	NaN	0	NaN	0
Cell wall biogenesis and architecture	1DE-TiO2	Oryza sativa	O22486	Fructose-bisphosphate aldolase	94	5	22	ECM(0.86%), Plastid(92%)	-	-	K.GLVPSAGSNNESWCQGLDGLASR.E	K.GLVPSAGSNNEpSWCQGLDGLASR.E	1pST	151	1	NaN	0	NaN	0	Cicer arietinum	XP_004507507.1	Fructose-bisphosphate aldolase	K.GLVPLAGSNDESWCQGLDGLASR.S	1pST	K.GLVPLAGSNDEpSWCQGLDGLASR.C	162	1	NaN	0	NaN	0
Cell wall biogenesis and architecture	1DE-TiO2	Oryza glaberrima	O22486	Fructose-bisphosphate aldolase	94	5	22	ECM(0.86%), Plastid(92%)	-	-	R.RIPPAVPGIMFLSGGQSEVEATQNLNAMNQGPNPWHVSFSYAR.A	R.RIPPAVPGIMFLSGGQSEVEATQNLNAMNQGPNPWHVSFpSpYAR.A	1pST	151	1	NaN	0	NaN	0	Cicer arietinum	XP_004507507.1	Fructose-bisphosphate aldolase	R.RIPPSVPGIMFLSGGQSEVEATLNLNAMNQSPNPWHVSFSYAR.A	1pST, 1pY	R.RIPPAVPGIMFLSGGQSEVEATQNLNAMNQGPNPWHVSFpSpYAR.A	338	1	NaN	0	339	1
Cell wall biogenesis and architecture	1DE-TiO2	Glycine max	I1JSJ5	Fructose-bisphosphate aldolase	657	22	23	ECM(1.2%), Plastid (40%)	-	-	R.KTFLVTANKQLTMVMTK.V	R.KTFLVpTANKQLpTMVMpTK.V	3pST	NaN	0	311317321	3	NaN	0	Cicer arietinum	XP_004493124.1	Fructose-bisphosphate aldolase	R. KSYVGNAVLTAYATAK.C	3pST	R. KpSYVGNAVLpTAYApTAK.C	313	1	321, 325	2	NaN	0
Cell wall biogenesis and architecture	1DE-TiO2	Phaseolus vulgaris	T2DLU1	Fructose-bisphosphate aldolase	650	21	19	ECM(1.2%), Plastid (40%)	-	-	R.QPSASVVRCSPTNPSALTIRAGSYADELVK.T	R.QPpSASVVRCSPpTNPpSALpTIRAGpSYADELVK.T	5pST	30,42,50	3	39,45	2	NaN	0	Cicer arietinum	O65735	Fructose-bisphosphate aldolase	R.QDALLTRAKANSEATLGTYKGNSQLGEGASE	5pST	R.QDALLpTRAKANpSEApTLGTYKGNpSQLGEGApSE	331, 342, 349	3	325, 334	2	NaN	0
Cell wall biogenesis and architecture	1DE-TiO2	Capsella rubella	R0HSY4	Fructose-bisphosphate aldolase	118	7	17	ECM	-	+	K.GLVPLTGSNDESWCQGLDGLASR.T	K.GLVPLTGSNDEpSWCQGLDGLASR.T	1pST	195	1	NaN	0	NaN	0	Cicer arietinum	XP_004507507.1	Fructose-bisphosphate aldolase	K.GLVPLAGSNDESWCQGLDGLASR.S	1pST	K.GLVPLAGSNDEpSWCQGLDGLASR.C	162	1	NaN	0	NaN	0
Cell wall biogenesis and architecture	1DE-TiO2	Capsella rubella	R0HSY4	Fructose-bisphosphate aldolase	118	7	17	ECM	-	+	R.YAAISQDSGLVPIVEPEILLDGEHGIDR.T	R.YAAISQDpSGLVPIVEPEILLDGEHGIDR.T	1pST	195	1	NaN	0	NaN	0	Cicer arietinum	XP_004507508.1	Fructose-bisphosphate aldolase	R.YAAISQDNGLVPIVEPEILLDGEHGIDR.T	1pST	R.YAAIpSQDNGLVPIVEPEILLDGEHGIDR.T	216	1	NaN	0	NaN	0
Cell wall biogenesis and architecture	1DE-TiO2	Capsella rubella	R0HSY4	Fructose-bisphosphate aldolase	118	7	17	ECM	-	+	R.YAAISQDSGLVPIVEPEILLDGEHGIDR.T	R.YAAISQDpSGLVPIVEPEILLDGEHGIDR.T	1pST	195	1	NaN	0	NaN	0	Cicer arietinum	XP_004507508.1	Fructose-bisphosphate aldolase	R.YAAISQDNGLVPIVEPEILLDGEHGIDR.T	1pST	R.YAAIpSQDNGLVPIVEPEILLDGEHGIDR.T	216	1	NaN	0	NaN	0
Cell wall biogenesis and architecture	1DE-TiO2	Capsella rubella	R0HSY4	Fructose-bisphosphate aldolase	118	7	17	ECM	-	+	R.YAAISQDSGLVPIVEPEILLDGEHGIDR.T	R.YAAISQDpSGLVPIVEPEILLDGEHGIDR.T	1pST	195	1	NaN	0	NaN	0	Cicer arietinum	XP_004507508.1	Fructose-bisphosphate aldolase	R.YAAISQDNGLVPIVEPEILLDGEHGIDR.T	1pST	R.YAAIpSQDNGLVPIVEPEILLDGEHGIDR.T	216	1	NaN	0	NaN	0
Cell wall biogenesis and architecture	1DE-TiO2	Selaginella moellendorffii	D8QVB8	Glutamate dehydrogenase	61	2	9	ECM(0.6%)	-	-	R.EAATGRGVVYVTEALLADHGK.S	R.EAATGRGVVYVTEALLADHGK.S	1pST,1pY	NaN	0	185	1	191	1	Cicer arietinum	XP_004489708.1	Glutamate dehydrogenase	R.DAATGRGVLFATEALLNEYGK.S	1pST,1pY	R.DAATGRGVLFApTEALLNEpYGK.S	NaN	0	193	1	200	1
Cell wall biogenesis and architecture	1DE-TiO2	Morus notabilis	W9R093	Glutamate dehydrogenase	61	2	8	ECM(8.8%), Mitochondria(11%) rest others	-	-	K.NSKGIDLPGLLKHSK.E	K.NSKGIDLPGLLKHpSK.E	1pST	257	1	NaN	0	NaN	0	Cicer arietinum	XP_004493158.1	Glutamate dehydrogenase	K.NFKLASRLLGLDSKL.E	1pST	K.NFKLASRLLGLDpSKL.E	22	1	NaN	0	NaN	0
Cell wall biogenesis and architecture	1DE-TiO2	Eutrema halophilum	E4MX16	Glyceraldehyde-3-phosphate dehydrogenase	64	49	3	ECM(0.5%),Plastid(50%)	-	-	-.MASATFSVPKPSLQGFTEFSGLRSSSASLPFGK.K	MASATFpSVPKPSLQGFTEFSGLRSSSASLPFGK.K	1pST	7	1	NaN	0	NaN	0	Cicer arietinum	XP_004493116.1	Glyceraldehyde-3-phosphate dehydrogenase	.MASATLSVAKPTLKGNGKGFSEFSGLRNSTGY.L	1pST	.MASATLpSVAKPTLKGNGKGFSEFSGLRNSTGY.L	7	1	NaN	0	NaN	0
Cell wall biogenesis and architecture	1DE-TiO2	Morus notabilis	W9SF99	Glyceraldehyde-3-phosphate dehydrogenase	170	8	20	ECM(0.7%), Mitochondria (47%)	-	-	K.TVTVHGIRNPEEIPWGESGADFVVESTGVFTDKDK.A	K.TVpTVHGIRNPEEIPWGEpSGADFVVESTGVFTDKDK.A	2pST	89	1	104	1	NaN	0	Cicer arietinum	XP_004502328.1	Glyceraldehyde-3-phosphate dehydrogenase	K.TVTVFGTRNPEEIPWGEVGADYVVESTGVFTDKDK.A	2pST	K.TVpTVFGTRNPEEIPWGEVGADYVVEpSTGVFTDKDK.A	103	1	80	1	NaN	0
Cell wall biogenesis and architecture	1DE-TiO2	Solanum tuberosum	M0ZHN3	Malic enzyme	68	2	12	ECM(0.26%), Cytoplasm(71%)	-	-	K.LLGGSLADHTFLFFGAGEAGTGIAELIALAISKKTK.A	K.LLGGpSLADHTFLFFGAGEAGTGIAELIALAIpSKKpTK.A	3pST	326353	2	356	1	NaN	0	Cicer arietinum	XP_004501098.1	Malic enzyme	K.LVGGTLADHTFLFLGAGEAGTGIAELIALEISKQTK.A	3pST	K.LVGGpTLADHTFLFLGAGEAGTGIAELIALEIpSKQpTK.A	311323	2	356	1	NaN	0
Cell wall biogenesis and architecture	1DE-TiO2	Glycine max	K7N0G2	Metallophos domain-containing protein	64	3	17	ECM(3%), Plastid (60%)	+	+	K.SFGSKISLDSGILGVLYFLISNLCYR.L	K.SFGSKISLDSGILGVLYFLISNLCYR.L	1pST,1pY	0	0	0	0	0	0	Cicer arietinum	XP_004498457.1	Metallophos domain-containing protein	K.SFGYAFIGIGLSLATIIQGKGKS.T	1pST,1pY	K.SFGpYAFIGIGLpSLATIIQGKGKS.T	223	1	NaN	0	215	1
Cell wall biogenesis and architecture	1DE-TiO2	Cicer arietinum	XP_004508521.1	NADH-cytochrome b5 reductase-like protein-like	54	4	16	ECM(0.3%), Mitochondria(44%)	-	-	R.VATSTPIAFASQSKSSR.T	R.VATSTPIAFASQSKSpSR.T	1pST	23	1	NaN	0	NaN	0	Cicer arietinum	XP_004508521.1	NADH-cytochrome b5 reductase-like protein-like	R.VATSTPIAFASQSKSSR.T	1pST	R.VATSTPIAFASQSKSpSR.T	23	1	NaN	0	NaN	0
Cell wall biogenesis and architecture	1DE-TiO2	Cicer arietinum	XP_004508521.1	NADH-cytochrome b5 reductase-like protein-like	54	4	16	ECM(0.3%), Mitochondria(44%)	-	-	R.VATSTPIAFASQSKSSR.T	R.VATSTPIAFASQSKSpSR.T	1pST	23	1	NaN	0	NaN	0	Cicer arietinum	XP_004508521.1	NADH-cytochrome b5 reductase-like protein-like	R.VATSTPIAFASQSKSSR.T	1pST	R.VATSTPIAFASQSKSpSR.T	23	1	NaN	0	NaN	0
Cell wall biogenesis and architecture	1DE-TiO2	Nymphaea alba	T1L6T4	Oxidored_q6 domain-containing protein	674	6	9	ECM	-	-	R.DTAGQQIDVTCEVQQLLGNNR.I	R.DpTAGQQIDVTCEVQQLLGNNR.I	1pST	NaN	0	54	1	NaN	0	Cicer arietinum	YP_002149718.1	ATP synthase subunit beta	R.DTVGQQINVTCEVQQLLGNNR.I	1pST	R.DTVGQQINVpTCEVQQLLGNNR.I	NaN	0	62	1	NaN	0
Cell wall biogenesis and architecture	1DE-TiO2	Nymphaea alba	T1L6T5	Oxidored_q6 domain-containing protein	674	4	5	ECM	-	-	R.DTAGQQIDVTCEVQQLLGNNR.I	R.DTAGQQIDVpTCEVQQLLGNNR.I	1pST	NaN	0	62	1	NaN	0	Cicer arietinum	YP_002149718.1	ATP synthase subunit beta	R.DTVGQQINVTCEVQQLLGNNR.I	1pST	R.DTVGQQINVpTCEVQQLLGNNR.I	NaN	0	62	1	NaN	0
Cell wall biogenesis and architecture	1DE-TiO2	Theobroma cacao	A0A061GKR2	Pectin methylesterase 3	71	4	3	ECM(18%), Golgi (28%)	-	-	K.LISTNKNLPK.R	K.LIpSTNKNLPK.R	1pST	115	1	NaN	0	NaN	0	Cicer arietinum	XP_004504479.1	polynucleotide 5'-hydroxyl-kinase NOL9	K.LIEINSARQDSLNR.S	1pST	K.LIEINpSARQDSLNR.S	215	1	NaN	0	NaN	0
Cell wall biogenesis and architecture	1DE-TiO2	Solanum tuberosum	M0ZPQ8	Pectinesterase	69	6	9	ECM(18.6%), Cytoplasm (30%)	-	-	K.KKNIMLMGDGMDATIITGNLNVIDGSTTFK.S	K.KKNIMLMGDGMDATIIpTGNLNVIDGpSTTFK.S	2pST	248	1	239	1	NaN	0	Cicer arietinum	XP_004492228.1	Pectinesterase	K.KKNVMLVGDGMDATIITGNLNFIDGTTTFK.S	2pST	K.KKNVMLVGDGMDATIIpTGNLNFIDGpTTTFK.S	NaN	0	306, 315	2	NaN	0
Cell wall biogenesis and architecture	1DE-TiO2	Brassica rapa	M4CBG7	Pectinesterase	71	4	4	ECM	-	+	R.EYANTGAGAGTGDR.V	R.EYANTGAGAGTGDR.V	1pST	541	1	NaN	0	NaN	0	Cicer arietinum	NP_001265901.1	Pectinesterase	R.EYQNTGPGAGTSKR.V	2pST	R.EYQNTGPGAGTpSKpSR.V	541543	2	NaN	0	NaN	0
Cell wall biogenesis and architecture	1DE-TiO2	Glycine max	K7K5X8	Pectinesterase	66	4	8	ECM	-	+	R.KPNENQKNLFTAQGREDPNQNTGISILNCK.I	R.KPNENQKNLFTAQGREDPNQNTGIpSILNCK.I	1pST	442	1	NaN	0	NaN	0	Cicer arietinum	XP_004494389.1	Pectinesterase	R.DPNQNTGISIINSK.I	1pST	R.DPNQNTGIpSIINSK.I	429	1	NaN	0	NaN	0
Cell wall biogenesis and architecture	1DE-TiO2	Linum usitatissimum	Q9FVF9	Pectinesterase	71	5	4	ECM	-	+	R.VSEAVAAAPSK.S	R.VSEAVAAAPpSK.S	1pST	267	1	NaN	0	NaN	0	Cicer arietinum	XP_012574099.1	Pectinesterase	R.VSEAVASAPLK.S	1pST	R.VSEAVApSAPLK.S	293	1	NaN	0	NaN	0
Cell wall biogenesis and architecture	1DE-TiO2	Pisum sativum	Q84UI7	Pectinesterase	451	14	7	ECM(5%), Plastid (45%)	-	+	K.TVAEAVASVPNK.G	K.pTVAEAVASVPNK.G	1pST	NaN	0	254	1	NaN	0	Cicer arietinum	XP_027186662.1	Pectinesterase	K.TVAEAVASAPDN.G	1pST	K.pTVAEAVASAPDN.G	NaN	0	192	1	NaN	0
Cell wall biogenesis and architecture	1DE-TiO2	Phaseolus vulgaris	V7ANW5	Pectinesterase	58	12	2	ECM(0.5%), Nucleus (45%)	-	+	-.MTTPKLPYAGIGDSGDSGDSGNHISLSKK.T	MTTPKLPpYAGIGDpSGDpSGDSGNHISLSKK.T	2pST	568569	2	NaN	0	NaN	0	Cicer arietinum	XP_004505142.1	FAM113 protein	.MGKNQAYKAMQRARLGGASAGPDEVEDGMV.D	2pST,1pY	.MGKNQApYKAMQRARLGGApSAGPDEVEDGMV.D	19	1	NaN	0	7	1
Cell wall biogenesis and architecture	1DE-TiO2	Glycine max	K7KZN7	Pectinesterase	95	9	2	ECM(1%), Plastid (45%)	-	+	K.GFIAKDIGFVNNAGASKHQAVALR.S	K.GFIAKDIGFVNNAGApSKHQAVALR.S	1pST	979	1	NaN	0	NaN	0	Cicer arietinum	XP_004510571.1	Pectinesterase	K.GFIAKDIKFVNTAGASKHQAVALR.S	1pST	K.GFIAKDIKFVNTAGApSKHQAVALR.S	377	1	NaN	0	NaN	0
Cell wall biogenesis and architecture	1DE-TiO2	Cucumis sativus	XP_004134752.1	Pectinesterase/pectinesterase inhibitor-like	69	6	8	ECM	-	-	K.KNVMIVGDGMDSTIITGSLNVVDGSTTFK.S	K.KNVMIVGDGMDSTIIpTGpSLNVVDGSTTFK.S	2pST	310	1	308	1	NaN	0	Cicer arietinum	XP_004492227.1	Pectinesterase/pectinesterase inhibitor-like	K.KNVMLVGDGMDVTTITGSLNVIDGSTTFK.S	2pST	K.KNVMLVGDGMDVTTIpTGpSLNVIDGSTTFK.S	310	1	308	1	NaN	0
Cell wall biogenesis and architecture	1DE-TiO2	Vigna unguiculata	O24548	Type IIIa membrane protein cp-wap13	61	6	21	ECM(9%), Plasmamembrane (20%)	-	-	K.YIYTIDDDCFVAKDPSGKDINALEQHIK.N	K.YIYTIDDDCFVAKDPpSGKDINALEQHIK.N	1pST	84	1	NaN	0	NaN	0	Cicer arietinum	XP_004490223.1	UDP-glucose:protein transglucosylase-like protein	K.YIYTIDDDCFVAKDPSGHEINALEQHIK.N	1pST	K.YIYTIDDDCFVAKDPpSGHEINALEQHIK.N	111	1	NaN	0	NaN	0
Cell wall biogenesis and architecture	1DE-TiO2	Arabidopsis thaliana	Q9LUE6	UDP-arabinopyranose mutase 4	61	5	8	ECM(2%), Cytoplasm (54%)	-	-	K.CYMEISNMTK.E	K.CYMEIpSNMpTK.E	2pST	16	1	19	1	NaN	0	Cicer arietinum	XP_004498418.2	UDP-arabinopyranose mutase 4	.QDHEISSRES.I	2pST	.QDHEIpSpSRES.I	716, 717	2	NaN	0	NaN	0
Cell wall biogenesis and architecture	1DE-TiO2	Solanum lycopersicum	Q6IV07	UDP-glucose:protein transglucosylase-like protein	164	9	21	ECM(14%), Cytoplasm (33%)	-	-	K.YIYTIDDDCFVAKDPSGKDINALEQHIK.N	K.YIYTIDDDCFVAKDPpSGKDINALEQHIK.N	1pST	110	1	NaN	0	NaN	0	Cicer arietinum	XP_004490223.1	UDP-glucose:protein transglucosylase-like protein	K.YIYTIDDDCFVAKDPSGHEINALEQHIK.N	1pST	K.YIYTIDDDCFVAKDPpSGHEINALEQHIK.N	111	1	NaN	0	NaN	0
Cell wall remodeling	1DE-TiO2	Vitis vinifera	A5BMU2	Chalcone-flavonone isomerase family protein	56	4	18	ECM	-	-	K.ITVENANVVEMIK.K	K.IpTVENANVVEMIK.K	1pST	NaN	0	166	1	NaN	0	Cicer arietinum	XP_004502829.1	Chalcone-flavonone isomerase family protein	K.ETVLVDEIPYPSKITTTK.P	1pST	K.EpTVLVDEIPYPSKITTTK.P	NaN	0	5	1	NaN	0
Cell wall remodeling	1DE-TiO2	Cicer arietinum	XP_004496443.1	Glutathione peroxidase	53	9	12	ECM	+	-	R.LHFHDCFVQGCDGSVLLDGSASGPSEKDAPPNLSLR.A	R.LHFHDCFVQGCDGSVLLDGSASGPSEKDAPPNLpSLR.A	1pST	NaN	0	290	1	NaN	0	Cicer arietinum	XP_004496443.1	Glutathione peroxidase	R.LHFHDCFVQGCDGSVLLDGSASGPSEKDAPPNLSLR.A	1pST	R.LHFHDCFVQGCDGSVLLDGSASGPSEKDAPPNLpSLR.A	112	1	NaN	0	NaN	0
Cell wall remodeling	1DE-TiO2	Cicer arietinum	XP_004496443.1	Glutathione peroxidase	53	9	12	ECM	+	-	R.LHFHDCFVQGCDGSVLLDGSASGPSEKDAPPNLSLR.A	R.LHFHDCFVQGCDGSVLLDGSASGPSEKDAPPNLpSLR.A	1pST	NaN	0	290	1	NaN	0	Cicer arietinum	XP_004496443.1	Glutathione peroxidase	R.LHFHDCFVQGCDGSVLLDGSASGPSEKDAPPNLSLR.A	1pST	R.LHFHDCFVQGCDGSVLLDGSASGPSEKDAPPNLpSLR.A	112	1	NaN	0	NaN	0
Cell wall remodeling	1DE-TiO2	Cicer arietinum	XP_004496443.1	Glutathione peroxidase	53	9	12	ECM	+	-	R.LHFHDCFVQGCDGSVLLDGSASGPSEKDAPPNLSLR.A	R.LHFHDCFVQGCDGSVLLDGSASGPSEKDAPPNLpSLR.A	1pST	NaN	0	290	1	NaN	0	Cicer arietinum	XP_004496443.1	Glutathione peroxidase	R.LHFHDCFVQGCDGSVLLDGSASGPSEKDAPPNLSLR.A	1pST	R.LHFHDCFVQGCDGSVLLDGSASGPSEKDAPPNLpSLR.A	112	1	NaN	0	NaN	0
Cell wall remodeling	1DE-TiO2	Cicer arietinum	XP_004496443.1	Glutathione peroxidase	53	9	12	ECM	+	-	R.LHFHDCFVQGCDGSVLLDGSASGPSEKDAPPNLSLR.A	R.LHFHDCFVQGCDGSVLLDGSASGPSEKDAPPNLpSLR.A	1pST	NaN	0	290	1	NaN	0	Cicer arietinum	XP_004496443.1	Glutathione peroxidase	R.LHFHDCFVQGCDGSVLLDGSASGPSEKDAPPNLSLR.A	1pST	R.LHFHDCFVQGCDGSVLLDGSASGPSEKDAPPNLpSLR.A	112	1	NaN	0	NaN	0
Cell wall remodeling	1DE-TiO2	Cicer arietinum	XP_004496443.1	Glutathione peroxidase	53	9	12	ECM	+	-	R.LHFHDCFVQGCDGSVLLDGSASGPSEKDAPPNLSLR.A	R.LHFHDCFVQGCDGSVLLDGSASGPSEKDAPPNLpSLR.A	1pST	NaN	0	290	1	NaN	0	Cicer arietinum	XP_004496443.1	Glutathione peroxidase	R.LHFHDCFVQGCDGSVLLDGSASGPSEKDAPPNLSLR.A	1pST	R.LHFHDCFVQGCDGSVLLDGSASGPSEKDAPPNLpSLR.A	112	1	NaN	0	NaN	0
Cell wall remodeling	1DE-TiO2	Cicer arietinum	XP_004496443.1	Glutathione peroxidase	53	9	12	ECM	+	-	R.LHFHDCFVQGCDGSVLLDGSASGPSEKDAPPNLSLR.A	R.LHFHDCFVQGCDGSVLLDGSASGPSEKDAPPNLpSLR.A	1pST	NaN	0	290	1	NaN	0	Cicer arietinum	XP_004496443.1	Glutathione peroxidase	R.LHFHDCFVQGCDGSVLLDGSASGPSEKDAPPNLSLR.A	1pST	R.LHFHDCFVQGCDGSVLLDGSASGPSEKDAPPNLpSLR.A	112	1	NaN	0	NaN	0
Cell wall remodeling	1DE-TiO2	Cicer arietinum	XP_004496443.1	Glutathione peroxidase	53	9	12	ECM	+	-	R.LHFHDCFVQGCDGSVLLDGSASGPSEKDAPPNLSLR.A	R.LHFHDCFVQGCDGSVLLDGSASGPSEKDAPPNLpSLR.A	1pST	NaN	0	290	1	NaN	0	Cicer arietinum	XP_004496443.1	Glutathione peroxidase	R.LHFHDCFVQGCDGSVLLDGSASGPSEKDAPPNLSLR.A	1pST	R.LHFHDCFVQGCDGSVLLDGSASGPSEKDAPPNLpSLR.A	112	1	NaN	0	NaN	0
Cell wall remodeling	1DE-TiO2	Medicago truncatula	G7IH35	Group 1 family glycosyltransferase	97	39	4	ECM(0.5%), Plasma membrane (29%)	-	-	R.VIESVNVVMATYEDALLGDVQVYPEK.G	R.VIESVNVVMATpYEDALLGDVQVYPEK.G	1pY	NaN	0	NaN	0	192	1	Cicer arietinum	XP_004506153.1	Elongation factor EF-2	R.VIENANVIMATYEDPLLGDVQVYPEK.G	1pY	R.VIENANVIMATpYEDPLLGDVQVYPEK.G	NaN	0	NaN	0	192	1
Cell wall remodeling	1DE-TiO2	Hordeum vulgare	M0VVN8	Peroxidase	56	6	9	ECM(12%), Plasma membrane(24%)	+	-	K.DSTANLSLAGDGFDTVIK.A	K.DSpTANLSLAGDGFDTVIK.A	1pST	NaN	0	94	1	NaN	0	Cicer arietinum	XP_004511856.1	Peroxidase	K.DHPDNLSLAGDGFDTVIK.A	1pST	K.DHPDANLpSLAGDGFDTVIK.A	99	1	NaN	0	NaN	0
Cell wall remodeling	1DE-TiO2	Hordeum vulgare	M0VVN8	Peroxidase	56	6	9	ECM(12%), Plasma membrane(24%)	+	-	K.DSTANLSLAGDGFDTVIK.A	K.DSpTANLSLAGDGFDTVIK.A	1pST	NaN	0	94	1	NaN	0	Cicer arietinum	XP_004511856.1	Peroxidase	K.DHPDNLSLAGDGFDTVIK.A	1pST	K.DHPDANLpSLAGDGFDTVIK.A	99	1	NaN	0	NaN	0
Cell wall remodeling	1DE-TiO2	Hordeum vulgare	M0VVN8	Peroxidase	56	6	9	ECM(12%), Plasma membrane(24%)	+	-	K.DSTANLSLAGDGFDTVIK.A	K.DSpTANLSLAGDGFDTVIK.A	1pST	NaN	0	94	1	NaN	0	Cicer arietinum	XP_004511856.1	Peroxidase	K.DHPDNLSLAGDGFDTVIK.A	1pST	K.DHPDANLpSLAGDGFDTVIK.A	99	1	NaN	0	NaN	0
Cell wall remodeling	1DE-TiO2	Hordeum vulgare	M0VVN8	Peroxidase	56	6	9	ECM(12%), Plasma membrane(24%)	+	-	K.DSTANLSLAGDGFDTVIK.A	K.DSpTANLSLAGDGFDTVIK.A	1pST	NaN	0	94	1	NaN	0	Cicer arietinum	XP_004511856.1	Peroxidase	K.DHPDNLSLAGDGFDTVIK.A	1pST	K.DHPDANLpSLAGDGFDTVIK.A	99	1	NaN	0	NaN	0
Cell wall remodeling	1DE-TiO2	Hordeum vulgare	M0VVN8	Peroxidase	56	6	9	ECM(12%), Plasma membrane(24%)	+	-	K.DSTANLSLAGDGFDTVIK.A	K.DSpTANLSLAGDGFDTVIK.A	1pST	NaN	0	94	1	NaN	0	Cicer arietinum	XP_004511856.1	Peroxidase	K.DHPDNLSLAGDGFDTVIK.A	1pST	K.DHPDANLpSLAGDGFDTVIK.A	99	1	NaN	0	NaN	0
Cell wall remodeling	1DE-TiO2	Hordeum vulgare	M0VVN8	Peroxidase	56	6	9	ECM(12%), Plasma membrane(24%)	+	-	K.DSTANLSLAGDGFDTVIK.A	K.DSpTANLSLAGDGFDTVIK.A	1pST	NaN	0	94	1	NaN	0	Cicer arietinum	XP_004511856.1	Peroxidase	K.DHPDNLSLAGDGFDTVIK.A	1pST	K.DHPDANLpSLAGDGFDTVIK.A	99	1	NaN	0	NaN	0
Cell wall remodeling	1DE-TiO2	Phaseolus vulgaris	V7B744	Peroxidase	57	2	13	ECM	+	+	R.DSRTASQSAANNGIPPPTSNVNQLISR.F	R.DpSRpTApSQpSAANNGIPPPTSNVNQLISR.F	4pST	150154156	3	152	1	NaN	0	Cicer arietinum	XP_004491048.1	Peroxidase	R.DSRTASRSAANNGIPAPTSNLNQLISR.F	4pST	R.DpSRpTApSRpSAANNGIPAPTSNLNQLISR.F	152, 156, 158	3	154	1	NaN	0
Cell wall remodeling	1DE-TiO2	Cicer arietinum	XP_004496443.1	Peroxidase 12-like	366	8	14	ECM	+	-	R.LHFHDCFVQGCDGSVLLDGSASGPSEKDAPPNLSLR.A	R.LHFHDCFVQGCDGSVLLDGSApSGPSEKDAPPNLSLR.A	1pST	NaN	0	290	1	NaN	0	Cicer arietinum	XP_004496443.1	Peroxidase 12-like	R.LHFHDCFVQGCDGSVLLDGSASGPSEKDAPPNLSLR.A	1pST	R.LHFHDCFVQGCDGSVLLDGSApSGPSEKDAPPNLSLR.A	112	1	NaN	0	NaN	0
Innate defense	1DE-TiO2	Cicer arietinum	XP_004488666.1	chitinase 2-like	4743	6	9	ECM(0.52%), Cytoplasm (80%)	-	-	K.EDTDLSVDVVSIAPSKPVNSK.Y	K.EDpTDLpSVDVVpSIAPSKPVNSK.Y	3pST	105110	2	172	1	NaN	0	Cicer arietinum	XP_004488666.1	chitinase 2-like	K.EDTDLSVDVVSIAPSKPVNSK.Y	3pST	K.EDpTDLpSVDVVpSIAPSKPVNSK.Y	106, 111	2	103	1	NaN	0
Innate defense	1DE-TiO2	Amborella trichopoda	U5D860	Chlorophyll a-b binding protein	108	14	43	ECM(1.32%), Plastid (40%)	-	+	.MATMSLSSSTFAGK.A	.MApTMpSLpSpSpSpTFAGK.A	6pST	5,7,8,9	4	3,10	2	NaN	0	Cicer arietinum	NP_001266111.1	Chlorophyll a-b binding protein	.SATTKKVASSGSPWY.G	6pST	.pSApTpTKKVApSpSGpSPWY.G	4,12, 13, 15	4	6,7	2	NaN	0
Innate defense	1DE-TiO2	Cicer arietinum	A0A3Q7XTJ7	coatomer subunit gamma-like	197	6	9	ECM(0.2%), Nucleus (21%)	-	-	R.SIATLAITTLLKTGNESSVDR.L	R.SIATLAITTLLKTGNESpSVDR.L	1pST	361	1	NaN	0	NaN	0	Cicer arietinum	A0A3Q7XTJ7	coatomer subunit gamma-like	R.SIATLAITTLLKTGNESSVDR.L	1pST	R.SIATLAITTLLKTGNESpSVDR.L	361	1	NaN	0	NaN	0
Innate defense	1DE-TiO2	Larix kaempferi	S4SU69	EF1A2 Elongation factor 1-alpha	56	6	9	ECM(1,26%), Cytosol (70%)	-	-	K.MMPSKPMVVETFMEYPPLGR.F	K.MMPpSKPMVVEpTFMEYPPLGR.F	2pST	395	1	412	1	NaN	0	Cicer arietinum	XP_004512426.1	EF1A2 Elongation factor 1-alpha	K.MIPTKPMVVETFAEYPPLGR.F	2pST	K.MIPpTKPMVVEpTFAEYPPLGR.F	NaN	0	395401	1	NaN	0
Innate defense	1DE-TiO2	Larix kaempferi	S4SU69	EF1A2 Elongation factor 1-alpha	56	6	8	ECM(1,26%), Cytosol (70%)	-	-	K.MMPSKPMVVETFMEYPPLGR.F	K.MMPpSKPMVVEpTFMEYPPLGR.F	2pST	395	1	412	1	NaN	0	Cicer arietinum	XP_004512426.1	EF1A2 Elongation factor 1-alpha	K.MIPTKPMVVETFAEYPPLGR.F	2pST	K.MIPpTKPMVVEpTFAEYPPLGR.F	NaN	0	395401	1	NaN	0
Innate defense	1DE-TiO2	Larix kaempferi	S4SU69	EF1A2 Elongation factor 1-alpha	56	5	8	ECM(1,26%), Cytosol (70%)	-	-	K.MMPSKPMVVETFMEYPPLGR.F	K.MMPpSKPMVVETFMEpYPPLGR.F	2pST	395	1	412	1	NaN	0	Cicer arietinum	XP_004512426.1	EF1A2 Elongation factor 1-alpha	K.MIPTKPMVVETFAEYPPLGR.F	2pST	K.MIPpTKPMVVEpTFAEYPPLGR.F	NaN	0	395401	1	NaN	0
Innate defense	1DE-TiO2	Sedum alfredii	V5V1L7	EF-1alpha Elongation factor 1-alpha	56	4	7	ECM(0.7%), Cytosol (74%)	-	-	K.GPTLLDALDMISEPKRPSDKPLR.L	K.GPTLLDALDMIpSEPKRPSDKPLR.L	1pST	224	1	NaN	0	NaN	0	Cicer arietinum	XP_004512426.1	EF-1alpha Elongation factor 1-alpha	K.GPTLLEALDQINEPKRPSDKPLR.L	1pST	K.GPTLLEALDQINEPKRPpSDKPLR.L	230	1	NaN	0	NaN	0
Innate defense	1DE-TiO2	Sedum alfredii	V5V1L7	EF-1alpha Elongation factor 1-alpha	56	3	5	ECM(0.7%), Cytosol (74%)	-	-	K.GPTLLDALDMISEPKRPSDKPLR.L	K.GPTLLDALDMISEPKRPpSDKPLR.L	1pST	224	1	NaN	0	NaN	0	Cicer arietinum	XP_004512426.1	EF-1alpha Elongation factor 1-alpha	K.GPTLLEALDQINEPKRPSDKPLR.L	1pST	K.GPTLLEALDQINEPKRPpSDKPLR.L	230	1	NaN	0	NaN	0
Innate defense	1DE-TiO2	Sedum alfredii	V5V1L7	EF-1alpha Elongation factor 1-alpha	56	4	7	ECM(0.7%), Cytosol (74%)	-	-	K.GPTLLDALDMISEPKRPSDKPLR.L	K.GPTLLDALDMISEPKRPpSDKPLR.L	1pST	224	1	NaN	0	NaN	0	Cicer arietinum	XP_004512426.1	EF-1alpha Elongation factor 1-alpha	K.GPTLLEALDQINEPKRPSDKPLR.L	1pST	K.GPTLLEALDQINEPKRPpSDKPLR.L	230	1	NaN	0	NaN	0
Innate defense	1DE-TiO2	Medicago truncatula	G7IH34	Elongation factor EF-2	97	11	10	ECM(0.53%), Nucleus (21%)	-	-	R.IKPVLTVNKMDR.C	R.IKPVLpTVNKMDR.C	1pST	NaN	0	156	1	NaN	0	Cicer arietinum	XP_004506153.1	Elongation factor EF-2	R.IRPVLTVNKMDR.C	1pST	R.IRPVLpTVNKMDR.C	NaN	0	156	1	NaN	0
Innate defense	1DE-TiO2	Solanum lycopersicum	Q9AXQ3	Eukaryotic translation initiation factor 5A-4	211	9	26	ECM	-	-	K.DLVLSVMSAMGEEQICAVKDIGTK.T	K.DLVLSVMpSAMGEEQICAVKDIGpTK.T	2pST	143	1	158	1	NaN	0	Cicer arietinum	XP_004508713.1	Eukaryotic translation initiation factor 5A-4	K.DLVVSVMSAMGEEQICALKDIGPKN	2pST	K.DLVVSVMpSAMGEEQICALKDIGPKN	143	1	NaN	0	NaN	0
Innate defense	1DE-TiO2	Hordeum vulgare	Q40065	LHCII type I protein	62	45	7	ECM(0.7%), Plastid (94%)	-	-	-.MAATTMYLSSSTFAGK.A	MAApTTMpYLpSpSpSpTFAGK.A	5pST,1pY	9,10,11	3	4,12	2	7	1	Cicer arietinum	NP_001266111.1	LHCII type I protein	. MAASSMALSSPTLAGK.P	5pST	. MAApSpSMALpSpSPpTLAGK.P	69, 70, 74, 75	3	76	1	NaN	0
Innate defense	1DE-TiO2	Medicago truncatula	G7IH36	Mitotic spindle assembly checkpoint MAD2B-like protein	97	56	8	ECM	-	+	R.VIESVNVVMATYEDALLGDVQVYPEK.G	R.VIESVNVVMApTYEDALLGDVQVYPEK.G	1pST	NaN	0	191	1	NaN	0	Cicer arietinum	XP_004488812.1	Elongation factor EF-2	R.VIENANVIMATYEDPLLGDVQVYPEK.G	1pST	R.VIENANVIMApTYEDPLLGDVQVYPEK.G	NaN	0	189	0	NaN	0
Miscellaneous	1DE-TiO2	Cicer arietinum	A0A1S2Y6N7	21 kDa protein-like	115	5	7	ECM	-	-	K.GEDFNWHISNVETWVSSALTDETTCGDGFGGK.A	K.GEDFNWHISNVEpTWVpSpSALTDETTCGDGFGGK.A	3pST	141142	1	138	1	NaN	0	Cicer arietinum	A0A1S2Y6N7	21 kDa protein-like	K.GEDFNWHISNVETWVSSALTDETTCGDGFGGK.A	3pST	K.GEDFNWHISNVEpTWVpSpSALTDETTCGDGFGGK.A	207, 208	1	204	1	NaN	0
Miscellaneous	1DE-TiO2	Oryza sativa	Q7X679	OJ991214_12.15 protein	121	4	25	ECM	-	-	K.SKCMFVSSAEITAFSDR.Y	K.pSKCMFVSSAEITAFpSDR.Y	2pST	44,58	2	NaN	0	NaN	0	Cicer arietinum	XP_004497675.1	2-Cys peroxiredoxin	K.ITAFSDRHAEFEAINTEILGVSVD	2pST	K.ITAFpSDRHAEFEAINTEILGVpSVD	126, 143	2	NaN	0	NaN	0
Miscellaneous	1DE-TiO2	Phyllostachys edulis	L0P2K4	PH01B015M02.13 protein	62	4	1	ECM(1%), Plastid(63%)	-	-	R.AGAGASTPPPATPR.T	R.AGAGASTPPPApTPR.T	1pST	NaN	0	468	1	NaN	0	Cicer arietinum	XP_004511299.1	Arabinogalactan protein	R.AGAQSQSQSPPTSPN.T	1pST	R.AGAQSQSQSPPpTSPN.T	NaN	0	31	1	NaN	0
Miscellaneous	1DE-TiO2	Phyllostachys edulis	L0P2K4	PH01B015M02.13 protein	62	4	1	ECM(1%), Plastid(63%)	-	-	R.AGAGASTPPPATPR.T	R.AGAGASTPPPApTPR.T	1pST	NaN	0	468	1	NaN	0	Cicer arietinum	XP_004511299.1	Arabinogalactan protein	R.AGAQSQSQSPPTSPN.T	1pST	R.AGAQSQSQSPPpTSPN.T	NaN	0	31	1	NaN	0
Miscellaneous	1DE-TiO2	Phyllostachys edulis	L0P2K4	PH01B015M02.13 protein	62	4	1	ECM(1%), Plastid(63%)	-	-	R.AGAGASTPPPATPR.T	R.AGAGASTPPPApTPR.T	1pST	NaN	0	468	1	NaN	0	Cicer arietinum	XP_004511299.1	Arabinogalactan protein	R.AGAQSQSQSPPTSPN.T	1pST	R.AGAQSQSQSPPpTSPN.T	NaN	0	31	1	NaN	0
Miscellaneous	1DE-TiO2	Phyllostachys edulis	L0P2K4	PH01B015M02.13 protein	62	4	1	ECM(1%), Plastid(63%)	-	-	R.AGAGASTPPPATPR.T	R.AGAGASTPPPApTPR.T	1pST	NaN	0	468	1	NaN	0	Cicer arietinum	XP_004511299.1	Arabinogalactan protein	R.AGAQSQSQSPPTSPN.T	1pST	R.AGAQSQSQSPPpTSPN.T	NaN	0	31	1	NaN	0
Protein folding	1DE-TiO2	Vitis vinifera	F6HKA4	Glutamine amidotransferase type-2 domain-containing protein	64	6	3	ECM(1%), Plastid(80%)	-	-	R.SGRSAEESLMILVPEAYK.N	R.pSGRSAEESLMILVPEAYK.N	1pST	400	1	NaN	0	NaN	0	Cicer arietinum	XP_004493407.1	Glutamine amidotransferase type-2 domain-containing protein	R.SGRSPEESMMILVPEAYK.N	1pST	R.pSGRSPEESMMILVPEAYK.N	388	1	NaN	0	NaN	0
Protein folding	1DE-TiO2	Vitis vinifera	F6HKA4	Glutamine amidotransferase type-2 domain-containing protein	64	6	3	ECM(1%), Plastid(80%)	-	-	R.SGRSAEESLMILVPEAYK.N	R.pSGRSAEESLMILVPEAYK.N	1pST	400	1	NaN	0	NaN	0	Cicer arietinum	XP_004493407.1	Glutamine amidotransferase type-2 domain-containing protein	R.SGRSPEESMMILVPEAYK.N	1pST	R.pSGRSPEESMMILVPEAYK.N	388	1	NaN	0	NaN	0
Protein folding	1DE-TiO2	Cicer arietinum	XP_004492118.1	heat shock cognate 70 kDa protein 2-like	75	6	7	ECM(0.7%), Plastid (94%)	-	-	K.KIDDAIEASIQWLDSNQLAEADEFEDK.M	K.KIDDAIEApSIQWLDSNQLAEADEFEDK.M	1pST	583	1	NaN	0	NaN	0	Cicer arietinum	XP_004492118.1	heat shock cognate 70 kDa protein 2-like	K.KIDDAIEASIQWLDSNQLAEADEFEDK.M	1pST	K.KIDDAIEApSIQWLDSNQLAEADEFEDK.M	583	1	NaN	0	NaN	0
Protein folding	1DE-TiO2	Medicago truncatula	I3S698	Peptidase A1 domain-containing protein	60	6	9	ECM(9.3%), Plasma membrane (58%)	+	-	R.MQYFSSLVARKSVVPIASAR.Q	R.MQYFSpSLVARKSVVPIASAR.Q	1pST	75	1	NaN	0	NaN	0	Cicer arietinum	XP_004511040.1	Peptidase A1 domain-containing protein	R.MQYLSSLVARRSVVPIASARQ	1pST	R.MQYLSpSLVARRSVVPIASARQ	75	1	NaN	0	NaN	0
Redox homeostasis	1DE-TiO2	Phaseolus vulgaris	Q9FE12	2-Cys Peroxiredoxin (Precursor)	134	2	5	ECM(0.52%), Plastid (30%)	-	-	R.TSLNPSSPPLR.T	R.TpSLNPpSpSPPLR.T	3pST	47,51,52	3	NaN	0	NaN	0	Cicer arietinum	XP_004500132.1	beta-(1,2)-xylosyltransferase	R.SSLNPSSPTLS.N	3pST	R.SpSLNPpSpSPTLS.N	31,37,37	3	NaN	0	NaN	0
Redox homeostasis	1DE-TiO2	Phaseolus vulgaris	Q9FE12	2-Cys Peroxiredoxin (Precursor)	134	3	5	ECM(0.52%), Plastid (30%)	-	-	R.TSLNPSSPPLR.T	R.TpSLNPpSpSPPLR.T	3pST	47,51,52	3	NaN	0	NaN	0	Cicer arietinum	XP_004500132.1	beta-(1,2)-xylosyltransferase	R.SSLNPSSPTLS.N	3pST	R.SpSLNPpSpSPTLS.N	31,37,37	3	NaN	0	NaN	0
Redox homeostasis	1DE-TiO2	Morus notabilis	W9SBB1	Allene oxide cyclase 4	129	2	5	ECM(3%), Plastid (42%)	-	-	K.ELLVKPVEPSPSVEPSPSAK.S	K.ELLVKPVEPSPpSVEPpSPSAK.S	2pST	226230	2	NaN	0	NaN	0	Cicer arietinum	XP_004514328.1	Allene oxide cyclase 4	K. DLLGKPVDPSPNVEPSPAAK.A	2pST	K. DLLGKPVDPpSPNVEPpSPAAK.A	229, 235	2	NaN	0	NaN	0
Redox homeostasis	1DE-TiO2	Elaeis oleifera	C1K2E9	CAP ascorbate peroxidase	74	6	9	ECM(0.52%), Cytoplasm (80%)	-	-	R.IAWHSAGTYDVK.T	R.IAWHpSAGpTpYDVK.T	2pST, 1pY	43	1	46	1	47	1	Cicer arietinum	YP_002149718.1	CAP ascorbate peroxidase	R.ITPTTSDTEVSALEK.K	2pST	R.ITPpTTpSDTEVSALEK.K	8	1	6	1	NaN	0
Redox homeostasis	1DE-TiO2	Brassica rapa	M4CY84	Thioredoxin domain-containing protein	121	6	27	ECM(0.8%), Plastid (86%)	-	-	R.TLPSTAASPSSLRSGFSSIGSLTCIPSSSRR.S	R.TLPSTAASPSSLRSGFSpSIGpSLTCIPSSSRR.S	2pST	51,54	2	NaN	0	NaN	0	Cicer arietinum	XP_004486405.1	Aspartyl protease	R.TSFSSPNSLKEGFLSIGTSSLTPSSSSKFT	2pST	R.TSFSSPNSLKEGFLSIGTpSpSLTPSSSSKFT	285, 286	2	NaN	0	NaN	0
Signaling	1DE-TiO2	Glycine max	I1J7H3	Ferritin	94	59	6	ECM(1.5%), Mitochondria (51%)	-	-	R.NNDPQLADFIESEFLYEQVKSIK.K	R.NNDPQLADFIESEFLpYEQVKSIK.K	1pY	NaN	0	NaN	0	218	1	Cicer arietinum	XP_004506799.2	Ferritin	R.NNDPQLADFIESEFLDEQVQSIK.K	0pY	R.NNDPQLADFIESEFLDEQVQSIK.K	NaN	0	NaN	0	218	1
Signaling	1DE-TiO2	Glycine max	I1JL80	Ferritin	92	2	3	ECM(0.6%), Plastid(76%)	-	-	R.NNDPQLADFIESEFLYEQVKSIK.K	R.NNDPQLADFIESEFLpYEQVKSIK.K	1pY	NaN	0	NaN	0	221	1	Cicer arietinum	XP_004506799.2	Ferritin	R.NNDPQLADFIESEFLDEQVQSIK.K	0pY	R.NNDPQLADFIESEFLDEQVQSIK.K	NaN	0	NaN	0	221	1
Signaling	1DE-TiO2	Glycine max	I1KXC2	PPDK_N domain-containing protein	135	5	2	ECM(1%), Plastid (77%)	-	-	R.AGSAASLSTLLNR.L	R.AGSAApSLSTLLNR.L	1pST	980	1	NaN	0	NaN	0	Cicer arietinum	XP_027192605.1	Alpha glucan water dikinase	R.AGSAASLSTLLNR.L	1pST	R.AGSAApSLSTLLNR.L	998	1	NaN	0	NaN	0
Signaling	1DE-TiO2	Glycine max	I1KXC2	PPDK_N domain-containing protein	135	5	2	ECM(1%), Plastid (77%)	-	-	R.AGSAASLSTLLNR.L	R.AGSAApSLSTLLNR.L	1pST	980	1	NaN	0	NaN	0	Cicer arietinum	XP_027192605.1	Alpha glucan water dikinase	R.AGSAASLSTLLNR.L	1pST	R.AGSAApSLSTLLNR.L	998	1	NaN	0	NaN	0
Signaling	1DE-TiO2	Brassica rapa	M4FH49	RRF domain-containing protein	98	3	12	ECM(0.2%), Plastid (50%)	-	-	K.SLVSLPGSCLRVMASDK.A	K.SLVpSLPGSCLRVMASDK.A	1pST	24	1	NaN	0	NaN	0	Cicer arietinum	XP_012568025.1	WAT 1 related protein	K.SLVSALKGSCLCNLIHS.T	1pST	K.SLVpSALKGSCLCNLIHS.T	278	1	NaN	0	NaN	0
Transcriptional regulation	1DE-TiO2	Medicago truncatula	G7IH38	Putative transcription factor C2H2 family	97	38	5	ECM(2%), Nucleus (71%)	-	-	R.VIESVNVVMATYEDALLGDVQVYPEK.G	R.VIEpSVNVVMATYEDALLGDVQVYPEK.G	1pST	184	1	NaN	0	NaN	0	Cicer arietinum	XP_004488810.1	Elongation factor EF-2	R.VIENANVIMATYEDPLLGDVQVYPEK.G	1pST	R.VIENANVIMApTYEDPLLGDVQVYPEK.G	NaN	0	189	0	NaN	1
Transcriptional regulation	1DE-TiO2	Morus notabilis	W9RM10	RNA-dependent RNA polymerase	67	2	6	ECM(0.65%), Plastid(47%)	-	+	K.QFLILNYIGSNELQTVLRAEEIRNLK.G	K.QFLILNpYIGpSNELQpTVLRAEEIRNLK.G	2pST, 1pY	153	1	158	1	150	1	Cicer arietinum	XP_004508150.1	RNA-dependent RNA polymerase	K.VESDSTEKPLTVNLDLSLYKAKV	2pST, 1pY	K.VESDSpTEKPLTVNLDLpSLpYKAKV	153	1	142	1	155	1
Unknown	1DE-TiO2	Selaginella moellendorffii	D8SMH9	Uncharacterized protein	74	3	9	ECM(0.5%), Cytoplasm (56%)	-	-	K.AGAGVSKIPLYQHIANLAGNKK.L	K.AGAGVpSKIPLYQHIANLAGNKK.L	1pST	132	1	NaN	0	NaN	0	Cicer arietinum	XP_027188426.1	Enolase	K.LGKGVSKAVDNVNSIIAPALIGKDP.T	1pST	K.LGKGVpSKAVDNVNSIIAPALIGKDP.T	64	1	NaN	0	NaN	0
Unknown	1DE-TiO2	Solanum tuberosum	M0ZI19	Uncharacterized protein	76	11	7	ECM(2%), Cytoplasm (10%), Nucleus(7%)	-	-	K.IEDAIDETIKWLDSNQLAEADEFEDK.M	K.IEDAIDETIKWLDpSNQLAEADEFEDK.M	1pST	589	1	NaN	0	NaN	0	Cicer arietinum	XP_004505872.1	heat shock cognate 70 kDa protein 2-like	K.IEDAIDQAIQWLDGNQLAEADEFEDKM	0pST	K.IEDAIDQAIQWLDGNQLAEADEFEDKM	NaN	0	NaN	0	NaN	0
Unknown	1DE-TiO2	Solanum tuberosum	M0ZI19	Uncharacterized protein	76	11	7	ECM(2%), Cytoplasm (10%), Nucleus(7%)	-	-	K.IEDAIDETIKWLDSNQLAEADEFEDKMK.E	K.IEDAIDEpTIKWLDSNQLAEADEFEDKMK.E	1pST	589	1	NaN	0	NaN	0	Cicer arietinum	XP_004505872.1	heat shock cognate 70 kDa protein 2-like	K.IEDAIDQAIQWLDGNQLAEADEFEDKM	0pST	K.IEDAIDQAIQWLDGNQLAEADEFEDKM	NaN	0	NaN	0	NaN	0
Unknown	1DE-TiO2	Brassica rapa	M4C8V0	Uncharacterized protein	58	4	5	ECM(2%), Cytoplasm (56%)	-	-	K.CYMELSNMTK.E	K.CYMELpSNMpTK.E	2pST	16	1	19	1	NaN	0	Cicer arietinum	XP_004487221	Agamous like MAD box protein	K.CIMELSNMSS.P	2pST	K.CIMELpSNMpSS.P	173, 176	2	NaN	0	NaN	0
Unknown	1DE-TiO2	Capsella rubella	R0I2R4	Uncharacterized protein	61	6	14	ECM(2.2%), Cytoplasm(34%)	-	-	K.YIYTIDDDCFVAKDPSGKDINALEQHIK.N	K.YIYTIDDDCFVAKDPpSGKDINALEQHIK.N	1pST	116	1	NaN	0	NaN	0	Cicer arietinum	XP_004490223.1	UDP-glucose:protein transglucosylase-like protein	K.YIYTIDDDCFVAKDPSGHEINALEQHIK.N	1pST	K.YIYTIDDDCFVAKDPpSGHEINALEQHIK.N	111	1	NaN	0	NaN	0
Unknown	1DE-TiO2	Solanum tuberosum	M0ZHT9	Uncharacterized protein	75	5	7	ECM(3%), Cytoplasm (9%), Nucleus(20%)	-	-	K.KIEDAIDQAISWLDSNQLAEADEFEDK.M	K.KIEDAIDQAIpSWLDSNQLAEADEFEDK.M	1pST	585	1	NaN	0	NaN	0	Cicer arietinum	XP_004505872.1	heat shock cognate 70 kDa protein 2-like	K.KIEDAIDQAIQWLDGNQLAEADEFEDKM	0pST	K.KIEDAIDQAIQWLDGNQLAEADEFEDKM	NaN	0	NaN	0	NaN	0
Unknown	1DE-TiO2	Glycine max	I1K795	Uncharacterized protein	56	6	8	ECM	+	-	K.SMDKLIELFESWISR.H	K.pSMDKLIELFESWISR.H	1pST	40	1	NaN	0	NaN	0	Cicer arietinum	NP_001352196.1	Cysteine protease	K.SMDKLIELFESWMSRH	1pST	K.pSMDKLIELFESWMSRH	41	1	NaN	0	NaN	0
Unknown	1DE-TiO2	Brassica rapa	W5GCN1	Uncharacterized protein	62	6	10	ECM(5%), Plastid (45%)	-	-	K.ALKNVPSLAVFGEARVTMR.K	K.ALKNVPpSLAVFGEARVTMR.K	1pST	23	1	NaN	0	NaN	0	Cicer arietinum	XP_004487173.1	Transcription factor GTEA	K.LVSELEKVRSLVNRIEEK	1pST	K.LVSELEKVRpSLVNRIEE.K	77	1	NaN	0	NaN	0
Unknown	1DE-TiO2	Citrus clementina	V4UFP7	Uncharacterized protein	112	5	6	ECM	+	-	R.ESLPNGFVFGTATSAYQVEGMAHK.D	R.ESLPNGFVFGTATpSAYQVEGMAHK.D	1pST	63	1	NaN	0	NaN	0	Cicer arietinum	XP_004512738.1	Beta glucosidase	R.EVFPKGFVFGVATSAYQVEGMAHK.D	1pST	R.EVFPKGFVFGVApTSAYQVEGMAHK.D	56	1	NaN	0	NaN	0
Unknown	1DE-TiO2	Amborella trichopoda	W1PJH3	Uncharacterized protein	73	1	5	ECM	+	-	K.SGCEAFGTDELCCR.N	K.SGCEAFGpTDELCCR.N	1pST	NaN	0	189	1	NaN	0	Cicer arietinum	XP_012572741.1	Osmotin like protein	K.SGCEAFGTDELCCR.N	1pST	K.SGCEAFGpTDELCCR.N	NaN	0	201	1	NaN	0
Unknown	1DE-TiO2	Amborella trichopoda	W1PJH3	Uncharacterized protein	73	1	5	ECM	+	-	K.SGCEAFGTDELCCR.N	K.SGCEAFGpTDELCCR.N	1pST	NaN	0	189	1	NaN	0	Cicer arietinum	XP_012572741.1	Osmotin like protein	K.SGCEAFGTDELCCR.N	1pST	K.SGCEAFGpTDELCCR.N	NaN	0	201	1	NaN	0
Unknown	1DE-TiO2	Amborella trichopoda	W1PJH3	Uncharacterized protein	73	1	5	ECM	+	-	K.SGCEAFGTDELCCR.N	K.SGCEAFGpTDELCCR.N	1pST	NaN	0	189	1	NaN	0	Cicer arietinum	XP_012572741.1	Osmotin like protein	K.SGCEAFGTDELCCR.N	1pST	K.SGCEAFGpTDELCCR.N	NaN	0	201	1	NaN	0
Unknown	1DE-TiO2	Prunus persica	M5WES8	Uncharacterized protein	52	5	8	ECM	-	+	R.ITPSWVGFTDGERLIGEAAK.N	R.IpTPSWVGFTDGERLIGEAAK.N	1pST	NaN	0	70	1	NaN	0	Cicer arietinum	XP_004503579.1	Luminal Binding protein	R.ITPSWVAFTDSERLIGEAAK.N	1pST	R.IpTPSWVAFTDSERLIGEAAK.N	NaN	0	67	1	NaN	0
Unknown	1DE-TiO2	Glycine max	I1KPN5	Uncharacterized protein	52	4	7	ECM (1.5%), Plastid(36%)	+	+	R.GSLLPLAIIVSLGCLFAISIAKEEATK.L	R.GSLLPLAIIVSLGCLFAISIAKEEATK.L	3pST	50,59	2	73	1	NaN	0	Cicer arietinum	BAA76421.1	DnaK type molecular chaperone	R.GSWKCGSLFVLAIISFGCLFAISIAKEEGTK.L	3pST	R.GpSWKCGpSLFVLAIISFGCLFAISIAKEEGpTK.L	4,9	2	29	1	NaN	0
Unknown	1DE-TiO2	Oryza glaberrima	I1NWK0	Uncharacterized protein	52	3	5	ECM(4%), Cytoplasm (28%)	+	+	K.KLGTVIGIDLGTTYSCVGVYK.N	K.KLGTVIGIDLGpTpTpYpSCVGVYK.N	3pST,1pY	45	1	42,43	2	44	1	Cicer arietinum	XP_004503579.1	Luminal Binding protein	K.KLGTVIGIDLGTTYSCVGVYK.N	3pST,1pY	K.KLGTVIGIDLGpTpTpYpSCVGVYK.N	47	1	44, 45	2	46	1
Unknown	1DE-TiO2	Solanum lycopersicum	A0A3Q7FL29	Uncharacterized protein	58	4	10	ECM(6%), Cytoplasm (56%)	-	-	K.YIYTIDDDCFVAKDPSGQDINALEQHIK.N	K.YIYTIDDDCFVAKDPpSGQDINALEQHIK.N	1pST	108	1	NaN	0	NaN	0	Cicer arietinum	XP_004490223.1	UDP-glucose:protein transglucosylase-like protein	K.YIYTIDDDCFVAKDPSGHEINALEQHIK.N	1pST	K.YIYTIDDDCFVAKDPpSGHEINALEQHIK.N	111	1	NaN	0	NaN	0
Cell wall biogenesis and architecture	IMAC-1DE 1	Musa acuminata	M0TQ79	Alpha-galactosidase	85	41	28	ECM	-	+	R.LTFLSGIKVLADYVHGK.G	R.LpTFLpSGIKVLADYVHGK.G	2pST	68	1	65	1	NaN	0	Cicer arietinum	XP_004492578.1	Alpha-galactosidase	R. STFPSGIKALADYVHSKG	2pST	R. SpTFPpSGIKALADYVHSKG	112, 116	2	NaN	0	NaN	0
Cell wall biogenesis and architecture	IMAC-1DE 1	Vitis vinifera	A5AHH3	Alpha-mannosidase	73	26	17	ECM	+	-	K.AEMEKKSLVWK.V	K.AEMEKKpSLVWK.V	1pST	831	1	NaN	0	NaN	0	Cicer arietinum	XP_012569187.1	Alpha-mannosidase	R.REMEKKRLVWKVEGS.S	1pST	R.REMEKKRLVWKVEGpS.S	973	1	NaN	0	NaN	0
Cell wall biogenesis and architecture	IMAC-1DE 1	Cicer arietinum	XP_004501750.1	alpha-mannosidase-like isoform X1	281	122	21	ECM	+	-	K.LIVELSPMEIR.T	K.LIVELpSPMEIR.T	1pST	999	1	NaN	0	NaN	0	Cicer arietinum	XP_004501750.1	alpha-mannosidase-like isoform X1	K.LIVELSPMEIR.T	1pST	K.LIVELpSPMEIR.T	999	1	NaN	0	NaN	0
Cell wall biogenesis and architecture	IMAC-1DE 1	Arabidopsis thaliana	Q9FLG1	Beta-D-xylosidase 4	56	19	18	ECM (92%)	-	+	K.NTGCLPLSPKSIK.T	K.NTGCLPLSPKpSIK.T	1pST	429	1	NaN	0	NaN	0	Cicer arietinum	XP_004485551.1	Beta-D-xylosidase 4	K.SPGSLPLNPKSIK.S	1pST	K.SPGSLPLNPKpSIK.S	426	1	NaN	0	NaN	0
Cell wall biogenesis and architecture	IMAC-1DE 1	Vitis vinifera	G8A0D5	Beta-glucosidase	71	25	17	ECM (92%)	+	+	K.GVTVPETVHLDTGGLSR.D	K.GVTVPEpTVHLDTGGLSR.D	1pST	NaN	0	35	1	NaN	0	Cicer arietinum	XP_004512738.1	Beta-glucosidase	K.GIEVHETVRFDTGGLSR.E	1pST	K.GIEVHEpTVRFDTGGLSR.E	NaN	0	33	1	NaN	0
Cell wall biogenesis and architecture	IMAC-1DE 1	Cucumis sativus	XP_004173448.1	ferredoxin-dependent glutamate synthase, chloroplastic-like	52	49	29	ECM	-	-	AFGYSSEDVQMVIESMAAQGK.E	AFGYSSEDVQMVIEpSMAAQGK.E	1pST	15	1	NaN	0	NaN	0	Cicer arietinum	XP_004493407.1	ferredoxin-dependent glutamate synthase, chloroplastic-like	AFGYSSEDVQMVIESMASQGK.E	1pST	AFGYSSEDVQMVIEpSMASQGK.E	567	1	NaN	0	NaN	0
Cell wall biogenesis and architecture	IMAC-1DE 1	Capsella rubella	R0HMD0	Fructose-bisphosphate aldolase	66	6	9	ECM(0.33%),Cytoplasm(55%)	-	-	K.SAGVLPGIK.V	K.pSAGVLPGIK.V	1pST	95	1	NaN	0	NaN	0	Cicer arietinum	A0A1S2Z5E0	Fructose-bisphosphate aldolase	K.SAGVLPTLS.S	1pST	K.pSAGVLPTLS.S	74	1	NaN	0	NaN	0
Cell wall biogenesis and architecture	IMAC-1DE 1	Picea sitchensis	A9NMQ0	Fructose-bisphosphate aldolase	66	6	9	ECM(1.22%),Cytoplasm(60%)	-	-	K.YRDELIANAAYIATPGK.G	K.pYRDELIANAApYIApTPGK.G	1pST, 2pY	NaN	0	21	1	8,18	2	Cicer arietinum	O65735.1	Fructose-bisphosphate aldolase	K.YHDELIANAAYIGTPGKGI.L	1pST, 2pY	K.pYHDELIANAApYIGpTPGKGI.L	NaN	0	21	1	8,18	2
Cell wall biogenesis and architecture	IMAC-1DE 1	Cicer arietinum	C3TS12	Methionine synthase	81	7	6	ECM(0.33%), Plastid(34%)	-	-	M.GSHIVGYPR.M	M.GSHIVGpYPR.M	1pY	NaN	0	NaN	0	8	1	Cicer arietinum	C3TS12	Methionine synthase	M.GSHIVGYPR.M	1pY	M.GSHIVGpYPR.M	NaN	0	NaN	0	8	1
Cell wall biogenesis and architecture	IMAC-1DE 1	Cicer arietinum	C3TS12	Methionine synthase	81	27	24	ECM(0.33%), Plastid(34%)	-	-	M.GSHIVGYPR.M	M.GSHIVGpYPR.M	1pY	NaN	0	NaN	0	8	1	Cicer arietinum	C3TS12	Methionine synthase	M.GSHIVGYPR.M	1pY	M.GSHIVGpYPR.M	NaN	0	NaN	0	8	1
Cell wall biogenesis and architecture	IMAC-1DE 1	Cicer arietinum	C3TS12	Methionine synthase	81	10	10	ECM(0.33%), Plastid(34%)	-	-	M.GSHIVGYPR.M	M.GSHIVGpYPR.M	1pY	NaN	0	NaN	0	8	1	Cicer arietinum	C3TS12	Methionine synthase	M.GSHIVGYPR.M	1pY	M.GSHIVGpYPR.M	NaN	0	NaN	0	8	1
Cell wall biogenesis and architecture	IMAC-1DE 1	Prunus persica	M5WUF3	Pectin acetylesterase	78	36	29	ECM	+	-	K.AIAFSGILSNR.K	K.AIAFpSGILSNR.K	1pST	100	1	NaN	0	NaN	0	Cicer arietinum	XP_004512351.1	Pectin acetylesterase	K.QIAFSGILNNR.R	1pST	K.QIAFpSGILNNR.R	101	1	NaN	0	NaN	0
Cell wall biogenesis and architecture	IMAC-1DE 1	Theobroma cacao	C0L7D8	Pectinesterase	99	2	3	ECM	+	-	R.ISNVGLQNSLNFR.I	R.ISNVGLQNpSLNFR.I	1pST	222	1	NaN	0	NaN	0	Cicer arietinum	XP_004499321.1	L-ascorbate oxidase	R.ISNVGLENSLNFR.I	1pST	R.ISNVGLENpSLNFR.I	228	1	NaN	0	NaN	0
Cell wall biogenesis and architecture	IMAC-1DE 1	Theobroma cacao	C0L7D8	Pectinesterase	99	13	8	ECM	+	-	R.ISNVGLQNSLNFR.I	R.ISNVGLQNpSLNFR.I	1pST	222	1	NaN	0	NaN	0	Cicer arietinum	XP_004499321.1	L-ascorbate oxidase	R.ISNVGLENSLNFR.I	1pST	R.ISNVGLENpSLNFR.I	228	1	NaN	0	NaN	0
Cell wall biogenesis and architecture	IMAC-1DE 1	Citrus clementina	V4SMC0	Pectinesterase	124	6	8	ECM	-	-	K.NMTDTDMMIMR.T	K.NMpTDTDMMIMR.T	1pST	NaN	0	228	1	NaN	0	Cicer arietinum	XP_004515730.1	Homeobox leucine zipper protein	K.SWTDSSGSMIV.Y	1pST	K.SWpTDSSGSMIV.Y	NaN	0	649	1	NaN	0
Cell wall biogenesis and architecture	IMAC-1DE 1	Erythranthe guttata	A0A022QNJ5	Pectinesterase	124	7	17	ECM	-		R.NYFTVKKVGSTR.S	R.NYFTVKKVGSpTR.S	1pST	NaN	0	150	1	NaN	0	Cicer arietinum	XP_012571990.1	O-Furosyltransferase	R.LVEMARFHTR.K	1pST	R.LVEMARFHpTR.K	NaN	0	28	1	NaN	0
Cell wall biogenesis and architecture	IMAC-1DE 1	Ricinus communis	B9TA90	Thermostable beta-glucosidase	64	2	6	ECM(0.48%), Plastid (50%)	-	-	K.QQELIISVAR.A	K.QQELIIpSVAR.A	1pST	197	1	NaN	0	NaN	0	Cicer arietinum	XP_004513829.1	Beta xylosidase	K.QQELINSVAK.A	1pST	K.QQELINpSVAK.A	528	1	NaN	0	NaN	0
Cell wall remodeling	IMAC-1DE 1	Medicago truncatula	Medtr4g032160.1	Haem peroxidase	76	21	22	ECM	-	-	R.FNLTVKDLVALSR.S	R.FNLpTVKDLVALSR.S	1pST	NaN	0	93	1	NaN	0	Cicer arietinum	XP_004516557.1	Haem peroxidase	R.NLSVKDLVALSG.S	1pST	R.NLpSVKDLVALSG.S	177	1	NaN	0	NaN	0
Cell wall remodeling	IMAC-1DE 1	Oryza sativa	A2YGK1	Peroxidase	124	5	4	ECM(23%), Plastid (30%)	-	-	-.MAISSPLVAANLR.K	MAISpSPLVAANLR.K	1pST	5	1	NaN	0	NaN	0	Cicer arietinum	XP_004513798.1	Peroxidase	.IKPPKPLVASNLR.P	1pST	.IKPPKPLVApSNLR.P	261	1	NaN	0	NaN	0
Cell wall remodeling	IMAC-1DE 1	Citrus clementina	V4WII5	Peroxidase	234	4	26	ECM	+	+	K.FTQTFVTAPATLR.L	K.FTQTFVTAPApTLR.L	1pST	NaN	0	61	1	NaN	0	Cicer arietinum	XP_004488001.1	Peroxidase	K.FTSDQVLAIDER.S	1pST	K.FTpSDQVLAIDER.S	272	1	NaN	1	NaN	0
Cell wall remodeling	IMAC-1DE 1	Panax ginseng	Q401B7	Peroxidase	60	3	11	ECM(20%), Plasma membrane (56%)	+	+	K.MGQLSVLTGTQGEIR.G	K.MGQLSVLpTGTQGEIR.G	1pST	NaN	0	320	1	NaN	0	Cicer arietinum	XP_004496443.1	Peroxidase	K.MGQLNVLTGTQGEIR.A	1pST	K.MGQLNVLpTGTQGEIR.A	NaN	0	322	1	NaN	0
Innate defense	IMAC-1DE 1	Morus notabilis	W9R010	DNA-damage-repair/toleration protein	61	81	21	ECM(16%), Plastid (40%)	+	-	R.ISGELPADIGRLHR.L	R.IpSGELPADIGRLHR.L	1pST	145	1	NaN	0	NaN	0	Cicer arietinum	XP_004510977.1	DNA-damage-repair/toleration protein	R.ISGEIPADIGKLQRIT	1pST	R.IpSGELPADIGLQRI.T	163	1	NaN	0	NaN	0
Innate defense	IMAC-1DE 1	Medicago truncatula	G7LJK5	F-box protein	58	5	4	ECM(17%), Endoplasmic reticulum (43%)	-	-	R.VPLRSTVACK.C	R.VPLRSpTVACK.C	1pST	NaN	0	36	1	NaN	0	Cicer arietinum	A0A1S3EB91	F-box protein	R.LPFRSTVGCK.C	1pST	R.LPFRSpTVGCK.C	NaN	0	38	1	NaN	0
Innate defense	IMAC-1DE 1	Medicago truncatula	G7LJK5	F-box protein	58	8	9	ECM(17%), Endoplasmic reticulum (43%)	-	-	R.VPLRSTVACK.C	R.VPLRSpTVACK.C	1pST	NaN	0	36	1	NaN	0	Cicer arietinum	A0A1S3EB91	F-box protein	R.LPFRSTVGCK.C	1pST	R.LPFRSpTVGCK.C	NaN	0	38	1	NaN	0
Innate defense	IMAC-1DE 1	Medicago truncatula	G7LJK5	F-box protein	58	7	3	ECM(17%), Endoplasmic reticulum (43%)	-	-	R.VPLRSTVACK.C	R.VPLRpSTVACK.C	1pST	NaN	0	36	1	NaN	0	Cicer arietinum	A0A1S3EB91	F-box protein	R.LPFRSTVGCK.C	1pST	R.LPFRSpTVGCK.C	NaN	0	35	1	NaN	0
Innate defense	IMAC-1DE 1	Arabidopsis lyrata	D7KJ86	LRRNT_2 domain-containing protein	64	2	6	ECM(39%), Plasma membrane (41%)	+	-	R.LSGTIPDIFK.S	R.LpSGTIPDIFK.S	1pST	211	1	NaN	0	NaN	0	Cicer arietinum	XP_004496212.1	Piriformospora indica-insensitive protein 2	R.LSGTLPLTFG.S	1pST	R.LpSGTLPLTFG.S	227	1	NaN	0	NaN	0
Innate defense	IMAC-1DE 1	Amborella trichopoda	W1PNY8	LRRNT_2 domain-containing protein	65	8	1	ECM(11%), Plastid (50%)	+	-	R.FSGEIPAEIGR.L	R.FpSGEIPAEIGR.L	1pST	142	1	NaN	0	NaN	0	Cicer arietinum	XP_004496591.1	leucine-rich repeat receptor protein kinase	R.FSGEIPAEIRN.W	1pST	R.FpSGEIPAEIRN.W	226	1	NaN	0	NaN	0
Miscellaneous	IMAC-1DE 1	Ostreococcus lucimarinus	A4RTV1	Predicted protein	66	12	2	ECM(1%), Plastid (41%)	-	-	R.STGKSGTSFAEMLR.S	R.SpTGKpSGTSFAEMLR.S	2pST	80	1	77	1	NaN	0	Cicer arietinum	XP_004510885.1	ATPase ARS2	R.IPGIDEAMSFAEMLK.L	1pST	R.IPGIDEAMpSFAEMLK.L	121	1	NaN	0	NaN	0
Miscellaneous	IMAC-1DE 1	Physcomitrella patens	A9RJ09	Predicted protein	103	12	2	ECM(2%), Mitochondria (49%)	-	-	R.TSGTTAGYTYSK.A	R.TSGTpTAGpYTpYSK.A	1pST, 2pY	NaN	0	52	1	55, 57	2	Cicer arietinum	XP_004492887.1	Cytochrome c2	R.QSGTTPGYSYSAA	1pST, 2pY	R.QpSGTTPGpYSpYSAA	49	1	NaN	0	55, 57	2
Protein folding	IMAC-1DE 1	Medicago truncatula	G7IZJ6	Serine carboxypeptidase-like protein	61	14	7	ECM	+	-	R.ALSLIMHFLNGTPLPITQRLYN.-	R.ALpSLIMHFLNGTPLPITQRLYN.-	1pST	478	1	NaN	0	NaN	0	Cicer arietinum	XP_004514571.1	Serine carboxypeptidase-like protein	R.ALSLIKHFLNGTPLPNTQTLFD.-	1pST	R.ALpSLIKHFLNGTPLPNTQTLFD.-	479	1	NaN	0	NaN	0
Redox homeostasis	IMAC-1DE 1	Arabidopsis thaliana	C0Z2W8	AT4G38420 protein	99	109	26	ECM(1%), Golgi (54%)	-	-	R.HSHSSSANSVHVQQPADELDWSIK.Q	R.HSHpSpSpSANpSVHVQQPADELDWSIK.Q	4pST	102,103.104,107	4	NaN	0	NaN	0	Cicer arietinum	XP_012573657.1	L-ascorbate oxidase	R.DFPSSSNNPIKLGTSVIGLTLHDF.A	4pST	R.DFPpSpSpSNNPIKLGTpSVIGLTLHDF.A	402, 403, 404, 413	4	NaN	0	NaN	0
Redox homeostasis	IMAC-1DE 1	Medicago truncatula	Medtr8g116150.1	Glycoside hydrolase	85	3	12	ECM(1.2%), Plastid (40%)	-	-	K.APLLLGCDVRNVTKETMEIVSNK.E	K.APLLLGCDVRNVTKEpTMEIVpSNK.E	2pST	42	1	37	1	NaN	0	Cicer arietinum	XP_004492578	Glycoside hydrolase	K.APLLLGCDVRNVTKETMDIVSNK.E	2pST	K.APLLLGCDVRNVTKEpTMDIVpSNK.E	303	1	298	1	NaN	0
Redox homeostasis	IMAC-1DE 1	Arabidopsis lyrata	D7KTM8	Glycosyl hydrolase 1 protein	52	3	4	ECM(8%), Cytoplasm (24%)	+	-	R.EYADFVFTEYGGK.V	R.EYADFVFpTEYGGK.V	1pST	NaN	0	190	1	NaN	0	Cicer arietinum	NP_001266157.1	Beta glucosidase	R.GRCSTNPGCLGGD.S	1pST	R.GRCpSTNPGCLGGD.S	218	1	NaN	0	NaN	0
Redox homeostasis	IMAC-1DE 1	Theobroma cacao	B9GQ47	Multi-copper oxidase type 1 protein	104	5	5	ECM(77%)	+	-	R.ISNVGLQNSLNFR.I	R.ISNVGLQNpSLNFR.I	1pST	229	1	NaN	0	NaN	0	Cicer arietinum	XP_004505676.1	L-ascorbate oxidase	R.ISNVGLQNTLNFR.I	1pST	R.ISNVGLQNpTLNFR.I	228	0	NaN	1	NaN	0
Redox homeostasis	IMAC-1DE 1	Theobroma cacao	B9GQ47	Multi-copper oxidase type 1 protein	104	4	7	ECM(77%)	+	-	R.ISNVGLQNSLNFR.I	R.ISNVGLQNpSLNFR.I	1pST	229	1	NaN	0	NaN	0	Cicer arietinum	XP_004505676.1	L-ascorbate oxidase	R.ISNVGLQNTLNFR.I	1pST	R.ISNVGLQNpTLNFR.I	228	0	NaN	1	NaN	0
Signaling	IMAC-1DE 1	Setaria italica	K3ZEL1	Guanosine nucleotide diphosphate dissociation inhibitor	80	11	12	ECM(2%), Cytoplasm(32%)	-	-	R.DYNVDMGSKDTLALVTLVR.R	R.DpYNVDMGSKDTLALVTLVR.R	1pY	NaN	0	NaN	0	71	1	Cicer arietinum	A0A1S2XY77	Ras related protein rab 7	R.DYNVDAAFLCIAKTALANE	1pY	R.DpYNVDAAFLCIAKTALANE	NaN	0	NaN	0	163	1
Transcriptional regulation	IMAC-1DE 1	Theobroma cacao	XP_007017955.1	SKU5 similar 5 isoform 1	104	6	8	ECM(6.4%), Vacuole (26%)	+	-	R.ISNVGLQNSLNFR.I	R.ISNVGLQNpSLNFR.I	1pST	223	1	NaN	0	NaN	0	Cicer arietinum	XP_004500896.1	L-ascorbate oxidase	R.ISNVGLQHSLNFR.I	1pST	R.ISNVGLQHpSLNFR.I	228	1	NaN	0	NaN	0
Transcriptional regulation	IMAC-1DE 1	Theobroma cacao	XP_007017955.1	SKU5 similar 5 isoform 1	104	18	2	ECM(6.4%), Vacuole (26%)	+	-	R.ISNVGLQNSLNFR.I	R.ISNVGLQNpSLNFR.I	1pST	223	1	NaN	0	NaN	0	Cicer arietinum	XP_004500896.1	L-ascorbate oxidase	R.ISNVGLQHSLNFR.I	1pST	R.ISNVGLQHpSLNFR.I	228	1	NaN	0	NaN	0
Transcriptional regulation	IMAC-1DE 1	Theobroma cacao	Q9SFF1	SKU5 similar 7 protein	168	4	8	ECM(6.4%), Vacuole (26%)	+	-	R.ISNVGLQNSLNFR.I	R.ISNVGLQNpSLNFR.I	1pST	224	1	NaN	0	NaN	0	Cicer arietinum	XP_004505355.1	L-ascorbate oxidase	R.ICNVGLKNSLNFR.I	1pST	R.ICNVGLKNpSLNFR.I	228	1	NaN	0	NaN	0
Transcriptional regulation	IMAC-1DE 1	Theobroma cacao	Q9SFF1	SKU5 similar 7 protein	168	4	8	ECM(6.4%), Vacuole (26%)	+	-	R.ISNVGLQNSLNFR.I	R.ISNVGLQNpSLNFR.I	1pST	224	1	NaN	0	NaN	0	Cicer arietinum	XP_004505355.1	L-ascorbate oxidase	R.ICNVGLKNSLNFR.I	1pST	R.ICNVGLKNpSLNFR.I	228	1	NaN	0	NaN	0
Unknown	IMAC-1DE 1	Lotus japonicus	I3STK8	Uncharacterized protein	61	5	10	ECM	-	-	K.GLGLYYKPK.N	K.GLGLYpYKPK.N	1pY	NaN	0	NaN	0	63	1	Cicer arietinum	XP_004489029.1	Epidermis specific secreted glycoprotein	K.LLVDQYLKPNG	1pY	K.LLVDQpYLKPNG	NaN	0	NaN	0	173	1
Unknown	IMAC-1DE 1	Brassica rapa	M4F448	Uncharacterized protein	55	5	10	ECM(0.3%), Nucleus (57%)	-	-	R.ESGSSSSDSDSCSSSR.S	R.ESGSSSSDSDSCSSpSR.S	1pST	310	1	NaN	0	NaN	0	Cicer arietinum	XP_004500666	transcription factor GTE10	R.ESRKCSHSQIMGKSR.K	1pST	R.ESRKCSHSQIMGKpSR.K	27	1	NaN	0	NaN	0
Unknown	IMAC-1DE 1	Musa acuminata	M0TDI7	Uncharacterized protein	52	22	17	ECM(2.2%), Cytoplasm (28%)	-	-	K.ECTTAQQCYLELAK.L	K.ECTpTAQQCYLELAK.L	1pST	NaN	0	297	1	NaN	0	Cicer arietinum	XP_004488432.1	UDP-arabinopyranose mutase	K.DCTTAQKCYIELSR.Q	1pST	K.DCTpTAQKCYIELSR.Q	NaN	0	301	1	NaN	0
Unknown	IMAC-1DE 1	Theobroma cacao	M4F1J7	Uncharacterized protein	69	5	8	ECM	+	-	R.ISNVGLQNSLNFR.I	R.ISNVGLQNpSLNFR.I	1pST	224	1	NaN	0	NaN	0	Cicer arietinum	XP_004505355.1	L-ascorbate oxidase	R.ICNVGLKNSLNFR.I	1pST	R.ICNVGLKNpSLNFR.I	228	1	NaN	0	NaN	0
Unknown	IMAC-1DE 1	Theobroma cacao	M4F1J7	Uncharacterized protein	69	3	8	ECM	+	-	R.ISNVGLQNSLNFR.I	R.ISNVGLQNpSLNFR.I	1pST	224	1	NaN	0	NaN	0	Cicer arietinum	XP_004505355.1	L-ascorbate oxidase	R.ICNVGLKNSLNFR.I	1pST	R.ICNVGLKNpSLNFR.I	228	1	NaN	0	NaN	0
Unknown	IMAC-1DE 1	Theobroma cacao	R0IFZ2	Uncharacterized protein	69	3	12	ECM	+	-	R.ISNVGLQNSLNFR.I	R.ISNVGLQNpSLNFR.I	1pST	210	1	NaN	0	NaN	0	Cicer arietinum	XP_012573383.1	L-ascorbate oxidase	R.ISNVGLTTSINFR.I	1pST	R.ISNVGLTTpSINFR.I	223	1	NaN	0	NaN	0
Unknown	IMAC-1DE 1	Theobroma cacao	R0IFZ2	Uncharacterized protein	69	10	17	ECM	+	-	R.ISNVGLQNSLNFR.I	R.ISNVGLQNpSLNFR.I	1pST	210	1	NaN	0	NaN	0	Cicer arietinum	XP_012573383.1	L-ascorbate oxidase	R.ISNVGLTTSINFR.I	1pST	R.ISNVGLTTpSINFR.I	223	1	NaN	0	NaN	0
Unknown	IMAC-1DE 1	Theobroma cacao	E0CQT6	Uncharacterized protein	104	7	8	ECM (76%)	+	-	R.ISNVGLQNSLNFR.I	R.ISNVGLQNpSLNFR.I	1pST	223	1	NaN	0	NaN	0	Cicer arietinum	XP_004500896.1	L-ascorbate oxidase	R.ISNVGLQHSLNFR.I	1pST	R.ISNVGLQHpSLNFR.I	228	1	NaN	0	NaN	0
Unknown	IMAC-1DE 1	Theobroma cacao	E0CQT6	Uncharacterized protein	104	3	2	ECM (76%)	+	-	R.ISNVGLQNSLNFR.I	R.ISNVGLQNpSLNFR.I	1pST	223	1	NaN	0	NaN	0	Cicer arietinum	XP_004500896.1	L-ascorbate oxidase	R.ISNVGLQHSLNFR.I	1pST	R.ISNVGLQHpSLNFR.I	228	1	NaN	0	NaN	0
Unknown	IMAC-1DE 1	Glycine max	I1JBG9	Uncharacterized protein	102	41	28	ECM(6%), Plasma membrane 66%)	+	-	K.GPSLPLSTRR.G	K.GPpSLPLSTRR.G	1pST	403	1	NaN	0	NaN	0	Cicer arietinum	XP_004490812.1	Myosin binding protein 2	K.FRSLEDYSNDFSDDDKHSPRRTIG	1pST	K.FRpSLEDYSNDFSDDDKHSPRRTIG	810	1	NaN	0	NaN	0
Unknown	IMAC-1DE 1	Oryza sativa	M0UTH0	Uncharacterized protein	69	5	7	ECM	-	-	K.SGKDTFSRIK.D	K.pSGKDpTFSRIK.D	2pST	78	1	82	1	NaN	0	Cicer arietinum	XP_004505421.1	Beta glucosidase	K.SIFRRPQGLYIS	2pST	K.pSIFRRPQGLYIS	78	1	NaN	0	NaN	0
Unknown	IMAC-1DE 1	Brachypodium distachyon	I1ILG3	Uncharacterized protein	73	6	7	ECM (0.52%)	-	-	R.SASVSSTSTIYSQGGKNGK.L	R.SApSVpSpSpTpSpTIYpSQGGKNGK.L	7pST	583, 585, 586, 588, 592	5	587589	2	NaN	0	Cicer arietinum	XP_004502359.1	pectate lyase 5	R.TSSGAGASSSTYAKASSMAARPPM.L	7pST	R.TSpSGAGApSpSpSpTYAKApSpSMAARPPM.L	363, 368, 369, 370, 376, 377	6	371	1	NaN	0
Unknown	IMAC-1DE 1	Amborella trichopoda	U5DB03	Uncharacterized protein	75	4	9	ECM (1.2%)	-	-	R.IVASPSSTFTTK.A	R.IVApSPpSpSTFpTpTK.A	5pST	65,67,68	3	71,72	2	NaN	0	Cicer arietinum	XP_027193366.1	PGR5-like protein 1B	R.IVAEGPRCSLRSRKV	2pST	R.IVAEGPRCpSLRpSRKV	183, 186	2	NaN	0	NaN	0
Unknown	IMAC-1DE 1	Theobroma cacao	V4KXG2	Uncharacterized protein	60	5	22	ECM(5%), Plastid (45%)	-	-	R.ISNVGLQNSLNFR.I	R.ISNVGLQNpSLNFR.I	1pST	212	1	NaN	0	NaN	0	Cicer arietinum	XP_027193036.1	L-ascorbate oxidase	R.ISNVGLSTSINFR.I	1pST	R.ISNVGLSTpSINFR.I	223	1	NaN	0	NaN	0
Unknown	IMAC-1DE 1	Theobroma cacao	V4KXG2	Uncharacterized protein	60	5	22	ECM(5%), Plastid (45%)	-	-	R.ISNVGLQNSLNFR.I	R.ISNVGLQNpSLNFR.I	1pST	212	1	NaN	0	NaN	0	Cicer arietinum	XP_027193036.1	L-ascorbate oxidase	R.ISNVGLSTSINFR.I	1pST	R.ISNVGLSTpSINFR.I	223	1	NaN	0	NaN	0
Unknown	IMAC-1DE 1	Amborella trichopoda	W1PAM9	Uncharacterized protein	71	9	29	ECM	+	-	K.RYPKMSASWFR.G	K.RpYPKMpSApSWFR.G	2pST, 1pY	466, 468	2	NaN	0	462	1	Cicer arietinum	XP_004512738.1	Beta glucosidase	K.RYPKMSAYWFK.Q	1pST, 2pY	K.RpYPKMpSApYWFK.Q	500	1	NaN	0	496502	2
Unknown	IMAC-1DE 1	Amborella trichopoda	W1PJH3	Uncharacterized protein	83	41	28	ECM	+	-	K.SGCEAFGTDELCCR.N	K.SGCEAFGpTDELCCR.N	1pST	NaN	0	189	1	NaN	0	Cicer arietinum	XP_012572741.1	Osmotin like protein	K.SGCEAFHTDELCCR.N	1pST	K.SGCEAFHpTDELCCR.N	NaN	0	201	1	NaN	0
Unknown	IMAC-1DE 1	Phaseolus vulgaris	V7CUM3	Uncharacterized protein	137	6	8	ECM	+	-	R.FTSTVLTSTAILR.Y	R.FTSpTVLTSTAILR.Y	1pST	NaN	0	281	1	NaN	0	Cicer arietinum	XP_004499321.1	L-ascorbate oxidase	R.SRSTTQVYPKSWTAIYIA	1pST	R.SRSpTTQVYPKSWTAIYIA	NaN	0	480	1	NaN	0
Unknown	IMAC-1DE 1	Amborella trichopoda	W1PNY8	Uncharacterized protein	65	5	10	ECM(11%), Plastid (50%)	+	-	R.FSGEIPAEIGR.L	R.FpSGEIPAEIGR.L	1pST	142	1	NaN	0	NaN	0	Cicer arietinum	XP_004496591.1	Uncharacterized protein	R.FSGEIPAEIRN.W	1pST	R.FpSGEIPAEIRN.W	226	1	NaN	0	NaN	0
Unknown	IMAC-1DE 1	Glycine max	I1MY65	Uncharacterized protein	272	26	17	ECM	-	+	R.FTSTVLTTTGILR.Y	R.FpTSTVLTTTGILR.Y	1pST	NaN	0	282	1	NaN	0	Cicer arietinum	XP_004499321.1	L-ascorbate oxidase	R.FTNPVLTTTGILR.Y	1pST	R.FpTNPVLTTTGILR.Y	NaN	0	284	1	NaN	0
Unknown	IMAC-1DE 1	Theobroma cacao	V4SL94	Uncharacterized protein	229	7	20	ECM	-	+	R.ISNVGLQNSLNFR.I	R.ISNVGLQNpSLNFR.I	1pST	224	1	NaN	0	NaN	0	Cicer arietinum	XP_004505355.1	L-ascorbate oxidase	R.ISNVGLQNSLNFR.I	1pST	R.ICNVGLKNpSLNFR.I	228	1	NaN	0	NaN	0
Unknown	IMAC-1DE 1	Theobroma cacao	V4SL94	Uncharacterized protein	229	7	20	ECM	-	+	R.ISNVGLQNSLNFR.I	R.ISNVGLQNpSLNFR.I	1pST	224	1	NaN	0	NaN	0	Cicer arietinum	XP_004505355.1	L-ascorbate oxidase	R.ISNVGLQNSLNFR.I	1pST	R.ICNVGLKNpSLNFR.I	228	1	NaN	0	NaN	0
Unknown	IMAC-1DE 1	Theobroma cacao	V4L4D3	Uncharacterized protein	146	3	13	ECM (12%), Plastid (23%)	+	+	R.ISNVGLQNSLNFR.I	R.ISNVGLQNpSLNFR.I	1pST	228	1	NaN	0	NaN	0	Cicer arietinum	XP_004487420.1	L-ascorbate oxidase	R.ISNVGLKTSINFR.I	1pST	R.ISNVGLKTpSINFR.I	222	1	NaN	0	NaN	0
Unknown	IMAC-1DE 1	Theobroma cacao	V4L4D3	Uncharacterized protein	146	3	12	ECM (12%), Plastid (23%)	+	+	R.ISNVGLQNSLNFR.I	R.ISNVGLQNpSLNFR.I	1pST	228	1	NaN	0	NaN	0	Cicer arietinum	XP_004487420.1	L-ascorbate oxidase	R.ISNVGLKTSINFR.I	1pST	R.ISNVGLKTpSINFR.I	222	1	NaN	0	NaN	0
Unknown	IMAC-1DE 1	Vitis vinifera	A5BNX1	Uncharacterized protein	99	9	11	ECM(5%), Plastid (45%)	+	+	R.LAVYRSMR.K	R.LAVYRpSMR.K	1pST	40	1	NaN	0	NaN	0	Cicer arietinum	XP_004497172.1	MyB transcription factor	R.LQMYRSMRG	1pST	R.LQMYRpSMRG	20	1	NaN	0	NaN	0
Unknown	IMAC-1DE 1	Erythranthe guttata	A0A022RAQ8	Uncharacterized protein	52	5	11	ECM	+	+	R.QYLGQQTYLR.V	R.QYLGQQpTYLR.V	1pST	NaN	0	501	1	NaN	0	Cicer arietinum	XP_004509174.1	L-ascorbate oxidase	R.QYLGQQLYLR.V	1pY	R.QYLGQQLpYLR.V	NaN	0	NaN	0	507	1
Unknown	IMAC-1DE 1	Erythranthe guttata	A0A022RAQ8	Uncharacterized protein	52	5	11	ECM	+	+	R.QYLGQQTYLR.V	R.QYLGQQpTYLR.V	1pST	NaN	0	501	1	NaN	0	Cicer arietinum	XP_004509174.1	L-ascorbate oxidase	R.QYLGQQLYLR.V	1pY	R.QYLGQQLpYLR.V	NaN	0	NaN	0	507	1
Unknown	IMAC-1DE 1	Erythranthe guttata	A0A022RAQ8	Uncharacterized protein	52	5	11	ECM	+	+	R.QYLGQQTYLR.V	R.QYLGQQTpYLR.V	1pST	NaN	0	501	1	NaN	0	Cicer arietinum	XP_004509174.1	L-ascorbate oxidase	R.QYLGQQLYLR.V	1pY	R.QYLGQQLpYLR.V	NaN	0	NaN	0	507	1
Cell wall biogenesis and architecture	IMAC-1DE 2	Pisum sativum	A4UTS5	Ferredoxin-NADP+ reductase	86	6	9	ECM(0.25%), Platid (94%)	-	-	K.VSLNNVSISGRVGTIR.A	K.VpSLNNVpSIpSGRVGpTIR.A	4pST	37,42,44	3	49	1	NaN	0	Cicer arietinum	XP_004512139.1	Ferredoxin-NADP+ reductase	K.YRDNNVSISGRVGSIRA	4pST	K.pYRDNNVpSIpSGRVGpSIRA	46, 48, 56	3	NaN	0	40	1
Cell wall biogenesis and architecture	IMAC-1DE 2	Prunus persica	Q9S9H3	Pectin esterase isoform PE2 (Fragments)	79	2	3	ECM	-	-	R.TSTIITKFLARDITFQNTAGPSK.H	R.TSpTIIpTKFLARDITFQNTAGPSK.H	2pST	NaN	0	44,47	2	NaN	0	Cicer arietinum	NP_001265901.1	Pectin esterase isoform PE2 (Fragments)	R.TSSQKTKTKNNIVSSSLSLSHHSHT.I	2pST	R.TSSQKpTKpTKNNIVSSSLSLSHHSHT.I	NaN	0	45,47	2	NaN	0
Cell wall remodeling	IMAC-1DE 2	Citrus clementina	V4WII5	Peroxidase	76	11	10	ECM	+	+	K.FTQTFVTAPATLR.L	K.FTQTFVTAPApTLR.L	1pST	NaN	0	61	1	NaN	0	Cicer arietinum	XP_004488001.1	Peroxidase	K.FTSDQVLAIDER.S	1pST	K.FTpSDQVLAIDER.S	272	1	NaN	1	NaN	0
Cell wall biogenesis and architecture	IMAC-1DE 3	Vitis vinifera	XP_002273499.2	Pectinesterase	85	4	9	ECM(1%), Plastid (45%)	-		R.RPNSGQRNMVTAQGR.D	R.RPNpSGQRNMVTAQGR.D	1pST	96	1	NaN	0	NaN	0	Cicer arietinum	NP_001265901.1	Pectinesterase	R. RKPDSGQKNMVTAQGRV	1pST	R. RKPDpSGQKNMVTAQGRV	444	1	NaN	0	NaN	0
Cell wall biogenesis and architecture	IMAC-1DE 3	Phaseolus vulgaris	V7CIS2	Pectinesterase	252	13	8	ECM	-	+	R.KPMSNQKNMVTAQGR.E	R.KPMpSNQKNMVTAQGR.E	1pST	411	1	NaN	0	NaN	0	Cicer arietinum	XP_004492227.1	Pectinesterase	R.RPMSNQKNMVTAQGRE	1pST	R.RPMpSNQKNMVTAQGR.E	415	1	NaN	0	NaN	0
Cell wall biogenesis and architecture	IMAC-1DE 3	Phaseolus vulgaris	V7CJW4	Pectinesterase	252	13	8	ECM(8%), Plastid(50%)	-	+	R.KPMSNQKNMVTAQGR.E	R.KPMpSNQKNMVTAQGR.E	1pST	407	1	NaN	0	NaN	0	Cicer arietinum	XP_004492227.1	Pectinesterase	R.RPMSNQKNMVTAQGRE	1pST	R.RPMpSNQKNMVTAQGR.E	415	1	NaN	0	NaN	0
Cell wall biogenesis and architecture	IMAC-1DE 3	Vigna radiata	Q43234	PME Pectinesterase (Precursor)	252	4	29	ECM(10%), Cytoplasm (30%)	-	-	R.KPMSNQKNMVTAQGR.E	R.KPMpSNQKNMVTAQGR.E	1pST	178	1	NaN	0	NaN	0	Cicer arietinum	XP_004492227.1	PME Pectinesterase (Precursor)	R.RPMSNQKNMVTAQGRE	1pST	R.RPMpSNQKNMVTAQGR.E	415	1	NaN	0	NaN	0
Cell wall biogenesis and architecture	IMAC-1DE 3	Linum usitatissimum	Q9FVF9	pme3 Pectinesterase	85	25	13	ECM	-	+	R.VSEAVAAAPSK.S	R.VSEAVAAAPpSK.S	1pST	267	1	NaN	0	NaN	0	Cicer arietinum	XP_012574099.1	pme3 Pectinesterase	R.VSEAVASAPLK.S	1pST	R.VSEAVApSAPLK.S	293	1	NaN	0	NaN	0
Cell wall biogenesis and architecture	IMAC-1DE 3	Linum usitatissimum	Q9FVF9	pme3 Pectinesterase	85	25	13	ECM	-	+	R.VSEAVAAAPSK.S	R.VSEAVAAAPpSK.S	1pST	267	1	NaN	0	NaN	0	Cicer arietinum	XP_012574099.1	pme3 Pectinesterase	R.VSEAVASAPLK.S	1pST	R.VSEAVApSAPLK.S	293	1	NaN	0	NaN	0
Cell wall biogenesis and architecture	IMAC-1DE 3	Linum usitatissimum	Q94FS5	pme5 Pectinesterase	85	9	2	ECM	-	+	R.RPNSGQRNMVTAQGR.D	R.RPNpSGQRNMVTAQGR.D	1pST	413	1	NaN	0	NaN	0	Cicer arietinum	XP_004492227.1	pme5 Pectinesterase	R.RPMSNQKNMVTAQGRE	1pST	R.RPMpSNQKNMVTAQGR.E	415	1	NaN	0	NaN	0
Protein folding	IMAC-1DE 3	Amborella trichopoda	U5CSR3	Glutamine amidotransferase type-2 domain-containing protein	83	5	3	ECM(0.5%),Plastid(50%)	-	-	R.QQAYGYSLEDVQMIIETMASQGK.E	R.QQAYGYSLEDVQMIIEpTMApSQGK.E	2pST	583	1	580	1	NaN	0	Cicer arietinum	XP_004493407.1	Ferredoxin-dependent glutamate synthase	R.QQAFGYSSEDVQMVIESMASQGKE	2pST	R.QQAFGYSSEDVQMVIEpSMApSQGKE	567, 570	2	NaN	0	NaN	0
Unknown	IMAC-1DE 3	Prunus persica	M5XBY3	Uncharacterized protein	66	2	7	ECM	+	-	R.YGNNNTSATKFVF	R.pYGNNNTSApTKFVF	1pST, 1pY	NaN	0	538	1	530	1	Cicer arietinum	XP_004503221.1	Sugar phosphate translocator	R.YGNNNTSAVVKVS	1pST, 1pY	R.pYGNNNpTSAVVKVS	NaN	0	67	1	62	1
Cell wall biogenesis and architecture	IMAC-1DE 4	Morus notabilis	W9RUB7	Alpha-galactosidase	193	3	5	ECM	-	+	K.MYVLKPIS.-	K.MYVLKPIpS.-	1pST	423	1	NaN	0	NaN	0	Cicer arietinum	XP_004492578.1	Alpha-galactosidase	K.MYVLKPVA.	1pY	K.MpYVLKPVA.	NaN	0	NaN	0	402	1
Cell wall biogenesis and architecture	IMAC-1DE 4	Cicer arietinum	XP_004502389.1	alpha-galactosidase 1-like	120	3	5	ECM	-	+	R.AIVYSLSPGTSVTPAMAK.D	R.AIVYSLSPGpTSVpTPAMAK.D	2pST	NaN	0	252, 255	2	NaN	0	Cicer arietinum	XP_004502389.1	alpha-galactosidase 1-like	R.AIVYSLSPGTSVTPAMAK.D	2pST	R.AIVYSLSPGpTSVpTPAMAK.D	NaN	0	252255	2	NaN	0
Cell wall biogenesis and architecture	IMAC-1DE 4	Fragaria vesca	XP_004297698.1	alpha-galactosidase-like	115	6	5	ECM	-	+	K.MYVLKPIS.-	K.MYVLKPIpS.-	1pST	400	1	NaN	0	NaN	0	Cicer arietinum	XP_004492578.1	alpha-galactosidase-like	K.MYVLKPVA.	1pST	K.MpYVLKPVA.	NaN	0	NaN	0	402	1
Cell wall biogenesis and architecture	IMAC-1DE 4	Fragaria vesca	XP_004290441.1	alpha-galactosidase-like	115	6	5	ECM	-	+	K.MYVLKPIS.-	K.MYVLKPIpS.-	1pST	399	1	NaN	0	NaN	0	Cicer arietinum	XP_004492578.1	alpha-galactosidase-like	K.MYVLKPVA.	1pY	K.MpYVLKPVA.	NaN	0	NaN	0	402	1
Cell wall biogenesis and architecture	IMAC-1DE 4	Solanum lycopersicum	XP_004252325.1	Cytochrome c1-1, heme protein, isoform 2	59	25	17	ECM(4%), Mitochondria (58%)	-	-	K.LSNASTVLKTSTFK.S	K.LSNASpTVLKTSpTFK.S	2pST	NaN	0	37,43	2	NaN	0	Cicer arietinum	XP_004508380.1	Cytochrome c1-1, heme protein, isoform 2	K.TTAAALVKRFTESNAS.T	2pST	K.TTAAALVKRFpTEpSNAS.T	40	1	38	1	NaN	0
Cell wall biogenesis and architecture	IMAC-1DE 4	Solanum lycopersicum	XP_004252325.1	Cytochrome c1-1, heme protein, isoform 2	59	81	21	ECM(4%), Mitochondria (58%)	-	-	K.LSNASTVLKTSTFKSFR.A	K.LSNASTVLKpTpSpTFKpSFR.A	2pST	NaN	0	37,43	2	NaN	0	Cicer arietinum	XP_004508380.1	Cytochrome c1-1, heme protein, isoform 2	K.TTAAALVKRFTESNASTVL.V	4pST	K.TTAAALVKRFpTEpSNApSpTVL.V	40, 43	2	38, 44	2	NaN	0
Cell wall biogenesis and architecture	IMAC-1DE 4	Brassica rapa	M4CSK0	FBPase domain-containing protein	145	2	9	ECM(0.53%), Plastid (87%)	-	-	K.AKSNGASSVTK.C	K.AKSNGASSVpTK.C	1pST	NaN	0	72	1	NaN	0	Cicer arietinum	XP_027190553.1	ABC transporter family	K.AKSKMSKAEKE.A	1pST	K.AKpSKMSKAEKE.A	670	1	NaN	0	NaN	0
Cell wall biogenesis and architecture	IMAC-1DE 4	Populus trichocarpa	A9PEE1	Fructose-bisphosphate aldolase	78	6	9	ECM(0.52%), Cytoplasm (80%)	-	-	K.VTPEVIAEYTVTALR.R	K.VTPEVIAEYTVpTALR.R	1pST	NaN	0	249	1	NaN	0	Cicer arietinum	XP_004491539.1	Fructose-bisphosphate aldolase	K.VSPEVIAEYTVTALR.R	1pST	K.VSPEVIAEYTVpTALR.R	NaN	0	249	1	NaN	0
Cell wall biogenesis and architecture	IMAC-1DE 4	Setaria italica	K3YS38	Glyceraldehyde-3-phosphate dehydrogenase	115	2	3	ECM	-	-	R.IALLKRTPSR.S	R.IALLKRTPpSR.S	1pST	118	1	NaN	0	NaN	0	Cicer arietinum	XP_004493934.1	Adenylate kinase	R.SSTNSHAPSRE	1pST	R.SSTNSHAPpSRE	30	1	NaN	0	NaN	0
Cell wall biogenesis and architecture	IMAC-1DE 4	Theobroma cacao	XP_007022674.1	Glyceraldehyde-3-phosphate dehydrogenase of plastid 2 isoform 2, partia	52	12	9	ECM(0.7%), Mitochondria (47%)	-		R.LVLRVATAR.D	R.LVLRVApTAR.D	1pST	NaN	0	114	1	NaN	0	Cicer arietinum	XP_004488755.1	Glyceraldehyde-3-phosphate dehydrogenase of plastid 2 isoform 2, partia	R.IQPIRATAT.E	1pST	R.IQPIRApTAT.E	NaN	0	68	1	NaN	0
Cell wall biogenesis and architecture	IMAC-1DE 4	Pisum sativum	Q84UI7	Pspme2 Pectinesterase	222	8	14	ECM(1%), Plastid(63%)	-	+	K.TVAEAVASVPNK.G	K.pTVAEAVASVPNK.G	1pST	NaN	0	254	1	NaN	0	Cicer arietinum	XP_027186662.1	Pspme2 Pectinesterase	K.TVAEAVASAPDN.G	1pST	K.pTVAEAVASAPDN.G	NaN	0	192	1	NaN	0
Cell wall remodeling	IMAC-1DE 4	Cicer arietinum	XP_004504276.1	FAS1 domain-containing protein	100	24	22	ECM(1%), Plasma membrane(95%)	-	-	K.AKSFNTLIR.L	K.AKSFNpTLIR.L	1pST	NaN	0	52	1	NaN	0	Cicer arietinum	XP_004504276.1	FAS1 domain-containing protein	K.AKSFNTLIR.L	1pST	K.AKSFNpTLIR.L	NaN	0	90	1	NaN	0
Cell wall remodeling	IMAC-1DE 4	Cicer arietinum	XP_004504276.1	Fasciclin-like arabinogalactan protein 12-like	83	2	4	ECM(1%), Plasma membrane(95%)	-	+	K.AKSFNTLIR.L	K.AKSFNpTLIR.L	1pST	NaN	0	52	1	NaN	0	Cicer arietinum	XP_004504276.1	Fasciclin-like arabinogalactan protein 12-like	K.AKSFNTLIR.L	1pST	K.AKSFNpTLIR.L	NaN	0	90	1	NaN	0
Cell wall remodeling	IMAC-1DE 4	Cicer arietinum	A0A1S2Z4U3	Peroxidase 12-like	120	14	4	ECM(5%), Plastid (70%)	+	-	K.GLSYSFFSK.T	K.GLpSYpSFFpSK.T	3pST	42,44,47	3	NaN	0	NaN	0	Cicer arietinum	A0A1S2Z4U3	Peroxidase 12-like	K.GLSYSFFSK.T	3pST	K.GLpSYpSFFpSK.T	42,44,47	3	NaN	0	NaN	0
Innate defense	IMAC-1DE 4	Amborella trichopoda	W1PNY8	LRRNT_2 domain-containing protein	57	22	23	ECM(11%), Plastid (50%)	+	-	R.FSGEIPAEIGR.L	R.FpSGEIPAEIGR.L	1pST	142	1	NaN	0	NaN	0	Cicer arietinum	XP_004496591.1	LRRNT_2 domain-containing protein	R.FSGEIPAEIRN.W	1pST	R.FpSGEIPAEIRN.W	226	1	NaN	0	NaN	0
Signaling	IMAC-1DE 4	Zea mays	C0PBY7	Nucleoside diphosphate kinase	56	2	11	ECM(1%), Mitochondria (66%)	-	-	R.TAALATLTNFGR.K	R.TAALApTLTNFGR.K	1pST	NaN	0	36	1	NaN	0	Cicer arietinum	XP_004495580.1	Uncharacterized protein	R.TSLFLATLTSFGA.F	1pST	R.TSLFLApTLTSFGA.F	NaN	0	43	1	NaN	0
Transcriptional regulation	IMAC-1DE 4	Selaginella moellendorffii	D8R3A6	Gp_dh_N domain-containing protein	80	4	9	ECM(2%), Plasma membrane (23%)	-	-	R.VVDLLNHMATVLAASK.S	R.VVDLLNHMATVLAApSK.S	1pST	463	1	NaN	0	NaN	0	Cicer arietinum	XP_004493671.1	pentatricopeptide repeat-containing protein	R.VVYSTLVSSLRKAGKL.S	1pST	R.VVYpSTLVSSLRKAGKL.S	479	1	NaN	0	NaN	0
Transcriptional regulation	IMAC-1DE 4	Selaginella moellendorffii	D8R3A6	Gp_dh_N domain-containing protein	80	7	6	ECM(2%), Plasma membrane (23%)	-	-	R.VVDLLNHMATVLAASK.S	R.VVDLLNHMATVLAApSK.S	1pST	463	1	NaN	0	NaN	0	Cicer arietinum	XP_004493671.1	pentatricopeptide repeat-containing protein	R.VVYSTLVSSLRKAGKL.S	1pST	R.VVYpSTLVSSLRKAGKL.S	479	1	NaN	0	NaN	0
Transport	IMAC-1DE 4	Cicer arietinum	XP_004505236.1	PI-PLC X domain-containing protein At5g67130-like	53	3	7	ECM	+	-	R.AESPPMNTTSR.S	R.AESPPMNTpTpSR.S	2pST	275	1	274	1	NaN	0	Cicer arietinum	XP_004505236.1	PI-PLC X domain-containing protein At5g67130-like	R.AESPPMNTTSR.S	2pST	R.AESPPMNTpTpSR.S	NaN	0	238, 239	1	NaN	0
Transport	IMAC-1DE 4	Cicer arietinum	XP_004505236.1	PI-PLC X domain-containing protein At5g67130-like	53	3	11	ECM	+	-	R.CTRIQPINPTSK.V	R.CpTRIQPINPTSK.V	2pST	275	1	274	1	NaN	0	Cicer arietinum	XP_004505236.1	PI-PLC X domain-containing protein At5g67130-like	R.CTRIQPINPTSK.V	1pST	R.CpTRIQPINPTSK.V	NaN	0	59	1	NaN	0
Unknown	IMAC-1DE 4	Amborella trichopoda	W1PJH3	Uncharacterized protein	61	24	22	ECM	+	-	K.SGCEAFGTDELCCR.N	K.SGCEAFGpTDELCCR.N	1pST	NaN	0	189	1	NaN	0	Cicer arietinum	XP_012572741.1	Osmotin like protein	K.SGCEAFHTDELCCR.N	1pST	K.SGCEAFHpTDELCCR.N	NaN	0	201	1	NaN	0
Unknown	IMAC-1DE 4	Amborella trichopoda	W1PNY8	Uncharacterized protein	57	21	19	ECM(11%), Plastid (50%)	+	-	R.FSGEIPAEIGR.L	R.FpSGEIPAEIGR.L	1pST	142	1	NaN	0	NaN	0	Cicer arietinum	XP_004496591.1	Uncharacterized protein	R.FSGEIPAEIRN.W	1pST	R.FpSGEIPAEIRN.W	226	1	NaN	0	NaN	0
Unknown	IMAC-1DE 4	Glycine max	I1LK37	Uncharacterized protein	74	24	22	ECM	-	+	K.GSIYSSFFK.H	K.GpSIYpSpSFFK.H	3pST	209, 212, 213	3	NaN	0	NaN	0	Cicer arietinum	XP_012570515.1	Uncharacterized protein	K. GRNIYSSDVEK	2pST	K. GRNIYpSpSDVEK	963, 964	2	NaN	0	NaN	0
Cell wall biogenesis and architecture	IMAC-1DE 5	Pisum sativum	Q84UI7	Pspme2 Pectinesterase	314	6	27	ECM(1%), Plastid(63%)	-	+	K.TVAEAVASVPNK.G	K.pTVAEAVASVPNK.G	1pST	NaN	0	254	1	NaN	0	Cicer arietinum	XP_027186662.1	Pspme2 Pectinesterase	K.TVAEAVASAPDN.G	1pST	K.pTVAEAVASAPDN.G	NaN	0	192	1	NaN	0
Cell wall biogenesis and architecture	IMAC-1DE 5	Pisum sativum	Q84UI7	Pspme2 Pectinesterase	314	5	1	ECM(1%), Plastid(63%)	-	+	K.TVAEAVASVPNK.G	K.pTVAEAVASVPNK.G	1pST	NaN	0	254	1	NaN	0	Cicer arietinum	XP_027186662.1	Pspme2 Pectinesterase	K.TVAEAVASAPDN.G	1pST	K.pTVAEAVASAPDN.G	NaN	0	192	1	NaN	0
Cell wall biogenesis and architecture	IMAC-1DE 6	Musa acuminata	M0RNH3	Ferredoxin--NADP reductase	66	7	17	ECM	-	-	.MATAAVTAAVSLPSSK.S	.MApTAAVTAAVSLPSSK.S	1pST	NaN	0	3	1	NaN	0	Cicer arietinum	XP_004512139.1	Ferredoxin--NADP reductase	.MAAAVTAAVSFPYSN.S	1pST	.MAAAVpTAAVSFPYSN.S	NaN	0	6	1	NaN	0
Cell wall biogenesis and architecture	IMAC-1DE 6	Amborella trichopoda	W1PEV4	Ferredoxin--NADP reductase	232	9	22	ECM(0.54%), Plastid (94%)	-	-	K.EGQSVGVVADGLDKNGKPHK.L	K.EGQpSVGVVADGLDKNGKPHK.L	1pST	NaN	0	324	1	NaN	0	Cicer arietinum	XP_004512139.1	Ferredoxin--NADP reductase	K.EGQSIGVVPDGIDKNGKPHK.L	1pST	K.EGQpSIGVVPDGIDKNGKPHK.L	125	1	NaN	0	NaN	0
Cell wall biogenesis and architecture	IMAC-1DE 6	Cicer arietinum	XP_004512139.1	Ferredoxin--NADP reductase	232	9	22	ECM(0.24%), Plastid (70%)	-	-	K.DNTFVYMCGLK.G	K.DNpTFVYMCGLK.G	1pST	NaN	0	317	1	NaN	0	Cicer arietinum	XP_004512139.1	Ferredoxin--NADP reductase	K.DNTFVYMCGLK.G	1pST	K.DNpTFVYMCGLK.G	NaN	0	317	1	NaN	0
Cell wall biogenesis and architecture	IMAC-1DE 6	Cicer arietinum	XP_004512139.1	Ferredoxin--NADP reductase	258	21	8	ECM(0.24%), Plastid (70%)	-	-	K.DNTFVYMCGLK.G	K.DNpTFVYMCGLK.G	1pST	NaN	0	317	1	NaN	0	Cicer arietinum	XP_004512139.1	Ferredoxin--NADP reductase	K.DNTFVYMCGLK.G	1pST	K.DNpTFVYMCGLK.G	NaN	0	317	1	NaN	0
Cell wall biogenesis and architecture	IMAC-1DE 6	Cicer arietinum	XP_004512139.1	Ferredoxin--NADP reductase	259	9	8	ECM(0.24%), Plastid (70%)	-	-	K.DNTFVYMCGLK.G	K.DNpTFVYMCGLK.G	1pST	NaN	0	317	1	NaN	0	Cicer arietinum	XP_004512139.1	Ferredoxin--NADP reductase	K.DNTFVYMCGLK.G	1pST	K.DNpTFVYMCGLK.G	NaN	0	317	1	NaN	0
Cell wall biogenesis and architecture	IMAC-1DE 6	Cicer arietinum	XP_004512139.1	Ferredoxin--NADP reductase	267	9	8	ECM(0.24%), Plastid (70%)	-	-	K.DNTFVYMCGLK.G	K.DNpTFVYMCGLK.G	1pST	NaN	0	317	1	NaN	0	Cicer arietinum	XP_004512139.1	Ferredoxin--NADP reductase	K.DNTFVYMCGLK.G	1pST	K.DNpTFVYMCGLK.G	NaN	0	317	1	NaN	0
Cell wall biogenesis and architecture	IMAC-1DE 6	Cicer arietinum	XP_004512139.1	Ferredoxin--NADP reductase	379	4	3	ECM(0.24%), Plastid (70%)	-	-	K.DNTFVYMCGLK.G	K.DNpTFVYMCGLK.G	1pST	NaN	0	317	1	NaN	0	Cicer arietinum	XP_004512139.1	Ferredoxin--NADP reductase	K.DNTFVYMCGLK.G	1pST	K.DNpTFVYMCGLK.G	NaN	0	317	1	NaN	0
Cell wall biogenesis and architecture	IMAC-1DE 6	Cicer arietinum	XP_004512139.1	Ferredoxin--NADP reductase	395	30	12	ECM(0.24%), Plastid (70%)	-	-	K.DNTFVYMCGLK.G	K.DNpTFVYMCGLK.G	1pST	NaN	0	317	1	NaN	0	Cicer arietinum	XP_004512139.1	Ferredoxin--NADP reductase	K.DNTFVYMCGLK.G	1pST	K.DNpTFVYMCGLK.G	NaN	0	317	1	NaN	0
Cell wall biogenesis and architecture	IMAC-1DE 6	Cicer arietinum	XP_004512139.1	Ferredoxin--NADP reductase	441	9	22	ECM(0.24%), Plastid (70%)	-	-	K.DNTFVYMCGLK.G	K.DNpTFVYMCGLK.G	1pST	NaN	0	317	1	NaN	0	Cicer arietinum	XP_004512139.1	Ferredoxin--NADP reductase	K.DNTFVYMCGLK.G	1pST	K.DNpTFVYMCGLK.G	NaN	0	317	1	NaN	0
Cell wall biogenesis and architecture	IMAC-1DE 6	Cicer arietinum	XP_004512139.1	Ferredoxin--NADP reductase	496	10	30	ECM(0.24%), Plastid (70%)	-	-	K.DNTFVYMCGLK.G	K.DNpTFVYMCGLK.G	1pST	NaN	0	317	1	NaN	0	Cicer arietinum	XP_004512139.1	Ferredoxin--NADP reductase	K.DNTFVYMCGLK.G	1pST	K.DNpTFVYMCGLK.G	NaN	0	317	1	NaN	0
Cell wall biogenesis and architecture	IMAC-1DE 6	Cicer arietinum	XP_004512139.1	Ferredoxin--NADP reductase	548	9	18	ECM(0.24%), Plastid (70%)	-	-	K.DNTFVYMCGLK.G	K.DNpTFVYMCGLK.G	1pST	NaN	0	317	1	NaN	0	Cicer arietinum	XP_004512139.1	Ferredoxin--NADP reductase	K.DNTFVYMCGLK.G	1pST	K.DNpTFVYMCGLK.G	NaN	0	317	1	NaN	0
Cell wall biogenesis and architecture	IMAC-1DE 6	Cicer arietinum	XP_004512139.1	Ferredoxin--NADP reductase	578	3	7	ECM(0.24%), Plastid (70%)	-	-	K.DNTFVYMCGLK.G	K.DNpTFVYMCGLK.G	1pST	NaN	0	317	1	NaN	0	Cicer arietinum	XP_004512139.1	Ferredoxin--NADP reductase	K.DNTFVYMCGLK.G	1pST	K.DNpTFVYMCGLK.G	NaN	0	317	1	NaN	0
Cell wall biogenesis and architecture	IMAC-1DE 6	Cicer arietinum	XP_004512139.1	Ferredoxin--NADP reductase	1383	3	6	ECM(0.24%), Plastid (70%)	-	-	K.DNTFVYMCGLK.G	K.DNpTFVYMCGLK.G	1pST	NaN	0	317	1	NaN	0	Cicer arietinum	XP_004512139.1	Ferredoxin--NADP reductase	K.DNTFVYMCGLK.G	1pST	K.DNpTFVYMCGLK.G	NaN	0	317	1	NaN	0
Cell wall biogenesis and architecture	IMAC-1DE 6	Cicer arietinum	XP_004512139.1	Ferredoxin-NADP(+)-oxidoreductase 1	496	6	9	ECM(0.25%), Platid (94%)	-	-	K.DNTFVYMCGLK.G	K.DNpTFVYMCGLK.G	1pST	NaN	0	317	1	NaN	0	Cicer arietinum	XP_004512139.1	Ferredoxin-NADP(+)-oxidoreductase 1	K.DNTFVYMCGLK.G	1pST	K.DNpTFVYMCGLK.G	NaN	0	317	1	NaN	0
Cell wall biogenesis and architecture	IMAC-1DE 6	Cicer arietinum	XP_004512139.1	Ferredoxin-NADP+ oxidoreductase	341	6	9	ECM(0.25%), Platid (94%)	-	-	K.DNTFVYMCGLK.G	K.DNpTFVYMCGLK.G	1pST	NaN	0	317	1	NaN	0	Cicer arietinum	XP_004512139.1	Ferredoxin-NADP+ oxidoreductase	K.DNTFVYMCGLK.G	1pST	K.DNpTFVYMCGLK.G	NaN	0	317	1	NaN	0
Cell wall biogenesis and architecture	IMAC-1DE 6	Phaseolus vulgaris	V7ANW5	Pectinesterase	381	2	17	ECM(8%), Plastid(50%)	-	+	R.EYQNTGPGAGTSSR.V	R.EYQNTGPGAGTpSpSR.V	2pST	568569	2	NaN	0	NaN	0	Cicer arietinum	NP_001265901.1	Pectinesterase	R.EYQNTGPGAGTSKR.V	2pST	R.EYQNTGPGAGTpSKpSR.V	541543	2	NaN	0	NaN	0
Cell wall biogenesis and architecture	IMAC-1DE 6	Gossypium hirsutum	H6WYP0	PME2 Pectinesterase	279	25	13	ECM	-	+	K.HISFTKKHK.K	K.HISFpTKKHK.K	1pST	NaN	0	21	1	NaN	0	Cicer arietinum	A0A3Q7YAS9	B3 domain containing protein	K.PNSFTKKHG.N	1pST	K.PNSFpTKKHG.N	NaN	0	24	1	NaN	0
Cell wall biogenesis and architecture	IMAC-1DE 6	Pisum sativum	Q84UI7	Pspme2 Pectinesterase	174	10	9	ECM(1%), Plastid(63%)	-	+	K.TVAEAVASVPNK.G	K.pTVAEAVASVPNK.G	1pST	NaN	0	254	1	NaN	0	Cicer arietinum	XP_027186662.1	Pspme2 Pectinesterase	K.TVAEAVASAPDN.G	1pST	K.pTVAEAVASAPDN.G	NaN	0	192	1	NaN	0
Cell wall remodeling	IMAC-1DE 6	Phaseolus vulgaris	V7ADS9	Peroxidase	72	7	17	ECM	+	+	R.FSKKGLTAR.D	R.FSKKGLpTAR.D	1pST	NaN	0	184	1	NaN	0	Cicer arietinum	XP_004505714.2	Peroxidase	R.YFKNLIQKKGLLQSD.Q	1pST	R.YFKNLIQKKGLLQpSD.Q	199	1	NaN	0	NaN	0
Cell wall remodeling	IMAC-1DE 6	Theobroma cacao	A0A061EFZ8	Peroxidase 30	72	5	7	ECM(6%), Plastid (23%)	+	-	R.TFILSSLIFQLPRSK.W	R.TFILSpSLIFQLPRpSK.W	2pST	415, 423	2	NaN	0	NaN	0	Cicer arietinum	XP_004500543.1	NRT1/PTR family 5	R.TFTLSSLIYVLGMT.L	2pST	R.TFTLpSpSLIYVLGMT.L	102, 103	2	NaN	0	NaN	0
Cell wall remodeling	IMAC-1DE 6	Populus trichocarpa	U5GUV9	PRX14 Class III peroxidase	72	10	9	ECM(10%), Plasma membrane (36%)	+	-	R.DASVAVGGPSWTVR.L	R.DApSVAVGGPSWTVR.L	1pST	134	1	NaN	0	NaN	0	Cicer arietinum	XP_004505714.2	PRX14 Class III peroxidase	R.DASFAVGGPSWTVK.L	1pST	R.DApSFAVGGPSWTVK.L	66	1	NaN	0	NaN	0
Innate defense	IMAC-1DE 6	Vitis vinifera	A5BB32	LRRNT_2 domain-containing protein	60	6	11	ECM	+	+	K.LSAQLGWLDLSR.N	K.LpSAQLGWLDLSR.N	1pST	293	1	NaN	0	NaN	0	Cicer arietinum	XP_027187784.1	Receptor like protein 9DC3	K.SLGNLINLEWLDLSR.N	1pST	K.pSLGNLINLEWLDLSR.N	436	1	NaN	0	NaN	0
Miscellaneous	IMAC-1DE 6	Phyllostachys edulis	L0P2K4	PH01B015M02.13 protein	86	60	26	ECM(1%), Plastid(63%)	-	-	R.AGAGASTPPPATPR.T	R.AGAGASTPPPApTPR.T	1pST	NaN	0	468	1	NaN	0	Cicer arietinum	XP_004511299.1	Arabinogalactan protein	R.AGAQSQSQSPPTSPN.T	1pST	R.AGAQSQSQSPPpTSPN.T	NaN	0	31	1	NaN	0
Signaling	IMAC-1DE 6	Fragaria vesca	XP_004294041.1	Putative phospholipid:diacylglycerol acyltransferase 2-like	72	14	7	ECM	-	+	K.LDYEVKEKQR.I	K.LDpYEVKEKQR.I	1pY	NaN	0	NaN	0	44	1	Cicer arietinum	XP_004490812	Myosin binding protein 2	K.MDYEAKEKLR.M	1pY	K.MDpYEAKEKLR.M	NaN	0	NaN	0	690	1
Transcriptional regulation	IMAC-1DE 6	Arabidopsis lyrata	D7KKK5	SWIM-type domain-containing protein	51	4	6	ECM	-	-	R.ISTSFGKTFR.S	R.ISTSFGKpTFR.S	1pST	NaN	0	825	1	NaN	0	Cicer arietinum	XP_012574893.2	Histone acetyltransferase	R.ISTIDRQDIQGR.T	1pST	R.ISpTIDRQDIQGR.T	NaN	0	556	1	NaN	0
Transcriptional regulation	IMAC-1DE 6	Arabidopsis lyrata	D7KKK5	SWIM-type domain-containing protein	51	2	15	ECM	-	-	R.ISTSFGKTFR.S	R.ISTSFGKpTFR.S	1pST	NaN	0	825	1	NaN	0	Cicer arietinum	XP_012574893.2	Histone acetyltransferase	R.ISTIDRQDIQGR.T	1pST	R.ISpTIDRQDIQGR.T	NaN	0	556	1	NaN	0
Transcriptional regulation	IMAC-1DE 6	Arabidopsis lyrata	D7KKK5	SWIM-type domain-containing protein	51	26	17	ECM	-	-	R.ISTSFGKTFR.S	R.ISTSFGKpTFR.S	1pST	NaN	0	825	1	NaN	0	Cicer arietinum	XP_012574893.2	Histone acetyltransferase	R.ISTIDRQDIQGR.T	1pST	R.ISpTIDRQDIQGR.T	NaN	0	556	1	NaN	0
Cell wall biogenesis and architecture	IMAC-1DE 7	Phaseolus vulgaris	V7ANW5	Pectinesterase	110	11	12	ECM(8%), Plastid(50%)	-	+	R.EYQNTGPGAGTSSR.V	R.EYQNTGPGAGTpSpSR.V	2pST	568569	2	NaN	0	NaN	0	Cicer arietinum	NP_001265901.1	Pectinesterase	R.EYQNTGPGAGTSKR.V	2pST	R.EYQNTGPGAGTpSKpSR.V	541543	2	NaN	0	NaN	0
Redox homeostasis	IMAC-1DE 9	Camptotheca acuminata	A9UKW1	Allene oxide cyclase	123	2	5	ECM(2.74%), Plastid(25%)	-	-	K.CQSSTSDSSRPSK.V	K.CQSSpTpSDpSpSRPpSK.V	5pST	67,69,70,73	4	66	1	NaN	0	Cicer arietinum	A0A1S3E9K7	Allene oxide cyclase	K.CQSSTPKQGIQRGKSL.P	4pST	K.CQpSpSpTPKQGIQRGKpSL.P	99, 100, 111	3	101	1	NaN	0
Cell wall biogenesis and architecture	IMAC-IS	Fragaria vesca	XP_004290441.1	alpha-galactosidase-like	129	9	12	ECM	-	+	K.DISDSWESMVSR.A	K.DISDpSWEpSMVSR.A	1pST	399	1	NaN	0	NaN	0	Cicer arietinum	XP_004492578.1	alpha-galactosidase-like	K.DINDSWESMISR.A	2pST	K.DINDpSWEpSMISR.A	231, 234	2	NaN	0	NaN	0
Cell wall biogenesis and architecture	IMAC-IS	Oryza sativa	Q75HQ5	ATP synthase subunit beta	257	9	12	ECM(1%), Cytoplasm (25%)	-	-	K.TGLIMELINNIAK.A	K.pTGLIMELINNIAK.A	1pST	NaN	0	101	1	NaN	0	Cicer arietinum	XP_027191158.1	Uncharacterized protein	K.TGDRNCFITFSK	1pST	K.pTGDRNCFITFSK	NaN	0	514	1	NaN	0
Cell wall biogenesis and architecture	IMAC-IS	Juniperus virginiana	X2D488	atpB ATP synthase CF1 beta subunit	314	4	12	ECM(0.016%), Plastid (80%)	-	-	R.GMKVIDTGGPLSVPVGETTLGR.I	R.GMKVIDTGGPLSVPVGETpTLGR.I	1pST	NaN	0	104	1	NaN	0	Cicer arietinum	XP_027191240.1	atpB ATP synthase CF1 beta subunit	R.GMEVIDTGAPLSVPVGGATLGR.I	1pST	R.GMEVIDTGAPLSVPVGGApTLGR.I	NaN	0	104	1	NaN	0
Cell wall biogenesis and architecture	IMAC-IS	Rapona tiliifolia	Q8MBI5	atpB ATP synthase subunit beta	291	2	11	ECM(0.016%), Plastid (80%)	-	-	K.TVLAMELINNIAK.A	K.pTVLAMELINNIAK.A	1pST	NaN	0	175	1	NaN	0	Cicer arietinum	YP_002149718.1	atpB ATP synthase subunit beta	K.TVLIMELINNIAK.A	1pST	K.pTVLIMELINNIAK.A	NaN	0	159	1	NaN	0
Cell wall biogenesis and architecture	IMAC-IS	Scilla spetana	Q85V32	atpB ATP synthase subunit beta	556	6	7	ECM(0.016%), Plastid (80%)	-	-	.MRINPTTSGSTVSTLEVKNLGR.I	.MRINPTTpSGSTVSTLEVKNLGR.I	1pST	8	1	NaN	0	NaN	0	Cicer arietinum	YP_002149718.1	atpB ATP synthase subunit beta	.MEMKESGVINEKNIAESKVALVYGQ	1pST	.MEMKEpSGVINEKNIAESKVALVYGQ	219	1	NaN	0	NaN	0
Cell wall biogenesis and architecture	IMAC-IS	Manihot esculenta	B1NWF7	atpB ATP synthase subunit beta	360	12	12	ECM(0.3%), Vacuole (18%)	-	-	.MRINPTTSTSGPGVSALEK.K	.MRINPTTSTSGPGVpSALEK.K	1pST	15	1	NaN	0	NaN	0	Cicer arietinum	YP_002149718.1	atpB ATP synthase subunit beta	.FRFVQAGSEVSALLGR.M	1pST	.FRFVQAGpSEVSALLGR.M	267	1	NaN	0	NaN	0
Cell wall biogenesis and architecture	IMAC-IS	Cressa truxillensis	Q8MBK3	atpB ATP synthase subunit beta	369	4	7	ECM(0.52%), Cytoplasm (80%)	-	-	R.GMEVIDTGVSISVPVGGATLGR.I	R.GMEVIDTGVpSISVPVGGATLGR.I	1pST	95	1	NaN	0	NaN	0	Cicer arietinum	XP_004505943.1	atpB ATP synthase subunit beta	R.KAMGLSDQDIVALSGGHTIGAAHK	1pST	R.KAMGLSDQDIVALpSGGHTIGAAHK	87	1	NaN	0	NaN	0
Cell wall biogenesis and architecture	IMAC-IS	Cressa truxillensis	Q8MBK3	atpB ATP synthase subunit beta	369	8	12	ECM(0.52%), Cytoplasm (80%)	-	-	R.GMEVIDTGVSISVPVGGATLGR.I	R.GMEVIDTGVpSISVPVGGATLGR.I	1pST	95	1	NaN	0	NaN	0	Cicer arietinum	XP_004505943.1	atpB ATP synthase subunit beta	R.KAMGLSDQDIVALSGGHTIGAAHK	1pST	R.KAMGLSDQDIVALpSGGHTIGAAHK	87	1	NaN	0	NaN	0
Cell wall biogenesis and architecture	IMAC-IS	Asclepias nivea	U3MBP5	atpB ATP synthase subunit beta	360	2	12	ECM(0.016%), Plastid (80%)	-	-	R.KNPTTSGSGVSTLEK.T	R.KNPTTSGSGVpSTLEK.T	1pST	13	1	NaN	0	NaN	0	Cicer arietinum	YP_002149718.1	atpB ATP synthase subunit beta	R.ITPTTSDTEVSALEK.K	1pST	R.ITPTTSDTEVpSALEK.K	13	1	NaN	0	NaN	0
Cell wall biogenesis and architecture	IMAC-IS	Oryza sativa	O22490	Cytochrome C	52	5	4	ECM(4%), Mitochondria (58%)	-	-	R.SVLILFPT.-	R.SVLILFPpT.-	1pST	NaN	0	106	1	NaN	0	Cicer arietinum	XP_004511946.1	Cytochrome C	R.DQEILFPT.-	1pST	R.DQEILFPpT.-	NaN	0	946	1	NaN	0
Cell wall biogenesis and architecture	IMAC-IS	Populus trichocarpa	U7DZX5	Cytochrome c domain-containing protein	52	8	8	ECM	-	-	R.QSGTTAGYSYSAAHK.N	R.QpSGpTpTAGpYpSYSAAHK.N	4pST,1pY	99106	2	101102	2	105	1	Cicer arietinum	XP_004492887.1	Cytochrome c domain-containing protein	R.QSGTTPGYSYSAANKN	4pST,1pY	R.QpSGpTpTPGpYpSYSAANKN	49,56	2	51,52	2	55	1
Cell wall biogenesis and architecture	IMAC-IS	Pisum sativum (Garden pea)	A4UTS5	Ferredoxin-NADP+ reductase	1237	9	2	ECM(0.25%), Platid (94%)	-	-	R.MAQYAYELWELLK.K	R.MAQpYAYELWELLK.K	4pST	37,42,44	3	49	1	NaN	0	Cicer arietinum	XP_004512139.1	Ferredoxin-NADP+ reductase	R.MAQYAEELWELLKKDNT	1pY	R.MAQpYAEELWELLKKDNT	NaN	0	NaN	0	304	1
Cell wall biogenesis and architecture	IMAC-IS	Glycine max	I1JSJ3	Fructose-bisphosphate aldolase	901	12	2	ECM(0.18%), Cytosol(42%)	-	-	R.CNPSSASALTIK.A	R.CNPSpSApSALpTIK.A	3pST	37,39	2	42	1	NaN	0	Cicer arietinum	NP_001352196.1	Cysteine protease	R.VGYSSEDLKSMDK.L	3pST	R.VGYpSpSEDLKpSMDK.L	35, 36, 40	3	NaN	0	NaN	0
Cell wall biogenesis and architecture	IMAC-IS	Cicer arietinum	C3TS12	Methionine synthase	239	8	14	ECM(0.33%), Plastid(34%)	-	-	M.GSHIVGYPR.M	M.GSHIVGpYPR.M	1pY	NaN	0	NaN	0	8	1	Cicer arietinum	C3TS12	Methionine synthase	M.GSHIVGYPR.M	1pY	M.GSHIVGpYPR.M	NaN	0	NaN	0	8	1
Cell wall biogenesis and architecture	IMAC-IS	Cicer arietinum	C3TS12	Methionine synthase	239	12	17	ECM(0.33%), Plastid(34%)	-	-	M.GSHIVGYPR.M	M.GSHIVGpYPR.M	1pY	NaN	0	NaN	0	8	1	Cicer arietinum	C3TS12	Methionine synthase	M.GSHIVGYPR.M	1pY	M.GSHIVGpYPR.M	NaN	0	NaN	0	8	1
Cell wall biogenesis and architecture	IMAC-IS	Cicer arietinum	C3TS12	Methionine synthase	239	4	1	ECM(0.33%), Plastid(34%)	-	-	M.GSHIVGYPR.M	M.GSHIVGpYPR.M	1pY	NaN	0	NaN	0	8	1	Cicer arietinum	C3TS12	Methionine synthase	M.GSHIVGYPR.M	1pY	M.GSHIVGpYPR.M	NaN	0	NaN	0	8	1
Cell wall biogenesis and architecture	IMAC-IS	Amborella trichopoda	W1NJN7	Pectinesterase	111	4	12	ECM	-	+	K.GKTLIALLLLVAIVALISTVATHK.S	K.GKTLIALLLLVAIVALIpSpTVATHK.S	2pST	23	1	24	1	NaN	0	Cicer arietinum	XP_004508182.1	Pectinesterase	K.MLVALLLLVALSNEARVLNGER.G	1pST	K.MLVALLLLVALpSNEARVLNGER.G	12	1	NaN	0	NaN	0
Cell wall biogenesis and architecture	IMAC-IS	Glycine max	K7KZN7	Pectinesterase	164	4	1	ECM(1%), Plastid (45%)	-	+	K.GFIAKDIGFVNNAGASKHQAVALR.S	K.GFIAKDIGFVNNAGApSKHQAVALR.S	1pST	979	1	NaN	0	NaN	0	Cicer arietinum	XP_004510571.1	Pectinesterase	K.GFIAKDIKFVNTAGASKHQAVALR.S	1pST	K.GFIAKDIKFVNTAGApSKHQAVALR.S	377	1	NaN	0	NaN	0
Cell wall biogenesis and architecture	IMAC-IS	Phaseolus vulgaris	V7ANW5	Pectinesterase	161	4	1	ECM(8%), Plastid(50%)	-	+	R.EYQNTGPGAGTSSR.V	R.EYQNTGPGAGTpSpSR.V	2pST	568569	2	NaN	0	NaN	0	Cicer arietinum	NP_001265901.1	Pectinesterase	R.EYQNTGPGAGTSKR.V	2pST	R.EYQNTGPGAGTpSKpSR.V	541543	2	NaN	0	NaN	0
Cell wall biogenesis and architecture	IMAC-IS	Phaseolus vulgaris	V7ANW5	Pectinesterase	161	4	1	ECM(8%), Plastid(50%)	-	+	K.GFIAKDIGFVNNAGASKHQAVALR.S	K.GFIAKDIGFVNNAGApSKHQAVALR.S	2pST	568569	2	NaN	0	NaN	0	Cicer arietinum	XP_004510571.1	Pectinesterase	K.GFIAKDIGFVNNAGASKHQAVALR.S	1pST	K.GFIAKDIKFVNTAGApSKHQAVALR.S	377	1	NaN	0	NaN	0
Cell wall biogenesis and architecture	IMAC-IS	Pisum sativum	Q84UI7	Pspme2 Pectinesterase	557	9	11	ECM(1%), Plastid(63%)	-	+	K.TVAEAVASVPNK.G	K.pTVAEAVASVPNK.G	1pST	NaN	0	254	1	NaN	0	Cicer arietinum	XP_027186662.1	Pspme2 Pectinesterase	K.TVAEAVASAPDN.G	1pST	K.pTVAEAVASAPDN.G	NaN	0	192	1	NaN	0
Cell wall biogenesis and architecture	IMAC-IS	Pisum sativum	Q84UI7	Pspme2 Pectinesterase	557	6	21	ECM(1%), Plastid(63%)	-	+	K.TVAEAVASVPNK.G	K.pTVAEAVASVPNK.G	1pST	NaN	0	254	1	NaN	0	Cicer arietinum	XP_027186662.1	Pspme2 Pectinesterase	K.TVAEAVASAPDN.G	1pST	K.pTVAEAVASAPDN.G	NaN	0	192	1	NaN	0
Cell wall biogenesis and architecture	IMAC-IS	Vicia faba	Q41660	Putative narbonin-like 2S protein	55	9	21	ECM(0.3%), Plastid (41%)	-	-	K.VLPVFITDPLDNMNTK.I	K.VLPVFIpTDPLDNMNTK.I	1pST	NaN	0	227	1	NaN	0	Cicer arietinum	XP_004488208.1	Lysine specific demethylase	K.WRIVEQPTDEVEVYYGADL	1pST	K.WRIVEQPpTDEVEVYYGADL	NaN	0	231	1	NaN	0
Cell wall remodeling	IMAC-IS	Triticum urartu	M7YT28	Cationic peroxidase 1	56	2	6	ECM	-	+	R.DSTTASMDLANR.D	R.DSpTpTApSMDLANR.D	3pST	161	1	158159	2	NaN	0	Cicer arietinum	XP_012569030.1	Cationic peroxidase 1	R.DSTTASLDSANT.N	3pST	R.DSpTpTApSLDSANT.N	136	1	135139	2	NaN	0
Cell wall remodeling	IMAC-IS	Triticum urartu	M7YT28	Cationic peroxidase 1	56	4	25	ECM	-	+	R.DSTTASMDLANR.D	R.DSpTpTApSMDLANR.D	3pST	161	1	158159	2	NaN	0	Cicer arietinum	XP_012569030.1	Cationic peroxidase 1	R.DSTTASLDSANT.N	3pST	R.DSpTpTApSLDSANT.N	136	1	135139	2	NaN	0
Cell wall remodeling	IMAC-IS	Triticum urartu	M7YT28	Cationic peroxidase 1	56	4	3	ECM	-	+	R.DSTTASMDLANR.D	R.DSpTpTApSMDLANR.D	3pST	161	1	158159	2	NaN	0	Cicer arietinum	XP_012569030.1	Cationic peroxidase 1	R.DSTTASLDSANT.N	3pST	R.DSpTpTApSLDSANT.N	136	1	135139	2	NaN	0
Cell wall remodeling	IMAC-IS	Triticum urartu	M7YT28	Cationic peroxidase 1	56	14	7	ECM	-	+	R.DSTTASMDLANR.D	R.DSpTpTApSMDLANR.D	3pST	161	1	158159	2	NaN	0	Cicer arietinum	XP_012569030.1	Cationic peroxidase 1	R.DSTTASLDSANT.N	3pST	R.DSpTpTApSLDSANT.N	136	1	135139	2	NaN	0
Cell wall remodeling	IMAC-IS	Solanum lycopersicum	A0A3Q7EWQ6	Dirigent protein	104	3	12	ECM(26%)	+	-	K.KLSHAK.L	K.KLpSHAK.L	1pST	38	1	NaN	0	NaN	0	Cicer arietinum	XP_004499983.1	Callose synthase 7	K.KLSHAK.L	1pST	K.KLpSHAK.L	7	1	NaN	0	NaN	0
Cell wall remodeling	IMAC-IS	Hevea brasiliensis	G9G7S0	Gln4 Beta-1,3-glucanase	120	8	7	ECM(8.4%), Plastid(11%) rest others	+	-	M.AIFSSNSATSSSLPSR.T	M.AIFpSSNpSApTpSpSpSLPpSR.T	7pST	5,8,11,12,13,16	6	10	1	NaN	0	Cicer arietinum	A0A1S2Y9S5	Gln4 Beta-1,3-glucanase	M.SATTSSLPWISPLNFSK.P	6pST	M.pSATpTpSpSLPWIpSPLNFpSK.P	16, 20, 21, 27, 32	5	18	1	NaN	0
Cell wall remodeling	IMAC-IS	Oryza sativa	A2YGK1	Peroxidase	247	4	10	ECM(23%), Plastid (30%)	-	-	.MAISSPLVAANLR.K	.MAISpSPLVAANLR.K	1pST	5	1	NaN	0	NaN	0	Cicer arietinum	XP_004513798.1	Peroxidase	.IKPPKPLVASNLR.P	1pST	.IKPPKPLVApSNLR.P	261	1	NaN	0	NaN	0
Cell wall remodeling	IMAC-IS	Oryza sativa	A2YGK1	Peroxidase	247	3	9	ECM(23%), Plastid (30%)	-	-	.MAISSPLVAANLR.K	.MAISpSPLVAANLR.K	1pST	5	1	NaN	0	NaN	0	Cicer arietinum	XP_004513798.1	Peroxidase	.IKPPKPLVASNLR.P	1pST	.IKPPKPLVApSNLR.P	261	1	NaN	0	NaN	0
Cell wall remodeling	IMAC-IS	Cicer arietinum	A0A1S2XYF3	Peroxidase 12-like	465	2	6	ECM(22%), Plasma membrane (36%)	+	+	K.RTKDIVTNFAVNQSLFFEK.F	K.RpTKDIVTNFAVNQSLFFEK.F	1pST	NaN	0	290	1	NaN	0	Cicer arietinum	A0A1S2XYF3	Peroxidase 12-like	K.RTKDIVTNFAVNQSLFFEK.F	1pST	K.RpTKDIVTNFAVNQSLFFEK.F	NaN	0	290	1	NaN	0
Miscellaneous	IMAC-IS	Physcomitrella patens	A9RJ09	Predicted protein	56	4	12	ECM(2%), Mitochondria (49%)	-	-	R.TSGTTAGYTYSK.A	R.pTpSGTTAGpYTYSK.A	1pST, 2pY	NaN	0	52	1	55, 57	2	Cicer arietinum	XP_004492887.1	Cytochrome c2	R.QSGTTPGYSYSAA	1pST, 2pY	R.QpSGTTPGpYSpYSAA	49	1	NaN	0	55, 57	2
Miscellaneous	IMAC-IS	Oryza brachyantha	J3MIH6	PsbP domain-containing protein	52	8	8	ECM(2%), Cytoplasm (54%)	-	-	K.QAYAGKTDSEGGFESDAVATANILESSAPVIGGK.Q	K.QAYAGKpTDpSEGGFESDAVATANILESSAPVIGGK.Q	2pST	154	1	152	1	NaN	0	Cicer arietinum	NP_001351835.1	PsbP domain-containing protein	K.QYYNLSVLTRTADGDEGGKHQLIIATVNGGKL	2pST	K.QYYNLpSVLpTRTADGDEGGHQLIIATVNGGK.L	209	1	211	1	NaN	0
Miscellaneous	IMAC-IS	Oryza brachyantha	J3MIH6	PsbP domain-containing protein	52	11	7	ECM(2%), Cytoplasm (54%)	-	-	K.QAYAGKTDSEGGFESDAVATANILESSAPVIGGK.Q	K.QAYAGKpTDpSEGGFESDAVATANILESSAPVIGGK.Q	2pST	154	1	152	1	NaN	0	Cicer arietinum	NP_001351835.1	PsbP domain-containing protein	K.QYYNLSVLTRTADGDEGGHQLIIATVNGGK.L	2pST	K.QYYNLpSVLpTRTADGDEGGHQLIIATVNGGK.L	209	1	211	1	NaN	0
Miscellaneous	IMAC-IS	Oryza brachyantha	J3MIH6	PsbP domain-containing protein	52	11	7	ECM(2%), Cytoplasm (54%)	-	-	K.QAYAGKTDSEGGFESDAVATANILESSAPVIGGK.Q	K.QApYAGKTDSEGGFEpSDAVATANILESSAPVIGGK.Q	2pST	154	1	152	1	NaN	0	Cicer arietinum	NP_001351835.1	PsbP domain-containing protein	K.QYYNLSVLTRTADGDEGGHQLIIATVNGGK.L	2pST	K.QYYNLpSVLpTRTADGDEGGHQLIIATVNGGK.L	209	1	211	1	NaN	0
Miscellaneous	IMAC-IS	Solanum lycopercicum	A0A3Q7FSS5	PsbP domain-containing protein	108	14	43	ECM(14.4%), Plastid (53%)	-		K.FLASPSQKTKLIESSER.V	K.FLApSPpSQKTKLIESSER.V	2pST	168170	2	NaN	0	NaN	0	Cicer arietinum	XP_012568886.1	PsbP domain-containing protein	K.QELSPSSTLGRRHVIAIG	2pST	K.QELpSPpSSTLGRRHVIAIG	46, 48	2	NaN	0	NaN	0
Miscellaneous	IMAC-IS	Pisum sativum	Q8L5C2	Ribonuclease	79	5	6	ECM(0.45%), Nucleus (76%)	-	-	R.VMDFGSVFLSSSGK.A	R.VMDFGpSVFLSSSGK.A	1pST	483	1	NaN	0	NaN	0	Cicer arietinum	XP_004503033.1	Ribonuclease	R.VMDFGSVFLLSSGK.A	1pST	R.VMDFGpSVFLLSSGK.A	483	1	NaN	0	NaN	0
Miscellaneous	IMAC-IS	Joinvillea ascendens	H6T1K8	Ribulose bisphosphate carboxylase large chain	83	6	3	ECM(0.44%), Plastid(81%)	-	-	R.QASKWSPWLAAACEIWK.A	R.QApSKWpSPWLAAACEIWK.A	2pST	456, 459	2	NaN	0	NaN	0	Cicer arietinum	AAL56823.1	Ribulose bisphosphate carboxylase large chain	R.EAAKWSPELAAACEVWK.E	1pST	R.EAAKWpSPELAAACEVWK.E	452	1	NaN	0	NaN	0
Miscellaneous	IMAC-IS	Populus trichocarpa	A9PHQ1	Ribulose bisphosphate carboxylase small chain	72	4	18	ECM(0.44%), Plastid(81%)	-	-	R.QVQCISFIASKPK.G	R.QVQCISFIApSKPK.G	1pST	176	1	NaN	0	NaN	0	Cicer arietinum	NP_001296613.1	Ribulose bisphosphate carboxylase small chain	R.QVQCISFIAHTPK.E	1pST	R.QVQCIpSFIAHTPK.E	172	1	NaN	0	NaN	0
Miscellaneous	IMAC-IS	Populus trichocarpa	A9PHQ1	Ribulose bisphosphate carboxylase small chain	72	25	17	ECM(0.44%), Plastid(81%)	-	-	R.QVQCISFIASKPK.G	R.QVQCISFIApSKPK.G	1pST	176	1	NaN	0	NaN	0	Cicer arietinum	NP_001296613.1	Ribulose bisphosphate carboxylase small chain	R.QVQCISFIAHTPK.E	1pST	R.QVQCIpSFIAHTPK.E	172	1	NaN	0	NaN	0
Miscellaneous	IMAC-IS	Populus trichocarpa	A9PHQ1	Ribulose bisphosphate carboxylase small chain	72	19	18	ECM(0.44%), Plastid(81%)	-	-	R.QVQCISFIASKPK.G	R.QVQCISFIApSKPK.G	1pST	176	1	NaN	0	NaN	0	Cicer arietinum	NP_001296613.1	Ribulose bisphosphate carboxylase small chain	R.QVQCISFIAHTPK.E	1pST	R.QVQCIpSFIAHTPK.E	172	1	NaN	0	NaN	0
Miscellaneous	IMAC-IS	Populus trichocarpa	A9PHQ1	Ribulose bisphosphate carboxylase small chain	72	10	10	ECM(0.44%), Plastid(81%)	-	-	R.QVQCISFIASKPK.G	R.QVQCISFIApSKPK.G	1pST	176	1	NaN	0	NaN	0	Cicer arietinum	NP_001296613.1	Ribulose bisphosphate carboxylase small chain	R.QVQCISFIAHTPK.E	1pST	R.QVQCIpSFIAHTPK.E	172	1	NaN	0	NaN	0
Miscellaneous	IMAC-IS	Physcomitrella patens	A9RG04	Ribulose bisphosphate carboxylase small chain	58	19	25	ECM(7%), Plastid (77%)	-	-	R.VNNSSPGYYDGR.Y	R.VNNpSSPGYYDGR.Y	1pST	120	1	NaN	0	NaN	0	Cicer arietinum	NP_001296613.1	Ribulose bisphosphate carboxylase small chain	R.VTTVKRASSVPSGAVA.P	1pST	R.VTTVKRApSSVPSGAVA.P	18	1	NaN	0	NaN	0
Redox homeostasis	IMAC-IS	Phaseolus vulgaris	Q9FE12	2-Cys Peroxiredoxin (Precursor)	61	9	12	ECM(0.52%), Plastid (30%)	-	-	R.TSLNPSSPPLR.T	R.TpSLNPpSpSPPLR.T	3pST	47,51,52	3	NaN	0	NaN	0	Cicer arietinum	XP_004500132.1	beta-(1,2)-xylosyltransferase	R.SSLNPSSPTLS.N	3pST	R.SpSLNPpSpSPTLS.N	31,37,37	3	NaN	0	NaN	0
Redox homeostasis	IMAC-IS	Arabidopsis thaliana	F4IAH9	GLX1 Glyoxalase I homolog	74	6	8	ECM	-	-	K.GGNVTREPGPVKGGGSVIAFVK.D	K.GGNVpTREPGPVKGGGpSVIAFVK.D	2pST	162	1	151	1	NaN	0	Cicer arietinum	XP_004503461.1	Lactoylglutathione lyase	K.GGKITREPGPVKGGKTVIAFVE.D	2pST	K.GGKIpTREPGPVKGGKpTVIAFVE.D	NaN	0	184, 195	2	NaN	0
Unknown	IMAC-IS	Oryza sativa	B8ACY2	Putative uncharacterized protein	77	38	19	ECM(0.3%), Nucleus (33%)	-	-	R.KCGLSMVTPGAEHK.Q	R.KCGLpSMVTPGAEHK.Q	1pST	239	1	NaN	0	NaN	0	Cicer arietinum	XP_004497016.1	Fructose-bisphosphate aldolase	R.ILLKPSMVTPGADHK.E	1pST	R.ILLKPpSMVTPGADHK.E	261	1	NaN	0	NaN	0
Cell wall remodeling	IS-TiO2 100mM	Hordeum vulgare	M0VVN8	Peroxidase	79	6	7	ECM(12%), Plasma membrane(24%)	+	-	K.DSTANLSLAGDGFDTVIK.A	K.DSpTANLSLAGDGFDTVIK.A	1pST	NaN	0	94	1	NaN	0	Cicer arietinum	XP_004511856.1	Peroxidase	K.DHPDNLSLAGDGFDTVIK.A	1pST	K.DHPDANLpSLAGDGFDTVIK.A	99	1	NaN	0	NaN	0
Cell wall remodeling	IS-TiO2 100mM	Hordeum vulgare	M0VVN8	Peroxidase	79	6	7	ECM(12%), Plasma membrane(24%)	+	-	K.DSTANLSLAGDGFDTVIK.A	K.DSpTANLSLAGDGFDTVIK.A	1pST	NaN	0	94	1	NaN	0	Cicer arietinum	XP_004511856.1	Peroxidase	K.DHPDNLSLAGDGFDTVIK.A	1pST	K.DHPDANLpSLAGDGFDTVIK.A	99	1	NaN	0	NaN	0
Cell wall remodeling	IS-TiO2 100mM	Hordeum vulgare	M0VVN8	Peroxidase	79	6	7	ECM(12%), Plasma membrane(24%)	+	-	K.DSTANLSLAGDGFDTVIK.A	K.DSpTANLSLAGDGFDTVIK.A	1pST	NaN	0	94	1	NaN	0	Cicer arietinum	XP_004511856.1	Peroxidase	K.DHPDNLSLAGDGFDTVIK.A	1pST	K.DHPDANLpSLAGDGFDTVIK.A	99	1	NaN	0	NaN	0
Cell wall remodeling	IS-TiO2 100mM	Hordeum vulgare	M0VVN8	Peroxidase	79	2	8	ECM(12%), Plasma membrane(24%)	+	-	K.DSTANLSLAGDGFDTVIK.A	K.DSpTANLSLAGDGFDTVIK.A	1pST	NaN	0	94	1	NaN	0	Cicer arietinum	XP_004511856.1	Peroxidase	K.DHPDNLSLAGDGFDTVIK.A	1pST	K.DHPDANLpSLAGDGFDTVIK.A	99	1	NaN	0	NaN	0
Cell wall remodeling	IS-TiO2 100mM	Hordeum vulgare	M0VVN8	Peroxidase	79	2	9	ECM(12%), Plasma membrane(24%)	+	-	K.DSTANLSLAGDGFDTVIK.A	K.DpSTANLSLAGDGFDTVIK.A	1pST	NaN	0	94	1	NaN	0	Cicer arietinum	XP_004511856.1	Peroxidase	K.DHPDNLSLAGDGFDTVIK.A	1pST	K.DHPDANLpSLAGDGFDTVIK.A	99	1	NaN	0	NaN	0
Signaling	IS-TiO2 100mM	Glycine max	I1J7H3	Ferritin	97	5	22	ECM(1.5%), Mitochondria (51%)	-	-	R.NNDPQLADFIESEFLYEQVKSIK.K	R.NNDPQLADFIESEFLpYEQVKSIK.K	1pY	NaN	0	NaN	0	218	1	Cicer arietinum	XP_004506799.2	Ferritin	R.NNDPQLADFIESEFLDEQVQSIK.K	0pY	R.NNDPQLADFIESEFLDEQVQSIK.K	NaN	0	NaN	0	218	1
Signaling	IS-TiO2 100mM	Glycine max	I1J7H3	Ferritin	97	4	16	ECM(1.5%), Mitochondria (51%)	-	-	R.NNDPQLADFIESEFLYEQVKSIK.K	R.NNDPQLADFIESEFLpYEQVKSIK.K	1pY	NaN	0	NaN	0	218	1	Cicer arietinum	XP_004506799.2	Ferritin	R.NNDPQLADFIESEFLDEQVQSIK.K	0pY	R.NNDPQLADFIESEFLDEQVQSIK.K	NaN	0	NaN	0	218	1
Signaling	IS-TiO2 100mM	Glycine max	Q94IC4	Ferritin-2	96	4	16	ECM(1.5%), Mitochondria (51%)	-	-	R.NNDPQLADFIESEFLYEQVKSIK.K	R.NNDPQLADFIESEFLpYEQVKSIK.K	1pY	NaN	0	NaN	0	218	1	Cicer arietinum	XP_004506799.2	Ferritin-2	R.NNDPQLADFIESEFLDEQVQSIK.K	0pY	R.NNDPQLADFIESEFLDEQVQSIK.K	NaN	0	NaN	0	218	1
Signaling	IS-TiO2 100mM	Glycine max	Q94IC4	Ferritin-2	96	6	7	ECM(1.5%), Mitochondria (51%)	-	-	R.NNDPQLADFIESEFLYEQVKSIK.K	R.NNDPQLADFIESEFLpYEQVKSIK.K	1pY	NaN	0	NaN	0	218	1	Cicer arietinum	XP_004506799.2	Ferritin-2	R.NNDPQLADFIESEFLDEQVQSIK.K	0pY	R.NNDPQLADFIESEFLDEQVQSIK.K	NaN	0	NaN	0	218	1
Cell wall remodeling	IS-TiO2 150mM	Hordeum vulgare	M0VVN8	Peroxidase	56	9	12	ECM(12%), Plasma membrane(24%)	+	-	K.DSTANLSLAGDGFDTVIK.A	K.DpSTANLSLAGDGFDTVIK.A	1pST	NaN	0	94	1	NaN	0	Cicer arietinum	XP_004511856.1	Peroxidase	K.DHPDNLSLAGDGFDTVIK.A	1pST	K.DHPDANLpSLAGDGFDTVIK.A	99	1	NaN	0	NaN	0
Cell wall remodeling	IS-TiO2 150mM	Hordeum vulgare	M0VVN8	Peroxidase	56	9	12	ECM(12%), Plasma membrane(24%)	+	-	K.DSTANLSLAGDGFDTVIK.A	K.DpSTANLSLAGDGFDTVIK.A	1pST	NaN	0	94	1	NaN	0	Cicer arietinum	XP_004511856.1	Peroxidase	K.DHPDNLSLAGDGFDTVIK.A	1pST	K.DHPDANLpSLAGDGFDTVIK.A	99	1	NaN	0	NaN	0
aSample name abbreviated as IMAC, immobilized metal affinity chromatography and IS, in-solution digested proteins. bProtein identification number as in Genbank. cNumber of peptides. mSubP;http://bioinfo.usu.edu/Plant-mSubP/. WoLFPSORT; https://wolfpsort.hgc.jp/
