# Supplementary material for: Combining extracellular matrix proteome and phosphoproteome of chickpea and meta‐analysis reveal novel proteoforms and evolutionary significance of clade‐specific wall‐associated events in plant
Source: Plant Direct. 2024 Mar 18;8(3):e572. doi: 10.1002/pld3.572 (PMC10945595; doi:10.1002/pld3.572)
Supplement: Supplementary file 3 — Table S3. Compilation of available ECM proteome by literature search. References are enlisted in Supporting Information References. [file PLD3-8-e572-s003.xlsx]

## Sheet: Sheet1
Table S3. Compilation of available ECM proteome by literature search. References are enlisted in Supporting Information References
ORGANISM	Stem		Leaves		Hypocotyl		Infloresence		Seed		Seedling		Suspension		Root		Fruit
	Referencea	Technique	Referencea	Technique	Referencea	Technique	Referencea	Technique	Referencea	Technique	Referencea	Technique	Referencea	Technique	Referencea	Technique	Referencea	Technique
A.thaliana	Minic et al., 2007	Concavalin AP LC-MS/MS	Boudart et al., 2005	LC-MS/MS and bioinformatics	Irshad et al., 2008	2-DE MALDI-TOF-TOF	Xu et al., 2016	Lectin AC-tandem MS			Charmont et al., 2005	2-DE LC-MS/MS	Basu et al., 2006	MUdPIT and LC-MS/MS	Chen et al., 2015	SEC, SCX and LC-MS/MS
	Duruflé et al., 2016	LC-MS/MS	Haslam et al., 2003	2-DE MALDI-TOF-MS	Feiz et al., 2006	1-DE MALDI-TOF MS or LC-MS/MS							Bayer et al., 2006	MUdPIT and LC-MS/MS	Nguyen-Kim et al., 2016	Affinity chromatography, CPLL LC-MS/MS
			Hervé et al., 2016	1-DE LC-MS/MS	Zhang et al., 2010	AC -ConA MALDI-TOF MS							Kwon et al., 2005	2-DE MALDI-TOF-TOF
			Sultana et al., 2015	1-DE LC-MS/MS	Jamet et al., 2009	Bioinformatics							Chivasa et al., 2002	2-DE MALDI-TOF-TOF
													Robertson et al., 1997	1DE LC-MS/MS
													Borderies et al., 2003	2-DE LC-MS/MS
													Elortza et al., 2003	1DE LC-MS/MS
													Elortza et al., 2006	1DE LC-MS/MS
													Borner et al., 2003	1DE LC-MS/MS
													Schultz et al., 2008	1-DE MALDI-TOF-TOF
													Casasoli et al., 2008	2-DIGE LC-MS/MS
													Ndimba et al., 2003	2-DE MALDI-TOF-TOF
													Dani et al., 2005	2-DE MALDI-TOF-TOF
B. distachyon	Douché et al 2013	1-DE LC-MS/MS	Douché et al., 2013	1-DE LC-MS/MS					Francin-Allami et al., 2016	LC-MS/MS	Zhang et al., 2015	Lectin AC-tandem MS
	Francin-Allami et al., 2015	LC-MS/MS									Trentin et al., 2015	iTRAQ LC-MS/MS
B. oleracea															Basu et al., 2006	MudPIT and LC-MS/MS
G. hirsutum	Kumar et al., 2013	AP-LC-MS/MS
L. usitatissimum	Day et al., 2013	FT-ICR-MS
	Chabi et al., 2017	(nanoLC-MS/MS
M. sativa	Verdonk et al., 2012	1-DE LC-MS/MS											Gokulakannan &Karsten Niehaus, 2010	2-DE LC-MS/MS	Zhu et al., 2006	2-DE LC-MS/MS
	Printz et al., 2015	2-DE LC-MS/MS													Wu et al., 1996	MS/MS
	Watson et al., 2004	2-DE LC-MS/MS													Zhu et al., 2007	2-DE LC-MS/MS
	Sergeant et al., 2019	2DIGELC-MS/MS
O. sativa			Jung et al., 2008	2-DE LC-MS/MS							Pandey et al., 2010	2-DE LC-MS/MS	Chen et al., 2009	MUdPIT and LC-MS/MS	Zhou et al., 2011	2-DE LC-MS/MS
													Jung et al., 2008	2-DE LC-MS/MS
													Cho et al., 2009	MUdPIT and LC-MS/MS
P. patens															Martinez-Cortés et al., 2014	nanoLC-MALDI-TOF/TOF MS/MS
Populus spp			Pechanova et al., 2010	LC-MS/MS
S. officinarum	Calderan-Rodrigues et al ., 2016	LC-MS/MS											Calderan Rodrigues et la., 2014	LC-MS/MS
S. lycopersicum	Dahal et al., 2010	2-DE LC-MS/MS															Catala et al., 2011	Lectin AP LC-MALDI-MS/MS
																	Yeats et al., 2010	1-DE MALDI TOF-TOF
																	Thannhauser et al., 2013	HILIC LC-MS/MS
S. tuberosum			Lim et al., 2012	1-DE LC-MS/MS							Elagamey et al., 2016	2-DE LC-MS/MS
			Bengtsson et al., 2014	LC-MS/MS							Elagamey et al., 2017	2-DE LC-MS/MS
Citrus			Rani and Podile 2014	2DE-LC-MS/MS
Vitis vinifera													Martinez-Estesoa et al., 2009	2-DE LC-MS/MS
Zea mays													Chivasa et al., 2005	1-DE MALDI-TOF-TOF
Cicer arientinum											Bhushan et al., 2006	2-DE LC-MS/MS
											Bhushan et al., 2011	2-DE LC-MS/MS
											Bhushan et al., 2007	2-DE LC-MS/MS
											Elagamey et al., 2017	2-DE LC-MS/MS
Triticum															Kong et al., 2010	2-DE 1DE LC-MS/MS
N. tabacum													Blee et al., 2001	Biochemical analysis
													Millar et al., 2009	2-DE LC-MS/MS
Glycine max					Komatsu et al., 2010	2-DE LC-MS/MS
a References are enlisted in Supplementary dataset
