# Supplementary material for: Combining extracellular matrix proteome and phosphoproteome of chickpea and meta‐analysis reveal novel proteoforms and evolutionary significance of clade‐specific wall‐associated events in plant
Source: Plant Direct. 2024 Mar 18;8(3):e572. doi: 10.1002/pld3.572 (PMC10945595; doi:10.1002/pld3.572)
Supplement: Supplementary file 4 — Table S4. List of ECM proteins reported in available ECM proteomes as mentioned in Table S3. [file PLD3-8-e572-s010.xlsx]

## Sheet: Sheet1
Table S4. List of ECM proteins reported in available ECM proteomes as mentioned inTable S3.
No	Functional classes	Protein families	(Putative) functions	Species	Acc. number	Organs
1	Proteins acting on cell wall polysaccharides	glycoside hydrolase (GH)	glycoside hydrolase family 1 - GH1 (beta-glucosidase)	Arabidopsis thaliana	AT2G44450		Roots	Stem		Cell suspension culture	Hypocotyl
2	Proteins acting on cell wall polysaccharides	glycoside hydrolase (GH)	glycoside hydrolase family 3 - GH3 (beta-xylosidase) (AtBXL5)	Arabidopsis thaliana	AT3G19620	Leaves	Roots	Stem			Hypocotyl
3	Proteins acting on cell wall polysaccharides	polysaccharide lyase (PL)	polysaccharide lyase family 4 - PL4 (rhamnogalacturonate lyase)	Arabidopsis thaliana	AT4G37950						Hypocotyl
4	Proteins acting on cell wall polysaccharides	carbohydrate esterase (CE)	carbohydrate esterase family 8 - CE8 (pectin methylesterase - PME) (AtPME18)	Arabidopsis thaliana	AT1G11580	Leaves	Roots	Stem		Cell suspension culture	Hypocotyl
5	Proteins acting on cell wall polysaccharides	carbohydrate esterase (CE)	carbohydrate esterase family 8 - CE8 (pectin methylesterase - PME) (AtPME2)	Arabidopsis thaliana	AT1G53830		Roots			Cell suspension culture	Hypocotyl
6	Proteins acting on cell wall polysaccharides	carbohydrate esterase (CE)	carbohydrate esterase family 8 - CE8 (pectin methylesterase - PME) (AtPME10)	Arabidopsis thaliana	AT2G19150				Seedlings
7	Proteins acting on cell wall polysaccharides	carbohydrate esterase (CE)	carbohydrate esterase family 8 - CE8 (pectin methylesterase - PME) (AtPME4)	Arabidopsis thaliana	AT2G47030				Seedlings
8	Proteins acting on cell wall polysaccharides	carbohydrate esterase (CE)	carbohydrate esterase family 8 - CE8 (pectin methylesterase - PME) (AtPME21)	Arabidopsis thaliana	AT3G05610						Hypocotyl
9	Proteins acting on cell wall polysaccharides	carbohydrate esterase (CE)	carbohydrate esterase family 8 - CE8 (pectin methylesterase - PME) (AtPME3)	Arabidopsis thaliana	AT3G14310	Leaves	Roots	Stem		Cell suspension culture	Hypocotyl
10	Proteins acting on cell wall polysaccharides	carbohydrate esterase (CE)	carbohydrate esterase family 8 - CE8 (pectin methylesterase - PME) (AtPME32)	Arabidopsis thaliana	AT3G43270	Leaves	Roots	Stem			Hypocotyl
11	Proteins acting on cell wall polysaccharides	carbohydrate esterase (CE)	carbohydrate esterase family 8 - CE8 (pectin methylesterase - PME) (AtPME44)	Arabidopsis thaliana	AT4G33220	Leaves	Roots	Stem			Hypocotyl
12	Proteins acting on cell wall polysaccharides	carbohydrate esterase (CE)	carbohydrate esterase family 8 - CE8 (pectin methylesterase - PME) (AtPME45)	Arabidopsis thaliana	AT4G33230						Hypocotyl
13	Proteins acting on cell wall polysaccharides	glycoside hydrolase (GH)	glycoside hydrolase family 3 - GH3 (beta-xylosidase) (AtBXL7)	Arabidopsis thaliana	AT1G78060	Leaves	Roots	Stem		Cell suspension culture	Hypocotyl
14	Proteins acting on cell wall polysaccharides	carbohydrate esterase (CE)	carbohydrate esterase family 8 - CE8 (pectin methylesterase - PME) (AtPME61)	Arabidopsis thaliana	AT5G53370	Leaves	Roots	Stem			Hypocotyl
15	Proteins acting on cell wall polysaccharides	carbohydrate esterase (CE)	carbohydrate esterase family 13 - CE13 (pectin acylesterase - PAE) (AtPAE7)	Arabidopsis thaliana	AT4G19410	Leaves	Roots	Stem		Cell suspension culture
16	Proteins acting on cell wall polysaccharides	carbohydrate esterase (CE)	carbohydrate esterase family 13 - CE13 (pectin acylesterase - PAE) (AtPAE9)	Arabidopsis thaliana	AT5G23870	Leaves	Roots	Stem			Hypocotyl
17	Proteins acting on cell wall polysaccharides	carbohydrate esterase (CE)	carbohydrate esterase family 13 - CE13 (pectin acylesterase - PAE) (AtPAE11)	Arabidopsis thaliana	AT5G45280	Leaves	Roots	Stem	Seedlings
18	Proteins acting on cell wall polysaccharides	expansin	alpha-expansin (ATHEXP ALPHA 1.2) (AtEXPA1)	Arabidopsis thaliana	AT1G69530	Leaves	Roots			Cell suspension culture	Hypocotyl
19	Proteins acting on cell wall polysaccharides	expansin	alpha-expansin (ATHEXP ALPHA 1.6) (AtEXPA4)	Arabidopsis thaliana	AT2G39700	Leaves	Roots			Cell suspension culture
20	Proteins acting on cell wall polysaccharides	expansin	alpha-expansin (ATHEXP ALPHA 1.8) (AtEXPA6)	Arabidopsis thaliana	AT2G28950	Leaves	Roots			Cell suspension culture
21	Proteins acting on cell wall polysaccharides	expansin	alpha-expansin (ATHEXP ALPHA 1.10) (AtEXPA9)	Arabidopsis thaliana	AT5G02260		Roots				Hypocotyl
22	Proteins acting on cell wall polysaccharides	expansin	alpha-expansin (ATHEXP ALPHA 1.14) (AtEXPA11)	Arabidopsis thaliana	AT1G20190	Leaves	Roots				Hypocotyl
23	Proteins acting on cell wall polysaccharides	expansin	alpha-expansin (ATHEXP ALPHA 1.15) (AtEXPA22)	Arabidopsis thaliana	AT5G39270						Hypocotyl
24	Proteins acting on cell wall polysaccharides	glycoside hydrolase (GH)	glycoside hydrolase family 1 - GH1 (beta-glucosidase)	Brassica oleracea	TC20974 TC45939					Cell suspension culture
25	Proteins acting on cell wall polysaccharides	glycoside hydrolase (GH)	glycoside hydrolase family 3 - GH3	Brassica oleracea	TC20792 CD814082					Cell suspension culture
26	Proteins acting on cell wall polysaccharides	glycoside hydrolase (GH)	glycoside hydrolase family 3 - GH3	Brassica oleracea	TC20222 EE464798					Cell suspension culture
27	Proteins acting on cell wall polysaccharides	glycoside hydrolase (GH)	glycoside hydrolase family 28 - GH28 (polygalacturonase)	Brassica oleracea	TC25741 TC46151					Cell suspension culture
28	Proteins acting on cell wall polysaccharides	glycoside hydrolase (GH)	glycoside hydrolase family 35 - GH35 (beta-galactosidase)	Brassica oleracea	TC31486					Cell suspension culture
29	Proteins acting on cell wall polysaccharides	glycoside hydrolase (GH)	glycoside hydrolase family 3 - GH3	Arabidopsis thaliana	AT5G20950	Leaves	Roots	Stem		Cell suspension culture
30	Proteins acting on cell wall polysaccharides	expansin	expansin-like A (ATHEXP BETA 2.1) (AtEXLA1)	Arabidopsis thaliana	AT3G45970	Leaves	Roots	Stem		Cell suspension culture	Hypocotyl
31	Proteases	Ser protease	Ser protease (subtilisin) (Peptidase family S8)	Brassica oleracea	TC18683 TC28749					Cell suspension culture
32	Proteases	Ser protease	Ser protease (subtilisin) (Peptidase family S8)	Brassica oleracea	ES901600 TC56831TC46249					Cell suspension culture
33	Proteases	Ser carboxypeptidase	Ser carboxypeptidase (homologous to AtSCPL51) (Peptidase family S10.017, MEROPS)	Brassica oleracea	TC23586 EV048732					Cell suspension culture
34	Proteases	Asp protease	Asp protease	Brassica oleracea	TC46757 EV196557					Cell suspension culture
35	Unknown function		expressed protein (DUF1680)	Brassica oleracea	TC22282					Cell suspension culture
36	Proteins acting on cell wall polysaccharides	glycoside hydrolase (GH)	glycoside hydrolase family 3 - GH3	Brassica oleracea	TC36871					Cell suspension culture
37	Proteins acting on cell wall polysaccharides	glycoside hydrolase (GH)	glycoside hydrolase family 3 - GH3	Brassica oleracea	TC32271					Cell suspension culture
38	Proteins acting on cell wall polysaccharides	glycoside hydrolase (GH)	glycoside hydrolase family 14 - GH14	Brassica oleracea	TC32833					Cell suspension culture
39	Proteins acting on cell wall polysaccharides	glycoside hydrolase (GH)	glycoside hydrolase family 16 - GH16 (endoxyloglucan transferase)	Brassica oleracea	TC52964					Cell suspension culture
40	Proteins acting on cell wall polysaccharides	glycoside hydrolase (GH)	glycoside hydrolase family 16 - GH16 (endoxyloglucan transferase)	Brassica oleracea	TC23545					Cell suspension culture
41	Proteins acting on cell wall polysaccharides	expansin	expansin-like A (ATHEXP BETA 2.2) (AtEXLA2)	Arabidopsis thaliana	AT4G38400	Leaves	Roots	Stem			Hypocotyl
42	Proteins acting on cell wall polysaccharides	glycoside hydrolase (GH)	glycoside hydrolase family 17 - GH17 (beta-1,3-glucosidase)	Brassica oleracea	TC38745					Cell suspension culture
43	Proteins acting on cell wall polysaccharides	glycoside hydrolase (GH)	glycoside hydrolase family 17 - GH17 (beta-1,3-glucosidase)	Brassica oleracea	Q2HZ53					Cell suspension culture
44	Proteins acting on cell wall polysaccharides	glycoside hydrolase (GH)	glycoside hydrolase family 17 - GH17 (beta-1,3-glucosidase)	Brassica oleracea	TC26578					Cell suspension culture
45	Proteins acting on cell wall polysaccharides	glycoside hydrolase (GH)	glycoside hydrolase family 17 - GH17 (beta-1,3-glucosidase)	Brassica oleracea	TC32141					Cell suspension culture
46	Proteins acting on cell wall polysaccharides	glycoside hydrolase (GH)	glycoside hydrolase family 17 - GH17 (beta-1,3-glucosidase)	Brassica oleracea	TC24955					Cell suspension culture
47	Proteins acting on cell wall polysaccharides	glycoside hydrolase (GH)	glycoside hydrolase family 17 - GH17 (beta-1,3-glucosidase)	Brassica oleracea	TC30288					Cell suspension culture		Infloresence
48	Proteins acting on cell wall polysaccharides	glycoside hydrolase (GH)	glycoside hydrolase family 17 - GH17 (beta-1,3-glucosidase)	Brassica oleracea	Q2VT22					Cell suspension culture
49	Proteins acting on cell wall polysaccharides	glycoside hydrolase (GH)	glycoside hydrolase family 17 - GH17 (beta-1,3-glucosidase)	Brassica oleracea	TC49994					Cell suspension culture
50	Proteins acting on cell wall polysaccharides	glycoside hydrolase (GH)	glycoside hydrolase family 1 - GH1 (beta-glucosidase)	Arabidopsis thaliana	AT2G44450					Cell suspension culture
51	Proteins acting on cell wall polysaccharides	glycoside hydrolase (GH)	glycoside hydrolase family 3 - GH3 (beta-xylosidase) (AtBXL5)	Arabidopsis thaliana	AT3G19620					Cell suspension culture
52	Proteins acting on cell wall polysaccharides	polysaccharide lyase (PL)	polysaccharide lyase family 4 - PL4 (rhamnogalacturonate lyase)	Arabidopsis thaliana	AT4G37950		Roots			Cell suspension culture	Hypocotyl
53	Proteins acting on cell wall polysaccharides	carbohydrate esterase (CE)	carbohydrate esterase family 8 - CE8 (pectin methylesterase - PME) (AtPME18)	Arabidopsis thaliana	AT1G96080					Cell suspension culture
54	Proteins acting on cell wall polysaccharides	carbohydrate esterase (CE)	carbohydrate esterase family 8 - CE8 (pectin methylesterase - PME) (AtPME2)	Arabidopsis thaliana	AT1G138330					Cell suspension culture
55	Proteins acting on cell wall polysaccharides	carbohydrate esterase (CE)	carbohydrate esterase family 8 - CE8 (pectin methylesterase - PME) (AtPME10)	Arabidopsis thaliana	AT2G74910					Cell suspension culture
56	Proteins acting on cell wall polysaccharides	carbohydrate esterase (CE)	carbohydrate esterase family 8 - CE8 (pectin methylesterase - PME) (AtPME4)	Arabidopsis thaliana	AT2G102790					Cell suspension culture
57	Proteins acting on cell wall polysaccharides	carbohydrate esterase (CE)	carbohydrate esterase family 8 - CE8 (pectin methylesterase - PME) (AtPME21)	Arabidopsis thaliana	AT3G05610					Cell suspension culture
58	Proteins acting on cell wall polysaccharides	carbohydrate esterase (CE)	carbohydrate esterase family 8 - CE8 (pectin methylesterase - PME) (AtPME3)	Arabidopsis thaliana	AT3G14310					Cell suspension culture
59	Proteins acting on cell wall polysaccharides	carbohydrate esterase (CE)	carbohydrate esterase family 8 - CE8 (pectin methylesterase - PME) (AtPME32)	Arabidopsis thaliana	AT3G43270					Cell suspension culture
60	Proteins acting on cell wall polysaccharides	carbohydrate esterase (CE)	carbohydrate esterase family 8 - CE8 (pectin methylesterase - PME) (AtPME44)	Arabidopsis thaliana	AT4G33240					Cell suspension culture
61	Proteins acting on cell wall polysaccharides	carbohydrate esterase (CE)	carbohydrate esterase family 8 - CE8 (pectin methylesterase - PME) (AtPME45)	Arabidopsis thaliana	AT4G33250					Cell suspension culture
62	Proteins acting on cell wall polysaccharides	glycoside hydrolase (GH)	glycoside hydrolase family 3 - GH3 (beta-xylosidase) (AtBXL7)	Arabidopsis thaliana	AT1G78060					Cell suspension culture
63	Proteins acting on cell wall polysaccharides	carbohydrate esterase (CE)	carbohydrate esterase family 8 - CE8 (pectin methylesterase - PME) (AtPME61)	Arabidopsis thaliana	AT5G53370	Leaves	Roots	Stem
64	Proteins acting on cell wall polysaccharides	carbohydrate esterase (CE)	carbohydrate esterase family 13 - CE13 (pectin acylesterase - PAE) (AtPAE7)	Arabidopsis thaliana	AT4G19410					Cell suspension culture		Infloresence
65	Proteins acting on cell wall polysaccharides	carbohydrate esterase (CE)	carbohydrate esterase family 13 - CE13 (pectin acylesterase - PAE) (AtPAE9)	Arabidopsis thaliana	AT5G66690					Cell suspension culture
66	Proteins acting on cell wall polysaccharides	carbohydrate esterase (CE)	carbohydrate esterase family 13 - CE13 (pectin acylesterase - PAE) (AtPAE11)	Arabidopsis thaliana	AT5G88100					Cell suspension culture
67	Proteins acting on cell wall polysaccharides	expansin	alpha-expansin (ATHEXP ALPHA 1.2) (AtEXPA1)	Arabidopsis thaliana	AT1G69530					Cell suspension culture
68	Proteins acting on cell wall polysaccharides	expansin	alpha-expansin (ATHEXP ALPHA 1.6) (AtEXPA4)	Arabidopsis thaliana	AT2G18200					Cell suspension culture
69	Proteins acting on cell wall polysaccharides	expansin	alpha-expansin (ATHEXP ALPHA 1.8) (AtEXPA6)	Arabidopsis thaliana	AT2G7450					Cell suspension culture
70	Proteins acting on cell wall polysaccharides	expansin	alpha-expansin (ATHEXP ALPHA 1.10) (AtEXPA9)	Arabidopsis thaliana	AT5G02260					Cell suspension culture
71	Oxido-reductases		L-ascorbate oxidase	Arabidopsis thaliana	AT4G21100					Cell suspension culture
72	Proteins acting on cell wall polysaccharides	expansin	alpha-expansin (ATHEXP ALPHA 1.14) (AtEXPA11)	Arabidopsis thaliana	AT1G20190					Cell suspension culture
73	Proteins acting on cell wall polysaccharides	expansin	alpha-expansin (ATHEXP ALPHA 1.15) (AtEXPA22)	Arabidopsis thaliana	AT5G39270					Cell suspension culture
74	Proteins acting on cell wall polysaccharides	glycoside hydrolase (GH)	glycoside hydrolase family 1 - GH1 (beta-glucosidase)	Brassica oleracea	TC20974 TC45940			Stem			Hypocotyl
75	Oxido-reductases	class III peroxidases	peroxidase	Brassica oleracea	TC47947					Cell suspension culture
76	Proteins acting on cell wall polysaccharides	glycoside hydrolase (GH)	glycoside hydrolase family 3 - GH3	Brassica oleracea	TC20792 CD814083					Cell suspension culture
77	Oxido-reductases	class III peroxidases	peroxidase	Brassica oleracea	TC25610					Cell suspension culture
78	Proteins acting on cell wall polysaccharides	glycoside hydrolase (GH)	glycoside hydrolase family 3 - GH3	Brassica oleracea	TC20222 EE464799					Cell suspension culture
79	Oxido-reductases	class III peroxidases	peroxidase	Brassica oleracea	TC36205					Cell suspension culture
80	Proteins acting on cell wall polysaccharides	glycoside hydrolase (GH)	glycoside hydrolase family 28 - GH28 (polygalacturonase)	Brassica oleracea	TC25741 TC46152					Cell suspension culture
81	Oxido-reductases	class III peroxidases	peroxidase	Brassica oleracea	NP1447930					Cell suspension culture
82	Proteins acting on cell wall polysaccharides	glycoside hydrolase (GH)	glycoside hydrolase family 35 - GH35 (beta-galactosidase)	Brassica oleracea	TC31486 TC29839					Cell suspension culture
83	Oxido-reductases	class III peroxidases	peroxidase	Brassica oleracea	TC18276					Cell suspension culture
84	Oxido-reductases	class III peroxidases	peroxidase	Brassica oleracea	TC58934					Cell suspension culture
85	Proteins acting on cell wall polysaccharides	glycoside hydrolase (GH)	glycoside hydrolase family 3 - GH4	Arabidopsis thaliana	AT5G20950					Cell suspension culture
86	Oxido-reductases	class III peroxidases	peroxidase	Brassica oleracea	TC61099					Cell suspension culture
87	Proteins acting on cell wall polysaccharides	expansin	expansin-like A (ATHEXP BETA 2.1) (AtEXLA1)	Arabidopsis thaliana	AT3G45970					Cell suspension culture
88	Oxido-reductases	class III peroxidases	peroxidase	Brassica oleracea	TC35223					Cell suspension culture
89	Proteins acting on cell wall polysaccharides	glycoside hydrolase (GH)	glycoside hydrolase family 3 - GH3	Brassica oleracea	TC36871					Cell suspension culture
90	Oxido-reductases	class III peroxidases	peroxidase	Brassica oleracea	TC45523					Cell suspension culture
91	Proteins acting on cell wall polysaccharides	glycoside hydrolase (GH)	glycoside hydrolase family 3 - GH3	Brassica oleracea	TC32271					Cell suspension culture
92	Oxido-reductases	class III peroxidases	peroxidase	Brassica oleracea	P00434					Cell suspension culture
93	Proteins acting on cell wall polysaccharides	glycoside hydrolase (GH)	glycoside hydrolase family 14 - GH15	Brassica oleracea	TC32833					Cell suspension culture
94	Oxido-reductases	class III peroxidases	peroxidase	Brassica oleracea	TC55805					Cell suspension culture
95	Proteins acting on cell wall polysaccharides	glycoside hydrolase (GH)	glycoside hydrolase family 16 - GH16 (endoxyloglucan transferase)	Brassica oleracea	TC52964		Roots				Hypocotyl
96	Oxido-reductases	class III peroxidases	peroxidase	Brassica oleracea	EE424445					Cell suspension culture
97	Proteins acting on cell wall polysaccharides	glycoside hydrolase (GH)	glycoside hydrolase family 16 - GH16 (endoxyloglucan transferase)	Brassica oleracea	TC23545					Cell suspension culture
98	Oxido-reductases	class III peroxidases	peroxidase	Brassica oleracea	TC16466					Cell suspension culture
99	Oxido-reductases	multicopper oxidase	multicopper oxidase	Brassica oleracea	TC48654					Cell suspension culture
100	Proteins acting on cell wall polysaccharides	expansin	expansin-like A (ATHEXP BETA 2.2) (AtEXLA2)	Arabidopsis thaliana	AT4G38400					Cell suspension culture
101	Oxido-reductases	multicopper oxidase	multicopper oxidase	Brassica oleracea	TC16404					Cell suspension culture
102	Proteins acting on cell wall polysaccharides	glycoside hydrolase (GH)	glycoside hydrolase family 17 - GH17 (beta-1,3-glucosidase)	Brassica oleracea	TC38746					Cell suspension culture
103	Oxido-reductases	multicopper oxidase	multicopper oxidase	Brassica oleracea	TC38876					Cell suspension culture
104	Proteins acting on cell wall polysaccharides	glycoside hydrolase (GH)	glycoside hydrolase family 17 - GH17 (beta-1,3-glucosidase)	Brassica oleracea	Q2HZ54					Cell suspension culture
105	Oxido-reductases	multicopper oxidase	multicopper oxidase	Brassica oleracea	TC37557					Cell suspension culture
106	Proteins acting on cell wall polysaccharides	glycoside hydrolase (GH)	glycoside hydrolase family 17 - GH17 (beta-1,3-glucosidase)	Brassica oleracea	TC26578		Roots			Cell suspension culture
107	Oxido-reductases	multicopper oxidase	multicopper oxidase	Brassica oleracea	TC19179					Cell suspension culture
108	Proteins acting on cell wall polysaccharides	glycoside hydrolase (GH)	glycoside hydrolase family 17 - GH17 (beta-1,3-glucosidase)	Brassica oleracea	TC32141					Cell suspension culture
109	Oxido-reductases	laccase	laccase (AtLAC3)	Arabidopsis thaliana	AT2G30210					Cell suspension culture
110	Proteins acting on cell wall polysaccharides	glycoside hydrolase (GH)	glycoside hydrolase family 17 - GH17 (beta-1,3-glucosidase)	Brassica oleracea	TC24955					Cell suspension culture
111	Oxido-reductases	blue copper binding protein	uclacyanin (blue copper binding protein)	Brassica oleracea	TC39082					Cell suspension culture
112	Proteins acting on cell wall polysaccharides	glycoside hydrolase (GH)	glycoside hydrolase family 17 - GH17 (beta-1,3-glucosidase)	Brassica oleracea	TC30288					Cell suspension culture
113	Oxido-reductases	blue copper binding protein	uclacyanin (blue copper binding protein)	Brassica oleracea	TC20750					Cell suspension culture
114	Oxido-reductases	blue copper binding protein	plantacyanin (blue copper binding protein)	Brassica oleracea	TC26850					Cell suspension culture
115	Proteins acting on cell wall polysaccharides	glycoside hydrolase (GH)	glycoside hydrolase family 17 - GH17 (beta-1,3-glucosidase)	Brassica oleracea	Q2VT23					Cell suspension culture
116	Oxido-reductases	blue copper binding protein	plastocyanin (blue copper binding protein)	Brassica oleracea	TC29181					Cell suspension culture
117	Proteins acting on cell wall polysaccharides	glycoside hydrolase (GH)	glycoside hydrolase family 17 - GH17 (beta-1,3-glucosidase)	Brassica oleracea	TC49995				Seedlings
118	Oxido-reductases	blue copper binding protein	plastocyanin (blue copper binding protein)	Brassica oleracea	TC32771					Cell suspension culture
119	Proteins acting on cell wall polysaccharides	glycoside hydrolase (GH)	glycoside hydrolase family 1 - GH1 (beta-glucosidase)	Arabidopsis thaliana	AT2G44450					Cell suspension culture
120	Oxido-reductases	blue copper binding protein	plastocyanin (blue copper binding protein)	Brassica oleracea	TC47186					Cell suspension culture
121	Proteins acting on cell wall polysaccharides	glycoside hydrolase (GH)	glycoside hydrolase family 3 - GH3 (beta-xylosidase) (AtBXL5)	Arabidopsis thaliana	AT3G19620					Cell suspension culture
122	Oxido-reductases	blue copper binding protein	plastocyanin (blue copper binding protein)	Brassica oleracea	TC21582					Cell suspension culture
123	Proteins acting on cell wall polysaccharides	polysaccharide lyase (PL)	polysaccharide lyase family 4 - PL4 (rhamnogalacturonate lyase)	Arabidopsis thaliana	AT4G37950					Cell suspension culture
124	Oxido-reductases	blue copper binding protein	plastocyanin (blue copper binding protein)	Brassica oleracea	TC17946					Cell suspension culture
125	Proteins acting on cell wall polysaccharides	carbohydrate esterase (CE)	carbohydrate esterase family 8 - CE8 (pectin methylesterase - PME) (AtPME18)	Arabidopsis thaliana	AT1G180580					Cell suspension culture
126	Oxido-reductases	blue copper binding protein	plastocyanin (blue copper binding protein)	Brassica oleracea	TC23721					Cell suspension culture
127	Oxido-reductases	blue copper binding protein	plastocyanin (blue copper binding protein)	Brassica oleracea	TC21566					Cell suspension culture
128	Proteins acting on cell wall polysaccharides	carbohydrate esterase (CE)	carbohydrate esterase family 8 - CE8 (pectin methylesterase - PME) (AtPME2)	Arabidopsis thaliana	AT1G222830	Leaves	Roots	Stem		Cell suspension culture	Hypocotyl
129	Oxido-reductases	class III peroxidases	peroxidase (AtPrx01)	Arabidopsis thaliana	AT1G05240					Cell suspension culture
130	Proteins acting on cell wall polysaccharides	carbohydrate esterase (CE)	carbohydrate esterase family 8 - CE8 (pectin methylesterase - PME) (AtPME10)	Arabidopsis thaliana	AT2G130670					Cell suspension culture
131	Oxido-reductases	berberine-bridge oxido-reductase	berberine-bridge enzyme (S)-reticulin:oxygen oxido-reductase	Brassica oleracea	TC18996					Cell suspension culture
132	Proteins acting on cell wall polysaccharides	carbohydrate esterase (CE)	carbohydrate esterase family 8 - CE8 (pectin methylesterase - PME) (AtPME4)	Arabidopsis thaliana	AT2G158550					Cell suspension culture
133	Oxido-reductases	berberine-bridge oxido-reductase	berberine-bridge enzyme (S)-reticulin:oxygen oxido-reductase	Brassica oleracea	TC17262					Cell suspension culture
134	Proteins acting on cell wall polysaccharides	carbohydrate esterase (CE)	carbohydrate esterase family 8 - CE8 (pectin methylesterase - PME) (AtPME21)	Arabidopsis thaliana	AT3G05610					Cell suspension culture
135	Oxido-reductases	berberine-bridge oxido-reductase	berberine-bridge enzyme (S)-reticulin:oxygen oxido-reductase	Brassica oleracea	TC38473					Cell suspension culture
136	Proteins acting on cell wall polysaccharides	carbohydrate esterase (CE)	carbohydrate esterase family 8 - CE8 (pectin methylesterase - PME) (AtPME3)	Arabidopsis thaliana	AT3G14310					Cell suspension culture		Infloresence
137	Oxido-reductases	berberine-bridge oxido-reductase	berberine-bridge enzyme (S)-reticulin:oxygen oxido-reductase	Brassica oleracea	ES903641					Cell suspension culture
138	Proteins acting on cell wall polysaccharides	carbohydrate esterase (CE)	carbohydrate esterase family 8 - CE8 (pectin methylesterase - PME) (AtPME32)	Arabidopsis thaliana	AT3G43270					Cell suspension culture
139	Oxido-reductases	berberine-bridge oxido-reductase	berberine-bridge enzyme (S)-reticulin:oxygen oxido-reductase	Brassica oleracea	EV087794			Stem		Cell suspension culture
140	Proteins acting on cell wall polysaccharides	carbohydrate esterase (CE)	carbohydrate esterase family 8 - CE8 (pectin methylesterase - PME) (AtPME44)	Arabidopsis thaliana	AT4G33260					Cell suspension culture	Hypocotyl
141	Proteases	Ser protease	Ser protease (subtilisin) (Peptidase family S8)	Brassica oleracea	TC19435					Cell suspension culture
142	Proteases	peptidase family S28	Pro-Xaa carboxypeptidase (Peptidase family S28.A26, MEROPS)	Brassica oleracea	TC27270					Cell suspension culture
143	Proteins acting on cell wall polysaccharides	carbohydrate esterase (CE)	carbohydrate esterase family 8 - CE8 (pectin methylesterase - PME) (AtPME45)	Arabidopsis thaliana	AT4G33270					Cell suspension culture
144	Proteases	peptidase family S28	Pro-Xaa carboxypeptidase (Peptidase family S28.04, MEROPS)	Brassica oleracea	TC25039					Cell suspension culture
145	Proteins acting on cell wall polysaccharides	glycoside hydrolase (GH)	glycoside hydrolase family 3 - GH3 (beta-xylosidase) (AtBXL7)	Arabidopsis thaliana	AT1G78060					Cell suspension culture
146	Proteases	Ser carboxypeptidase	Ser carboxypeptidase (homologous to A. thaliana SCPL20) (Peptidase family S10.A11, MEROPS)	Brassica oleracea	TC27534					Cell suspension culture
147	Proteins acting on cell wall polysaccharides	carbohydrate esterase (CE)	carbohydrate esterase family 8 - CE8 (pectin methylesterase - PME) (AtPME61)	Arabidopsis thaliana	AT5G53370					Cell suspension culture
148	Proteases	Ser carboxypeptidase	Ser carboxypeptidase (homologous to AtSCPL29) (Peptidase family S10.A32, MEROPS)	Brassica oleracea	TC34104					Cell suspension culture
149	Proteins acting on cell wall polysaccharides	carbohydrate esterase (CE)	carbohydrate esterase family 13 - CE13 (pectin acylesterase - PAE) (AtPAE7)	Arabidopsis thaliana	AT4G19410					Cell suspension culture
150	Oxido-reductases	class III peroxidases	peroxidase (AtPrx10) (ATP5a)	Arabidopsis thaliana	AT1G49570					Cell suspension culture
151	Proteins acting on cell wall polysaccharides	carbohydrate esterase (CE)	carbohydrate esterase family 13 - CE13 (pectin acylesterase - PAE) (AtPAE9)	Arabidopsis thaliana	AT5G109510		Roots		Seedlings	Cell suspension culture
152	Proteases	Ser carboxypeptidase	Ser carboxypeptidase (homologous to AtSCPL29) (Peptidase family S10.A32, MEROPS)	Brassica oleracea	TC47262					Cell suspension culture
153	Proteins acting on cell wall polysaccharides	carbohydrate esterase (CE)	carbohydrate esterase family 13 - CE13 (pectin acylesterase - PAE) (AtPAE11)	Arabidopsis thaliana	AT5G130920					Cell suspension culture
154	Proteases	Ser protease	Ser protease (subtilisin) (Peptidase family S8)	Brassica oleracea	EV124923					Cell suspension culture
155	Proteins acting on cell wall polysaccharides	expansin	alpha-expansin (ATHEXP ALPHA 1.2) (AtEXPA1)	Arabidopsis thaliana	AT1G69530					Cell suspension culture
156	Proteases	Ser carboxypeptidase	Ser carboxypeptidase (homologous to AtSCPL48) (Peptidase family S10.A46, MEROPS)	Brassica oleracea	TC45864					Cell suspension culture
157	Proteases	Asp protease	Asp protease	Brassica oleracea	TC21318					Cell suspension culture
158	Proteins acting on cell wall polysaccharides	expansin	alpha-expansin (ATHEXP ALPHA 1.6) (AtEXPA4)	Arabidopsis thaliana	AT2G3300					Cell suspension culture
159	Proteases	Asp protease	Asp protease	Brassica oleracea	Q8LK82					Cell suspension culture
160	Proteins acting on cell wall polysaccharides	expansin	alpha-expansin (ATHEXP ALPHA 1.8) (AtEXPA6)	Arabidopsis thaliana	AT2G14050					Cell suspension culture
161	Proteases	Asp protease	Asp protease	Brassica oleracea	ES904551					Cell suspension culture
162	Proteins acting on cell wall polysaccharides	expansin	alpha-expansin (ATHEXP ALPHA 1.10) (AtEXPA9)	Arabidopsis thaliana	AT5G02260		Roots	Stem		Cell suspension culture	Hypocotyl
163	Proteases	Asp protease	Asp protease	Brassica oleracea	EE486131					Cell suspension culture
164	Proteins acting on cell wall polysaccharides	expansin	alpha-expansin (ATHEXP ALPHA 1.14) (AtEXPA11)	Arabidopsis thaliana	AT1G20190					Cell suspension culture
165	Proteases	Asp protease	Asp protease	Brassica oleracea	TC21632					Cell suspension culture
166	Proteins acting on cell wall polysaccharides	expansin	alpha-expansin (ATHEXP ALPHA 1.15) (AtEXPA22)	Arabidopsis thaliana	AT5G39270					Cell suspension culture
167	Proteases	Asp protease	Asp protease	Brassica oleracea	TC23324					Cell suspension culture
168	Proteins acting on cell wall polysaccharides	glycoside hydrolase (GH)	glycoside hydrolase family 1 - GH1 (beta-glucosidase)	Brassica oleracea	TC20974 TC45941					Cell suspension culture
169	Proteases	Asp protease	Asp protease	Brassica oleracea	TC33329					Cell suspension culture
170	Proteins acting on cell wall polysaccharides	glycoside hydrolase (GH)	glycoside hydrolase family 3 - GH3	Brassica oleracea	TC20792 CD814084					Cell suspension culture
171	Oxido-reductases	class III peroxidases	peroxidase (AtPrx12)	Arabidopsis thaliana	AT1G71695					Cell suspension culture
172	Proteases	Cys protease	Cys protease (papain family) (Peptidase family C01.064) (homologous to A. thaliana RD21A)	Brassica oleracea	B1Q3A2					Cell suspension culture
173	Proteins acting on cell wall polysaccharides	glycoside hydrolase (GH)	glycoside hydrolase family 3 - GH3	Brassica oleracea	TC20222 EE464800		Roots	Stem	Seedlings	Cell suspension culture	Hypocotyl
174	Proteases	Cys protease	Cys protease	Brassica oleracea	TC59035					Cell suspension culture
175	Proteins acting on cell wall polysaccharides	glycoside hydrolase (GH)	glycoside hydrolase family 28 - GH28 (polygalacturonase)	Brassica oleracea	TC25741 TC46153					Cell suspension culture
176	Proteases	Cys protease	Cys protease	Brassica oleracea	TC26010					Cell suspension culture
177	Proteins acting on cell wall polysaccharides	glycoside hydrolase (GH)	glycoside hydrolase family 35 - GH35 (beta-galactosidase)	Brassica oleracea	TC31486					Cell suspension culture
178	Proteins related to lipid metabolism	lipid transfer protein (LTP)	non-specific lipid transfer protein (homologous to AtLTPd7)	Brassica oleracea	TC36034					Cell suspension culture
179	Proteins acting on cell wall polysaccharides	glycoside hydrolase (GH)	glycoside hydrolase family 3 - GH5	Arabidopsis thaliana	AT5G20950					Cell suspension culture
180	Proteins related to lipid metabolism	lipid transfer protein (LTP)	non-specific lipid transfer protein (homologous to AtLTPg14)	Brassica oleracea	TC19947					Cell suspension culture
181	Proteins acting on cell wall polysaccharides	expansin	expansin-like A (ATHEXP BETA 2.1) (AtEXLA1)	Arabidopsis thaliana	AT3G45970					Cell suspension culture
182	Proteins related to lipid metabolism	lipid transfer protein (LTP)	non-specific lipid transfer protein (homologous to AtLTPd8)	Brassica oleracea	TC45634					Cell suspension culture
183	Proteins acting on cell wall polysaccharides	glycoside hydrolase (GH)	glycoside hydrolase family 3 - GH3	Brassica oleracea	TC36871		Roots		Seedlings
184	Proteins related to lipid metabolism	lipid transfer protein (LTP)	non-specific lipid transfer protein (homologous to AtLTP1.5, LTP1)	Brassica oleracea	O82582					Cell suspension culture
185	Proteins related to lipid metabolism	lipid transfer protein (LTP)	non-specific lipid transfer protein (homologous to AtLTP1.4, LTP2)	Brassica oleracea	Q9S9F9					Cell suspension culture
186	Proteins acting on cell wall polysaccharides	glycoside hydrolase (GH)	glycoside hydrolase family 3 - GH3	Brassica oleracea	TC32271					Cell suspension culture
187	Proteins related to lipid metabolism	lipid transfer protein (LTP)	non-specific lipid transfer protein (homologous to AtLTP1.11, LTP4)	Brassica oleracea	EG019134					Cell suspension culture
188	Proteins acting on cell wall polysaccharides	glycoside hydrolase (GH)	glycoside hydrolase family 14 - GH16	Brassica oleracea	TC32833					Cell suspension culture
189	Proteins related to lipid metabolism		glycerophosphoryl diester phosphodiesterase	Brassica oleracea	TC50035					Cell suspension culture
190	Proteins acting on cell wall polysaccharides	glycoside hydrolase (GH)	glycoside hydrolase family 16 - GH16 (endoxyloglucan transferase)	Brassica oleracea	TC52964					Cell suspension culture
191	Proteins acting on cell wall polysaccharides	glycoside hydrolase (GH)	glycoside hydrolase family 16 - GH16 (endoxyloglucan transferase)	Brassica oleracea	TC23545					Cell suspension culture
192	Oxido-reductases	class III peroxidases	peroxidase (AtPrx14)	Arabidopsis thaliana	AT2G18140					Cell suspension culture
193	Proteins acting on cell wall polysaccharides	expansin	expansin-like A (ATHEXP BETA 2.2) (AtEXLA2)	Arabidopsis thaliana	AT4G38400					Cell suspension culture
194	Signaling	fasciclin-like arabinogalactan protein (FLA)	fasciclin-like arabinogalactan protein	Brassica oleracea	TC35372		Roots	Stem
195	Proteins acting on cell wall polysaccharides	glycoside hydrolase (GH)	glycoside hydrolase family 17 - GH17 (beta-1,3-glucosidase)	Brassica oleracea	TC38747					Cell suspension culture
196	Signaling	fasciclin-like arabinogalactan protein (FLA)	fasciclin-like arabinogalactan protein	Brassica oleracea	TC31355					Cell suspension culture
197	Proteins acting on cell wall polysaccharides	glycoside hydrolase (GH)	glycoside hydrolase family 17 - GH17 (beta-1,3-glucosidase)	Brassica oleracea	Q2HZ55					Cell suspension culture
198	Signaling	fasciclin-like arabinogalactan protein (FLA)	fasciclin-like arabinogalactan protein	Brassica oleracea	TC39357					Cell suspension culture
199	Signaling	fasciclin-like arabinogalactan protein (FLA)	fasciclin-like arabinogalactan protein	Brassica oleracea	TC21253					Cell suspension culture
200	Proteins acting on cell wall polysaccharides	glycoside hydrolase (GH)	glycoside hydrolase family 17 - GH17 (beta-1,3-glucosidase)	Brassica oleracea	TC26578					Cell suspension culture
201	Signaling	fasciclin-like arabinogalactan protein (FLA)	fasciclin-like arabinogalactan protein	Brassica oleracea	TC21238					Cell suspension culture
202	Proteins acting on cell wall polysaccharides	glycoside hydrolase (GH)	glycoside hydrolase family 17 - GH17 (beta-1,3-glucosidase)	Brassica oleracea	TC32141					Cell suspension culture
203	Signaling	fasciclin-like arabinogalactan protein (FLA)	fasciclin-like arabinogalactan protein	Brassica oleracea	TC30763	Leaves	Roots				Hypocotyl
204	Proteins acting on cell wall polysaccharides	glycoside hydrolase (GH)	glycoside hydrolase family 17 - GH17 (beta-1,3-glucosidase)	Brassica oleracea	TC24955						Hypocotyl
205	Signaling	fasciclin-like arabinogalactan protein (FLA)	fasciclin-like arabinogalactan protein	Brassica oleracea	TC32307	Leaves	Roots	Stem		Cell suspension culture	Hypocotyl
206	Proteins acting on cell wall polysaccharides	glycoside hydrolase (GH)	glycoside hydrolase family 17 - GH17 (beta-1,3-glucosidase)	Brassica oleracea	TC30288		Roots	Stem			Hypocotyl
207	Signaling	fasciclin-like arabinogalactan protein (FLA)	fasciclin-like arabinogalactan protein	Brassica oleracea	TC23584		Roots				Hypocotyl
208	Proteins acting on cell wall polysaccharides	glycoside hydrolase (GH)	glycoside hydrolase family 17 - GH17 (beta-1,3-glucosidase)	Brassica oleracea	Q2VT24	Leaves	Roots				Hypocotyl
209	Signaling	fasciclin-like arabinogalactan protein (FLA)	fasciclin-like arabinogalactan protein	Brassica oleracea	TC26664						Hypocotyl
210	Proteins acting on cell wall polysaccharides	glycoside hydrolase (GH)	glycoside hydrolase family 17 - GH17 (beta-1,3-glucosidase)	Brassica oleracea	TC49996	Leaves	Roots	Stem			Hypocotyl
211	Proteins with interaction domains (with proteins or polysaccharides)	protease inhibitor	protease inhibitor	Brassica oleracea	ES901495	Leaves	Roots	Stem			Hypocotyl
212	Proteins acting on cell wall polysaccharides	glycoside hydrolase (GH)	glycoside hydrolase family 1 - GH1 (beta-glucosidase)	Arabidopsis thaliana	AT2G44450	Leaves	Roots	Stem			Hypocotyl
213	Oxido-reductases	class III peroxidases	peroxidase (AtPrx15)	Arabidopsis thaliana	AT2G18150		Roots				Hypocotyl
214	Proteins with interaction domains (with proteins or polysaccharides)	protease inhibitor	protease inhibitor	Brassica oleracea	B2KSD1	Leaves	Roots				Hypocotyl
215	Proteins acting on cell wall polysaccharides	glycoside hydrolase (GH)	glycoside hydrolase family 3 - GH3 (beta-xylosidase) (AtBXL5)	Arabidopsis thaliana	AT3G19620	Leaves	Roots	Stem			Hypocotyl
216	Proteins with interaction domains (with proteins or polysaccharides)	lectin	lectin (curculin-like)	Brassica oleracea	TC53636	Leaves	Roots	Stem		Cell suspension culture
217	Proteins acting on cell wall polysaccharides	polysaccharide lyase (PL)	polysaccharide lyase family 4 - PL4 (rhamnogalacturonate lyase)	Arabidopsis thaliana	AT4G37950	Leaves	Roots	Stem		Cell suspension culture	Hypocotyl
218	Proteins with interaction domains (with proteins or polysaccharides)	lectin	lectin (curculin-like)	Brassica oleracea	TC32327						Hypocotyl
219	Proteins acting on cell wall polysaccharides	carbohydrate esterase (CE)	carbohydrate esterase family 8 - CE8 (pectin methylesterase - PME) (AtPME18)	Arabidopsis thaliana	AT1G265080		Roots				Hypocotyl
220	Proteins with interaction domains (with proteins or polysaccharides)		expressed protein (LysM domain)	Brassica oleracea	TC29838	Leaves	Roots	Stem			Hypocotyl
221	Proteins acting on cell wall polysaccharides	carbohydrate esterase (CE)	carbohydrate esterase family 8 - CE8 (pectin methylesterase - PME) (AtPME2)	Arabidopsis thaliana	AT1G307330	Leaves	Roots	Stem			Hypocotyl
222	Proteins with interaction domains (with proteins or polysaccharides)	pectin methyl esterase inhibitor (PMEI)	plant invertase/pectin methylesterase inhibitor (PMEI)	Brassica oleracea	TC20389		Roots				Hypocotyl
223	Proteins acting on cell wall polysaccharides	carbohydrate esterase (CE)	carbohydrate esterase family 8 - CE8 (pectin methylesterase - PME) (AtPME10)	Arabidopsis thaliana	AT2G186430		Roots				Hypocotyl
224	Proteins with interaction domains (with proteins or polysaccharides)		expressed protein (X8 domain that may be involved in carbohydrate binding)	Brassica oleracea	TC29840	Leaves	Roots	Stem		Cell suspension culture	Hypocotyl
225	Proteins acting on cell wall polysaccharides	carbohydrate esterase (CE)	carbohydrate esterase family 8 - CE8 (pectin methylesterase - PME) (AtPME4)	Arabidopsis thaliana	AT2G214310	Leaves	Roots	Stem		Cell suspension culture	Hypocotyl
226	Proteases	Asp protease	Asp protease (pepsin family) (Peptidase family A1, subfamily A1B, non-peptidase homologues, MEROPS) (homologous to carrot EDGP and tomato XEGIP)	Brassica oleracea	TC40783	Leaves	Roots	Stem			Hypocotyl
227	Proteins acting on cell wall polysaccharides	carbohydrate esterase (CE)	carbohydrate esterase family 8 - CE8 (pectin methylesterase - PME) (AtPME21)	Arabidopsis thaliana	AT3G05610	Leaves	Roots			Cell suspension culture	Hypocotyl
228	Miscellaneous	dirigent protein	dirigent protein	Brassica oleracea	TC59434						Hypocotyl
229	Miscellaneous	purple acid phosphatase (PAP)	purple acid phosphatase	Brassica oleracea	TC32617	Leaves		Stem			Hypocotyl
230	Proteins acting on cell wall polysaccharides	carbohydrate esterase (CE)	carbohydrate esterase family 8 - CE8 (pectin methylesterase - PME) (AtPME3)	Arabidopsis thaliana	AT3G14310	Leaves					Hypocotyl
231	Miscellaneous	purple acid phosphatase (PAP)	purple acid phosphatase	Brassica oleracea	TC62786	Leaves					Hypocotyl
232	Proteins acting on cell wall polysaccharides	carbohydrate esterase (CE)	carbohydrate esterase family 8 - CE8 (pectin methylesterase - PME) (AtPME32)	Arabidopsis thaliana	AT3G43270	Leaves		Stem			Hypocotyl
233	Oxido-reductases	class III peroxidases	peroxidase (AtPrx17)	Arabidopsis thaliana	AT2G22420	Leaves
234	Proteins acting on cell wall polysaccharides	carbohydrate esterase (CE)	carbohydrate esterase family 8 - CE8 (pectin methylesterase - PME) (AtPME44)	Arabidopsis thaliana	AT4G33280	Leaves		Stem			Hypocotyl
235	Miscellaneous	purple acid phosphatase (PAP)	purple acid phosphatase	Brassica oleracea	TC21902	Leaves		Stem			Hypocotyl
236	Proteins acting on cell wall polysaccharides	carbohydrate esterase (CE)	carbohydrate esterase family 8 - CE8 (pectin methylesterase - PME) (AtPME45)	Arabidopsis thaliana	AT4G33290	Leaves					Hypocotyl
237	Miscellaneous	purple acid phosphatase (PAP)	purple acid phosphatase	Brassica oleracea	TC50714	Leaves		Stem			Hypocotyl
238	Proteins acting on cell wall polysaccharides	glycoside hydrolase (GH)	glycoside hydrolase family 3 - GH3 (beta-xylosidase) (AtBXL7)	Arabidopsis thaliana	AT1G78060	Leaves	Roots	Stem			Hypocotyl
239	Miscellaneous	thaumatin	thaumatin (PR5)	Brassica oleracea	TC25081	Leaves					Hypocotyl
240	Proteins acting on cell wall polysaccharides	carbohydrate esterase (CE)	carbohydrate esterase family 8 - CE8 (pectin methylesterase - PME) (AtPME61)	Arabidopsis thaliana	AT5G53370	Leaves		Stem			Hypocotyl
241	Miscellaneous		cysteine-rich secretory protein	Brassica oleracea	TC29838	Leaves					Hypocotyl
242	Unknown function		expressed protein (cyclase domain)	Brassica oleracea	AT2G44450	Leaves		Stem
243	Proteins acting on cell wall polysaccharides	carbohydrate esterase (CE)	carbohydrate esterase family 13 - CE13 (pectin acylesterase - PAE) (AtPAE7)	Arabidopsis thaliana	AT4G19410	Leaves		Stem			Hypocotyl
244	Miscellaneous	thaumatin	thaumatin (PR5)	Brassica oleracea	TC54095	Leaves		Stem			Hypocotyl
245	Proteins acting on cell wall polysaccharides	carbohydrate esterase (CE)	carbohydrate esterase family 13 - CE13 (pectin acylesterase - PAE) (AtPAE9)	Arabidopsis thaliana	AT5G152330	Leaves
246	Miscellaneous		ribonuclease T2	Brassica oleracea	TC16085	Leaves		Stem
247	Proteins acting on cell wall polysaccharides	carbohydrate esterase (CE)	carbohydrate esterase family 13 - CE13 (pectin acylesterase - PAE) (AtPAE11)	Arabidopsis thaliana	AT5G173740	Leaves		Stem			Hypocotyl
248	Miscellaneous		ribonuclease T2	Brassica oleracea	TC16085	Leaves		Stem
249	Proteins acting on cell wall polysaccharides	expansin	alpha-expansin (ATHEXP ALPHA 1.2) (AtEXPA1)	Arabidopsis thaliana	AT1G69530	Leaves	Roots	Stem		Cell suspension culture
250	Unknown function		expressed protein (Gnk2-homologous domain, antifungal protein of Ginkgo seeds)	Brassica oleracea	XP_004501348.1	Leaves	Roots	Stem	Seedlings	Cell suspension culture	Hypocotyl
251	Proteins acting on cell wall polysaccharides	expansin	alpha-expansin (ATHEXP ALPHA 1.6) (AtEXPA4)	Arabidopsis thaliana	AT2G24800	Leaves		Stem			Hypocotyl
252	Unknown function		expressed protein (Gnk2-homologous domain, antifungal protein of Ginkgo seeds)	Brassica oleracea	XP_004501348.1	Leaves					Hypocotyl
253	Proteins acting on cell wall polysaccharides	expansin	alpha-expansin (ATHEXP ALPHA 1.8) (AtEXPA6)	Arabidopsis thaliana	AT2G35550	Leaves
254	Oxido-reductases	class III peroxidases	peroxidase (AtPrx22) (ATPEA)	Arabidopsis thaliana	AT2G38380			Stem			Hypocotyl
255	Proteins acting on cell wall polysaccharides	expansin	alpha-expansin (ATHEXP ALPHA 1.10) (AtEXPA9)	Arabidopsis thaliana	AT5G02260	Leaves		Stem
256	Unknown function		expressed protein (DUF568)	Brassica oleracea	XP_004501348.1	Leaves		Stem			Hypocotyl
257	Proteins acting on cell wall polysaccharides	expansin	alpha-expansin (ATHEXP ALPHA 1.14) (AtEXPA11)	Arabidopsis thaliana	AT1G20190	Leaves					Hypocotyl
258	Proteins acting on cell wall polysaccharides	expansin	alpha-expansin (ATHEXP ALPHA 1.15) (AtEXPA22)	Arabidopsis thaliana	AT5G39270			Stem
259	Proteins acting on cell wall polysaccharides	glycoside hydrolase (GH)	glycoside hydrolase family 1 - GH1 (beta-glucosidase)	Brassica oleracea	TC20974 TC45942	Leaves
260	Proteins acting on cell wall polysaccharides	glycoside hydrolase (GH)	glycoside hydrolase family 3 - GH3	Brassica oleracea	TC20792 CD814085	Leaves		Stem			Hypocotyl
261	Proteins acting on cell wall polysaccharides	glycoside hydrolase (GH)	glycoside hydrolase family 3 - GH3	Brassica oleracea	TC20222 EE464801						Hypocotyl
262	Proteins acting on cell wall polysaccharides	glycoside hydrolase (GH)	glycoside hydrolase family 28 - GH28 (polygalacturonase)	Brassica oleracea	TC25741 TC46154	Leaves		Stem			Hypocotyl
263	Proteins acting on cell wall polysaccharides	glycoside hydrolase (GH)	glycoside hydrolase family 35 - GH35 (beta-galactosidase)	Brassica oleracea	TC31486 TC29841	Leaves		Stem			Hypocotyl
264	Oxido-reductases	class III peroxidases	peroxidase	Brassica oleracea	TC33540	Leaves		Stem			Hypocotyl
265	Oxido-reductases	class III peroxidases	peroxidase (AtPrx27) (ATP12a)	Arabidopsis thaliana	AT3G01190	Leaves					Hypocotyl
266	Proteins acting on cell wall polysaccharides	glycoside hydrolase (GH)	glycoside hydrolase family 3 - GH6	Arabidopsis thaliana	AT5G20950	Leaves		Stem			Hypocotyl
267	Oxido-reductases	class III peroxidases	peroxidase	Brassica oleracea	TC30566	Leaves		Stem			Hypocotyl
268	Proteins acting on cell wall polysaccharides	expansin	expansin-like A (ATHEXP BETA 2.1) (AtEXLA1)	Arabidopsis thaliana	AT3G45970			Stem			Hypocotyl
269	Oxido-reductases	class III peroxidases	peroxidase	Brassica oleracea	TC25612	Leaves		Stem			Hypocotyl
270	Proteins acting on cell wall polysaccharides	glycoside hydrolase (GH)	glycoside hydrolase family 3 - GH3	Brassica oleracea	TC36871	Leaves		Stem			Hypocotyl
271	Oxido-reductases	class III peroxidases	peroxidase	Brassica oleracea	TC27727	Leaves		Stem
272	Proteins acting on cell wall polysaccharides	glycoside hydrolase (GH)	glycoside hydrolase family 3 - GH3	Brassica oleracea	TC32271	Leaves	Roots			Cell suspension culture	Hypocotyl
273	Oxido-reductases	multicopper oxidase	multicopper oxidase	Brassica oleracea	TC16200	Leaves		Stem			Hypocotyl
274	Proteins acting on cell wall polysaccharides	glycoside hydrolase (GH)	glycoside hydrolase family 14 - GH17	Brassica oleracea	TC32833			Stem			Hypocotyl
275	Oxido-reductases	blue copper binding protein	plastocyanin (blue copper binding protein)	Brassica oleracea	TC25008			Stem
276	Proteins acting on cell wall polysaccharides	glycoside hydrolase (GH)	glycoside hydrolase family 16 - GH16 (endoxyloglucan transferase)	Brassica oleracea	TC52964			Stem
277	Proteases	Ser protease	Ser protease (subtilisin) (Peptidase family S8)	Brassica oleracea	EV124833	Leaves		Stem			Hypocotyl
278	Proteins acting on cell wall polysaccharides	glycoside hydrolase (GH)	glycoside hydrolase family 16 - GH16 (endoxyloglucan transferase)	Brassica oleracea	TC23545			Stem			Hypocotyl
279	Proteases	Asp protease	Asp protease	Brassica oleracea	TC17031	Leaves					Hypocotyl
280	Proteases	Asp protease	Asp protease	Brassica oleracea	TC23722	Leaves		Stem			Hypocotyl
281	Proteins acting on cell wall polysaccharides	expansin	expansin-like A (ATHEXP BETA 2.2) (AtEXLA2)	Arabidopsis thaliana	AT4G38400	Leaves					Hypocotyl
282	Proteases	Asp protease	Asp protease	Brassica oleracea	TC33693	Leaves		Stem			Hypocotyl
283	Proteins acting on cell wall polysaccharides	glycoside hydrolase (GH)	glycoside hydrolase family 17 - GH17 (beta-1,3-glucosidase)	Brassica oleracea	TC38748	Leaves	Roots			Cell suspension culture	Hypocotyl
284	Proteases	Cys protease	Cys protease	Brassica oleracea	TC53234	Leaves
285	Proteins acting on cell wall polysaccharides	glycoside hydrolase (GH)	glycoside hydrolase family 17 - GH17 (beta-1,3-glucosidase)	Brassica oleracea	Q2HZ56	Leaves					Hypocotyl
286	Oxido-reductases	class III peroxidases	peroxidase (AtPrx28)	Arabidopsis thaliana	AT3G03670	Leaves					Hypocotyl
287	Proteins acting on cell wall polysaccharides	glycoside hydrolase (GH)	glycoside hydrolase family 17 - GH17 (beta-1,3-glucosidase)	Brassica oleracea	TC26578	Leaves					Hypocotyl
288	Proteases	Cys protease	Cys protease	Brassica oleracea	TC33308	Leaves					Hypocotyl
289	Proteins acting on cell wall polysaccharides	glycoside hydrolase (GH)	glycoside hydrolase family 17 - GH17 (beta-1,3-glucosidase)	Brassica oleracea	TC32141	Leaves		Stem			Hypocotyl
290	Proteins related to lipid metabolism	GDSL family	lipase acylhydrolase (GDSL family)	Brassica oleracea	DY024942			Stem			Hypocotyl
291	Proteins acting on cell wall polysaccharides	glycoside hydrolase (GH)	glycoside hydrolase family 17 - GH17 (beta-1,3-glucosidase)	Brassica oleracea	TC24955	Leaves		Stem			Hypocotyl
292	Miscellaneous	purple acid phosphatase (PAP)	purple acid phosphatase	Brassica oleracea	TC16085	Leaves		Stem			Hypocotyl
293	Miscellaneous		germin (cupin domain)	Brassica oleracea	TC55340	Leaves					Hypocotyl
294	Proteins acting on cell wall polysaccharides	glycoside hydrolase (GH)	glycoside hydrolase family 17 - GH17 (beta-1,3-glucosidase)	Brassica oleracea	TC30288						Hypocotyl
295	Unknown function		expressed protein (DUF642)	Brassica oleracea	XP_004501348.1	Leaves		Stem			Hypocotyl
296	Proteins acting on cell wall polysaccharides	glycoside hydrolase (GH)	glycoside hydrolase family 17 - GH17 (beta-1,3-glucosidase)	Brassica oleracea	Q2VT25			Stem			Hypocotyl
297	Unknown function		expressed protein (DUF642)	Brassica oleracea	XP_004501348.1	Leaves		Stem			Hypocotyl
298	Proteins acting on cell wall polysaccharides	glycoside hydrolase (GH)	glycoside hydrolase family 17 - GH17 (beta-1,3-glucosidase)	Brassica oleracea	TC49997	Leaves
299	Unknown function		expressed protein (DUF642)	Brassica oleracea	XP_004501348.1	Leaves		Stem			Hypocotyl
300	Proteins acting on cell wall polysaccharides	glycoside hydrolase (GH)	glycoside hydrolase family 1 - GH1 (beta-glucosidase)	Arabidopsis thaliana	AT2G44450	Leaves
301	Unknown function		expressed protein	Brassica oleracea	XP_004501348.1	Leaves		Stem			Hypocotyl
302	Proteins acting on cell wall polysaccharides	glycoside hydrolase (GH)	glycoside hydrolase family 3 - GH3 (beta-xylosidase) (AtBXL5)	Arabidopsis thaliana	AT3G19620	Leaves					Hypocotyl
303	Proteins acting on cell wall polysaccharides	polysaccharide lyase (PL)	polysaccharide lyase family 4 - PL4 (rhamnogalacturonate lyase)	Arabidopsis thaliana	AT4G37950	Leaves		Stem			Hypocotyl
304	Proteins acting on cell wall polysaccharides	carbohydrate esterase (CE)	carbohydrate esterase family 8 - CE8 (pectin methylesterase - PME) (AtPME18)	Arabidopsis thaliana	AT1G349580	Leaves		Stem			Hypocotyl
305	Oxido-reductases	class III peroxidases	peroxidase (AtPrx30) (ATP7a)	Arabidopsis thaliana	AT3G21770		Roots		Seedlings		Hypocotyl
306	Oxido-reductases	class III peroxidases	peroxidase (AtPrx03)	Arabidopsis thaliana	AT1G05260			Stem
307	Proteins acting on cell wall polysaccharides	carbohydrate esterase (CE)	carbohydrate esterase family 8 - CE8 (pectin methylesterase - PME) (AtPME2)	Arabidopsis thaliana	AT1G391830	Leaves		Stem			Hypocotyl
308	Oxido-reductases	class III peroxidases	peroxidase (AtPrx23)	Arabidopsis thaliana	AT2G38390			Stem
309	Proteins acting on cell wall polysaccharides	carbohydrate esterase (CE)	carbohydrate esterase family 8 - CE8 (pectin methylesterase - PME) (AtPME10)	Arabidopsis thaliana	AT2G242190	Leaves		Stem			Hypocotyl
310	Oxido-reductases	class III peroxidases	peroxidase (AtPrx39)	Arabidopsis thaliana	AT4G11290	Leaves		Stem			Hypocotyl
311	Proteins acting on cell wall polysaccharides	carbohydrate esterase (CE)	carbohydrate esterase family 8 - CE8 (pectin methylesterase - PME) (AtPME4)	Arabidopsis thaliana	AT2G270070	Leaves		Stem			Hypocotyl
312	Oxido-reductases	blue copper binding protein	early nodulin AtEN1 homologous to blue copper binding protein	Arabidopsis thaliana	AT5G53870	Leaves		Stem			Hypocotyl
313	Proteins acting on cell wall polysaccharides	carbohydrate esterase (CE)	carbohydrate esterase family 8 - CE8 (pectin methylesterase - PME) (AtPME21)	Arabidopsis thaliana	AT3G05610	Leaves		Stem			Hypocotyl
314	Oxido-reductases	blue copper binding protein	early nodulin AtEN14 homologous to blue copper binding protein	Arabidopsis thaliana	AT3G20570	Leaves		Stem			Hypocotyl
315	Proteins acting on cell wall polysaccharides	carbohydrate esterase (CE)	carbohydrate esterase family 8 - CE8 (pectin methylesterase - PME) (AtPME3)	Arabidopsis thaliana	AT3G14310		Roots			Cell suspension culture
316	Oxido-reductases	blue copper binding protein	early nodulin AtEN13 homologous to blue copper binding protein	Arabidopsis thaliana	AT4G31840	Leaves		Stem			Hypocotyl
317	Proteins acting on cell wall polysaccharides	carbohydrate esterase (CE)	carbohydrate esterase family 8 - CE8 (pectin methylesterase - PME) (AtPME32)	Arabidopsis thaliana	AT3G43270	Leaves		Stem			Hypocotyl
318	Oxido-reductases		thiol reductase (GILT family)	Arabidopsis thaliana	AT1G07080	Leaves		Stem			Hypocotyl
319	Proteins acting on cell wall polysaccharides	carbohydrate esterase (CE)	carbohydrate esterase family 8 - CE8 (pectin methylesterase - PME) (AtPME44)	Arabidopsis thaliana	AT4G33300	Leaves		Stem			Hypocotyl
320	Proteases	Cys protease	Cys protease (cathepsin family) (Peptidase family C01.162 MEROPS)	Arabidopsis thaliana	AT3G45310	Leaves		Stem			Hypocotyl
321	Proteins with interaction domains (with proteins or polysaccharides)	LRR protein	expressed protein (LRR domains)	Arabidopsis thaliana	AT1G33610	Leaves
322	Proteins acting on cell wall polysaccharides	carbohydrate esterase (CE)	carbohydrate esterase family 8 - CE8 (pectin methylesterase - PME) (AtPME45)	Arabidopsis thaliana	AT4G33310	Leaves
323	Proteins with interaction domains (with proteins or polysaccharides)	pectin methyl esterase inhibitor (PMEI)	plant invertase/pectin methylesterase inhibitor (PMEI) (AtPMEI3)	Arabidopsis thaliana	AT5G20740	Leaves		Stem
324	Proteins acting on cell wall polysaccharides	glycoside hydrolase (GH)	glycoside hydrolase family 3 - GH3 (beta-xylosidase) (AtBXL7)	Arabidopsis thaliana	AT1G78060	Leaves		Stem			Hypocotyl
325	Oxido-reductases	class III peroxidases	peroxidase (AtPrx31)	Arabidopsis thaliana	AT3G28200	Leaves		Stem
326	Proteins acting on cell wall polysaccharides	carbohydrate esterase (CE)	carbohydrate esterase family 8 - CE8 (pectin methylesterase - PME) (AtPME61)	Arabidopsis thaliana	AT5G53370	Leaves	Roots			Cell suspension culture
327	Signaling	fasciclin-like arabinogalactan protein (FLA)	fasciclin-like arabinogalactan protein (FLA2)	Arabidopsis thaliana	AT4G12730			Stem			Hypocotyl
328	Proteins acting on cell wall polysaccharides	carbohydrate esterase (CE)	carbohydrate esterase family 13 - CE13 (pectin acylesterase - PAE) (AtPAE7)	Arabidopsis thaliana	AT4G19410			Stem			Hypocotyl
329	Proteins related to lipid metabolism		expressed protein (lipase/lipooxygenase domain, PLAT/LH2) (ARABIDOPSIS THALIANA SEED GENE 3, ATS3)	Arabidopsis thaliana	AT5G07190	Leaves
330	Proteins acting on cell wall polysaccharides	carbohydrate esterase (CE)	carbohydrate esterase family 13 - CE13 (pectin acylesterase - PAE) (AtPAE9)	Arabidopsis thaliana	AT5G195150	Leaves		Stem			Hypocotyl
331	Miscellaneous	dirigent protein	dirigent protein (AtDIR2)	Arabidopsis thaliana	AT5G42500			Stem
332	Proteins acting on cell wall polysaccharides	carbohydrate esterase (CE)	carbohydrate esterase family 13 - CE13 (pectin acylesterase - PAE) (AtPAE11)	Arabidopsis thaliana	AT5G216560			Stem			Hypocotyl
333	Miscellaneous		ribonuclease T2	Arabidopsis thaliana	TC16085			Stem			Hypocotyl
334	Proteins acting on cell wall polysaccharides	expansin	alpha-expansin (ATHEXP ALPHA 1.2) (AtEXPA1)	Arabidopsis thaliana	AT1G69530			Stem
335	Miscellaneous		ribonuclease T2	Arabidopsis thaliana	TC16085			Stem
336	Miscellaneous	purple acid phosphatase (PAP)	purple acid phosphatase (AtPAP4)	Arabidopsis thaliana	AT1G25230	Leaves
337	Proteins acting on cell wall polysaccharides	expansin	alpha-expansin (ATHEXP ALPHA 1.6) (AtEXPA4)	Arabidopsis thaliana	AT2G46300	Leaves	Roots	Stem		Cell suspension culture
338	Miscellaneous		germin (subfamily 1 member 15)	Arabidopsis thaliana	AT5G39120			Stem
339	Proteins acting on cell wall polysaccharides	expansin	alpha-expansin (ATHEXP ALPHA 1.8) (AtEXPA6)	Arabidopsis thaliana	AT2G57050			Stem			Hypocotyl
340	Unknown function		expressed protein	Arabidopsis thaliana	Q0PW29			Stem
341	Proteins acting on cell wall polysaccharides	expansin	alpha-expansin (ATHEXP ALPHA 1.10) (AtEXPA9)	Arabidopsis thaliana	AT5G02260			Stem
342	Proteins acting on cell wall polysaccharides	expansin	alpha-expansin (ATHEXP ALPHA 1.14) (AtEXPA11)	Arabidopsis thaliana	AT1G20190			Stem
343	Unknown function		expressed protein (Gnk2-homologous domain, antifungal protein of Ginkgo seeds)	Arabidopsis thaliana	AT4G27110			Stem
344	Proteins acting on cell wall polysaccharides	expansin	alpha-expansin (ATHEXP ALPHA 1.15) (AtEXPA22)	Arabidopsis thaliana	AT5G39270	Leaves		Stem			Hypocotyl
345	Oxido-reductases	class III peroxidases	peroxidase (AtPrx32) (ATP16A)	Arabidopsis thaliana	AT3G32980	Leaves		Stem			Hypocotyl
346	Proteins acting on cell wall polysaccharides	glycoside hydrolase (GH)	glycoside hydrolase family 1 - GH1 (beta-glucosidase)	Brassica oleracea	TC20974 TC45943	Leaves		Stem			Hypocotyl
347	Unknown function		expressed protein (DUF248)	Arabidopsis thaliana	Q0PW29	Leaves		Stem
348	Proteins acting on cell wall polysaccharides	glycoside hydrolase (GH)	glycoside hydrolase family 3 - GH3	Brassica oleracea	TC20792 CD814086				Seedlings	Cell suspension culture
349	Proteins acting on cell wall polysaccharides	glycoside hydrolase (GH)	glycoside hydrolase family 3 - GH3	Brassica oleracea	TC20222 EE464802	Leaves
350	Proteins acting on cell wall polysaccharides	glycoside hydrolase (GH)	glycoside hydrolase family 28 - GH28 (polygalacturonase)	Brassica oleracea	TC25741 TC46155			Stem
351	Proteins acting on cell wall polysaccharides	glycoside hydrolase (GH)	glycoside hydrolase family 35 - GH35 (beta-galactosidase)	Brassica oleracea	TC31486 TC29842	Leaves		Stem			Hypocotyl
352	Proteins acting on cell wall polysaccharides	glycoside hydrolase (GH)	glycoside hydrolase family 3 - GH7	Arabidopsis thaliana	AT5G20950	Leaves		Stem			Hypocotyl
353	Proteins acting on cell wall polysaccharides	expansin	expansin-like A (ATHEXP BETA 2.1) (AtEXLA1)	Arabidopsis thaliana	AT3G45970	Leaves					Hypocotyl
354	Proteins acting on cell wall polysaccharides	glycoside hydrolase (GH)	glycoside hydrolase family 3 - GH3	Brassica oleracea	TC36871	Leaves		Stem			Hypocotyl
355	Proteins acting on cell wall polysaccharides	glycoside hydrolase (GH)	glycoside hydrolase family 3 - GH3	Brassica oleracea	TC32271	Leaves		Stem			Hypocotyl
356	Oxido-reductases	class III peroxidases	peroxidase (AtPrx33)	Arabidopsis thaliana	AT3G49110	Leaves		Stem
357	Proteins acting on cell wall polysaccharides	glycoside hydrolase (GH)	glycoside hydrolase family 14 - GH18	Brassica oleracea	TC32833	Leaves		Stem			Hypocotyl
358	Proteins acting on cell wall polysaccharides	glycoside hydrolase (GH)	glycoside hydrolase family 16 - GH16 (endoxyloglucan transferase)	Brassica oleracea	TC52964	Leaves
359	Proteins acting on cell wall polysaccharides	glycoside hydrolase (GH)	glycoside hydrolase family 16 - GH16 (endoxyloglucan transferase)	Brassica oleracea	TC23545					Cell suspension culture
360	Proteins acting on cell wall polysaccharides	expansin	expansin-like A (ATHEXP BETA 2.2) (AtEXLA2)	Arabidopsis thaliana	AT4G38400		Roots			Cell suspension culture	Hypocotyl
361	Proteins acting on cell wall polysaccharides	glycoside hydrolase (GH)	glycoside hydrolase family 17 - GH17 (beta-1,3-glucosidase)	Brassica oleracea	TC38749	Leaves		Stem			Hypocotyl
362	Proteins acting on cell wall polysaccharides	glycoside hydrolase (GH)	glycoside hydrolase family 17 - GH17 (beta-1,3-glucosidase)	Brassica oleracea	Q2HZ57			Stem			Hypocotyl
363	Oxido-reductases	class III peroxidases	peroxidase (AtPrx34)	Arabidopsis thaliana	AT3G49120	Leaves		Stem
364	Oxido-reductases	class III peroxidases	peroxidase (AtPrx36)	Arabidopsis thaliana	AT3G50990			Stem			Hypocotyl
365	Oxido-reductases	class III peroxidases	peroxidase (AtPrx37) (ATP38)	Arabidopsis thaliana	AT4G08770			Stem			Hypocotyl
366	Oxido-reductases	class III peroxidases	peroxidase (AtPrx38)	Arabidopsis thaliana	AT4G08780	Leaves		Stem
367	Oxido-reductases	class III peroxidases	peroxidase (AtPrx43)	Arabidopsis thaliana	AT4G25980	Leaves		Stem			Hypocotyl
368	Oxido-reductases	class III peroxidases	peroxidase (AtPrx45) (ATP8a)	Arabidopsis thaliana	AT4G30170	Leaves		Stem
369	Oxido-reductases	class III peroxidases	peroxidase (BdiPrx99)	Brachypodium distachyon	Bradi3g09120	Leaves		Stem			Hypocotyl
370	Oxido-reductases	class III peroxidases	peroxidase (BdiPrx68)	Brachypodium distachyon	Bradi2g13190	Leaves		Stem			Hypocotyl
371	Oxido-reductases	class III peroxidases	peroxidase (BdiPrx141)	Brachypodium distachyon	Bradi5g27220					Cell suspension culture
372	Oxido-reductases	class III peroxidases	peroxidase (BdiPrx84)	Brachypodium distachyon	Bradi2g38660	Leaves		Stem			Hypocotyl
373	Oxido-reductases	class III peroxidases	peroxidase (BdiPrx96)	Brachypodium distachyon	Bradi3g09080	Leaves		Stem			Hypocotyl
374	Oxido-reductases	class III peroxidases	peroxidase (AtPrx49) (ATP31)	Arabidopsis thaliana	AT4G36430	Leaves		Stem			Hypocotyl
375	Oxido-reductases	class III peroxidases	peroxidase (BdiPrx22)	Brachypodium distachyon	Bradi1g33740	Leaves
376	Oxido-reductases	class III peroxidases	peroxidase (BdiPrx135)	Brachypodium distachyon	Bradi5g27130	Leaves					Hypocotyl
377	Oxido-reductases	class III peroxidases	peroxidase (BdiPrx140)	Brachypodium distachyon	Bradi5g27210	Leaves					Hypocotyl
378	Oxido-reductases	class III peroxidases	peroxidase (BdiPrx62)	Brachypodium distachyon	Bradi2g12170			Stem
379	Oxido-reductases	class III peroxidases	peroxidase (BdiPrx122)	Brachypodium distachyon	Bradi4g32810	Leaves
380	Oxido-reductases	class III peroxidases	peroxidase (BdiPrx05)	Brachypodium distachyon	Bradi1g17840	Leaves
381	Oxido-reductases	class III peroxidases	peroxidase (BdiPrx08)	Brachypodium distachyon	Bradi1g17870			Stem			Hypocotyl
382	Oxido-reductases	class III peroxidases	peroxidase (BdiPrx126)	Brachypodium distachyon	Bradi4g44530		Roots	Stem		Cell suspension culture
383	Oxido-reductases	class III peroxidases	peroxidase (BdiPrx91)	Brachypodium distachyon	Bradi2g40590	Leaves		Stem			Hypocotyl
384	Oxido-reductases	class III peroxidases	peroxidase (BdiPrx120)	Brachypodium distachyon	Bradi4g27680	Leaves		Stem			Hypocotyl
385	Oxido-reductases	class III peroxidases	peroxidase (AtPrx51)	Arabidopsis thaliana	AT4G37530	Leaves		Stem			Hypocotyl
386	Oxido-reductases	class III peroxidases	peroxidase (BdiPrx19)	Brachypodium distachyon	Bradi1g27920	Leaves		Stem			Hypocotyl
387	Oxido-reductases	class III peroxidases	peroxidase (BdiPrx20)	Brachypodium distachyon	Bradi1g32870	Leaves		Stem			Hypocotyl
388	Oxido-reductases	class III peroxidases	peroxidase (BdiPrx28)	Brachypodium distachyon	Bradi1g41115	Leaves		Stem
389	Oxido-reductases	class III peroxidases	peroxidase (BdiPrx35)	Brachypodium distachyon	Bradi1g58997			Stem
390	Oxido-reductases	class III peroxidases	peroxidase (BdiPrx46)	Brachypodium distachyon	Bradi1g68900	Leaves		Stem
391	Oxido-reductases	class III peroxidases	peroxidase (BdiPrx54)	Brachypodium distachyon	Bradi2g09660	Leaves		Stem			Hypocotyl
392	Oxido-reductases	class III peroxidases	peroxidase (BdiPrx55)	Brachypodium distachyon	Bradi2g09680	Leaves					Hypocotyl
393	Oxido-reductases	class III peroxidases	peroxidase (BdiPrx56)	Brachypodium distachyon	Bradi2g09690		Roots			Cell suspension culture	Hypocotyl
394	Oxido-reductases	class III peroxidases	peroxidase (BdiPrx65)	Brachypodium distachyon	Bradi2g12204	Leaves		Stem
395	Oxido-reductases	class III peroxidases	peroxidase (BdiPrx66)	Brachypodium distachyon	Bradi2g12216			Stem
396	Oxido-reductases	class III peroxidases	peroxidase (AtPrx52)	Arabidopsis thaliana	AT5G05340	Leaves		Stem			Hypocotyl
397	Oxido-reductases	class III peroxidases	peroxidase (BdiPrx143)	Brachypodium distachyon	Bradi2g12228	Leaves		Stem			Hypocotyl
398	Oxido-reductases	class III peroxidases	peroxidase (BdiPrx72)	Brachypodium distachyon	Bradi2g20840	Leaves		Stem			Hypocotyl
399	Oxido-reductases	class III peroxidases	peroxidase (BdiPrx80)	Brachypodium distachyon	Bradi2g37060	Leaves
400	Oxido-reductases	class III peroxidases	peroxidase (BdiPrx119)	Brachypodium distachyon	Bradi4g25660	Leaves		Stem			Hypocotyl
401	Oxido-reductases	class III peroxidases	peroxidase (BdiPrx136)	Brachypodium distachyon	Bradi5g27150	Leaves		Stem			Hypocotyl
402	Oxido-reductases	class III peroxidases	peroxidase (BdiPrx41)	Brachypodium distachyon	Bradi1g61550	Leaves
403	Oxido-reductases	multicopper oxidase	multicopper oxidase	Brachypodium distachyon	Bradi1g26470	Leaves					Hypocotyl
404	Oxido-reductases	multicopper oxidase	multicopper oxidase	Brachypodium distachyon	Bradi1g32470		Roots		Seedlings	Cell suspension culture
405	Oxido-reductases	multicopper oxidase	multicopper oxidase	Brachypodium distachyon	Bradi1g52200	Leaves		Stem			Hypocotyl
406	Oxido-reductases	laccase	laccase	Brachypodium distachyon	Bradi3g59210	Leaves		Stem			Hypocotyl
407	Oxido-reductases	class III peroxidases	peroxidase (AtPrx53) (ATPA2)	Arabidopsis thaliana	AT5G06720	Leaves		Stem			Hypocotyl
408	Oxido-reductases	laccase	laccase	Brachypodium distachyon	Bradi4g39330	Leaves		Stem			Hypocotyl
409	Oxido-reductases	laccase	laccase	Brachypodium distachyon	Bradi3g59187	Leaves					Hypocotyl
410	Oxido-reductases	blue copper binding protein	plastocyanin (blue copper binding protein)	Brachypodium distachyon	Bradi1g59120	Leaves					Hypocotyl
411	Oxido-reductases	blue copper binding protein	plastocyanin (blue copper binding protein)	Brachypodium distachyon	Bradi1g11240	Leaves					Hypocotyl
412	Oxido-reductases	blue copper binding protein	plastocyanin (blue copper binding protein)	Brachypodium distachyon	Bradi3g09240	Leaves		Stem			Hypocotyl
413	Oxido-reductases	blue copper binding protein	plastocyanin (blue copper binding protein)	Brachypodium distachyon	Bradi1g32840	Leaves					Hypocotyl
414	Oxido-reductases	blue copper binding protein	plastocyanin (blue copper binding protein)	Brachypodium distachyon	Bradi1g24120	Leaves		Stem			Hypocotyl
415	Oxido-reductases	blue copper binding protein	plastocyanin (blue copper binding protein)	Brachypodium distachyon	Bradi1g04690		Roots				Hypocotyl
416	Oxido-reductases	blue copper binding protein	plastocyanin (blue copper binding protein)	Brachypodium distachyon	Bradi3g19540	Leaves		Stem			Hypocotyl
417	Oxido-reductases	blue copper binding protein	plastocyanin (blue copper binding protein)	Brachypodium distachyon	Bradi1g01610	Leaves
418	Oxido-reductases	class III peroxidases	peroxidase (AtPrx57) (ATP13a)	Arabidopsis thaliana	AT5G17820	Leaves		Stem			Hypocotyl
419	Oxido-reductases	blue copper binding protein	plastocyanin (blue copper binding protein)	Brachypodium distachyon	Bradi1g77560	Leaves		Stem			Hypocotyl
420	Oxido-reductases	blue copper binding protein	plastocyanin (blue copper binding protein)	Brachypodium distachyon	Bradi1g45710	Leaves					Hypocotyl
421	Oxido-reductases	blue copper binding protein	plastocyanin (blue copper binding protein)	Brachypodium distachyon	Bradi1g24125	Leaves		Stem
422	Oxido-reductases	blue copper binding protein	plastocyanin (blue copper binding protein)	Brachypodium distachyon	Bradi1g43860	Leaves		Stem
423	Oxido-reductases	blue copper binding protein	plastocyanin (blue copper binding protein)	Brachypodium distachyon	Bradi1g59510	Leaves		Stem
424	Oxido-reductases	blue copper binding protein	plastocyanin (blue copper binding protein)	Brachypodium distachyon	Bradi2g52155	Leaves		Stem
425	Oxido-reductases		thiol reductase (GILT family)	Brachypodium distachyon	Bradi1g65250	Leaves	Roots	Stem		Cell suspension culture
426	Proteins related to lipid metabolism	GDSL family	lipase acylhydrolase (GDSL family)	Brachypodium distachyon	Bradi1g50897			Stem			Hypocotyl
427	Proteins related to lipid metabolism	GDSL family	lipase acylhydrolase (GDSL family)	Brachypodium distachyon	Bradi1g48870	Leaves		Stem			Hypocotyl
428	Proteins related to lipid metabolism	GDSL family	lipase acylhydrolase (GDSL family)	Brachypodium distachyon	Bradi1g49010	Leaves		Stem			Hypocotyl
429	Oxido-reductases	class III peroxidases	peroxidase (AtPrx58)	Arabidopsis thaliana	AT5G19880			Stem			Hypocotyl
430	Proteins related to lipid metabolism	GDSL family	lipase acylhydrolase (GDSL family)	Brachypodium distachyon	Bradi1g38780	Leaves		Stem			Hypocotyl
431	Proteins related to lipid metabolism	GDSL family	lipase acylhydrolase (GDSL family)	Brachypodium distachyon	Bradi1g01920	Leaves		Stem			Hypocotyl
432	Proteins related to lipid metabolism	GDSL family	lipase acylhydrolase (GDSL family)	Brachypodium distachyon	Bradi2g32540	Leaves		Stem			Hypocotyl
433	Proteins related to lipid metabolism	GDSL family	lipase acylhydrolase (GDSL family)	Brachypodium distachyon	Bradi1g23130	Leaves		Stem			Hypocotyl
434	Proteins related to lipid metabolism	GDSL family	lipase acylhydrolase (GDSL family)	Brachypodium distachyon	Bradi1g23120			Stem			Hypocotyl
435	Proteins related to lipid metabolism	GDSL family	lipase acylhydrolase (GDSL family)	Brachypodium distachyon	Bradi1g50970	Leaves		Stem			Hypocotyl
436	Proteins related to lipid metabolism	GDSL family	lipase acylhydrolase (GDSL family)	Brachypodium distachyon	Bradi3g59714					Cell suspension culture
437	Proteins related to lipid metabolism	GDSL family	lipase acylhydrolase (GDSL family)	Brachypodium distachyon	Bradi3g59722	Leaves		Stem			Hypocotyl
438	Proteins related to lipid metabolism	GDSL family	lipase acylhydrolase (GDSL family)	Brachypodium distachyon	Bradi5g02077	Leaves		Stem			Hypocotyl
439	Proteins related to lipid metabolism		phospholipase D	Brachypodium distachyon	Bradi5g10177	Leaves		Stem			Hypocotyl
440	Oxido-reductases	class III peroxidases	peroxidase (AtPrx64)	Arabidopsis thaliana	AT5G42180	Leaves		Stem			Hypocotyl
441	Proteins related to lipid metabolism	lipid transfer protein (LTP)	lipid transfer protein/trypsin-alpha amylase inhibitor	Brachypodium distachyon	Bradi4g44400	Leaves					Hypocotyl
442	Proteins related to lipid metabolism	lipid transfer protein (LTP)	lipid transfer protein/trypsin-alpha amylase inhibitor	Brachypodium distachyon	Bradi4g44410	Leaves
443	Proteins related to lipid metabolism	lipid transfer protein (LTP)	lipid transfer protein/trypsin-alpha amylase inhibitor	Brachypodium distachyon	Bradi4g25750	Leaves					Hypocotyl
444	Proteins related to lipid metabolism	lipid transfer protein (LTP)	lipid transfer protein/trypsin-alpha amylase inhibitor	Brachypodium distachyon	Bradi1g21870	Leaves		Stem			Hypocotyl
445	Proteins related to lipid metabolism	lipid transfer protein (LTP)	lipid transfer protein/trypsin-alpha amylase inhibitor	Brachypodium distachyon	Bradi3g30300	Leaves					Hypocotyl
446	Proteins related to lipid metabolism	lipid transfer protein (LTP)	lipid transfer protein/trypsin-alpha amylase inhibitor	Brachypodium distachyon	Bradi5g09610	Leaves					Hypocotyl
447	Proteins related to lipid metabolism	lipid transfer protein (LTP)	lipid transfer protein/trypsin-alpha amylase inhibitor	Brachypodium distachyon	Bradi2g54970	Leaves	Roots	Stem			Hypocotyl
448	Proteins related to lipid metabolism	lipid transfer protein (LTP)	lipid transfer protein/trypsin-alpha amylase inhibitor	Brachypodium distachyon	Bradi2g53570	Leaves					Hypocotyl
449	Proteins related to lipid metabolism	lipid transfer protein (LTP)	lipid transfer protein/trypsin-alpha amylase inhibitor	Brachypodium distachyon	Bradi1g04930	Leaves					Hypocotyl
450	Proteins related to lipid metabolism	lipid transfer protein (LTP)	lipid transfer protein/trypsin-alpha amylase inhibitor	Brachypodium distachyon	Bradi1g20670	Leaves		Stem			Hypocotyl
451	Oxido-reductases	class III peroxidases	peroxidase (AtPrx69) (ATP3a)	Arabidopsis thaliana	AT5G64100	Leaves		Stem			Hypocotyl
452	Proteins related to lipid metabolism	lipid transfer protein (LTP)	lipid transfer protein/trypsin-alpha amylase inhibitor	Brachypodium distachyon	Bradi1g60970	Leaves		Stem			Hypocotyl
453	Proteins related to lipid metabolism	lipid transfer protein (LTP)	lipid transfer protein/trypsin-alpha amylase inhibitor	Brachypodium distachyon	Bradi2g30490			Stem			Hypocotyl
454	Proteins related to lipid metabolism		glycerophosphoryl diester phosphodiesterase	Brachypodium distachyon	Bradi3g47340	Leaves		Stem			Hypocotyl
455	Proteins related to lipid metabolism		glycerophosphoryl diester phosphodiesterase	Brachypodium distachyon	Bradi3g39790	Leaves		Stem
456	Proteins related to lipid metabolism		expressed protein (MD-2-related lipid-recognition (ML) domain)	Brachypodium distachyon	Bradi5g10177	Leaves					Hypocotyl
457	Proteases	Asp protease	Asp protease (Peptidase family A1)	Brachypodium distachyon	Bradi4g03390	Leaves		Stem			Hypocotyl
458	Proteases	Asp protease	Asp protease (Peptidase family A1)	Brachypodium distachyon	Bradi1g19070	Leaves	Roots	Stem		Cell suspension culture	Hypocotyl
459	Proteases	Asp protease	Asp protease (Peptidase family A1)	Brachypodium distachyon	Bradi3g56660			Stem
460	Proteases	Asp protease	Asp protease (Peptidase family A1)	Brachypodium distachyon	Bradi4g12160			Stem
461	Proteases	Asp protease	Asp protease (Peptidase family A1)	Brachypodium distachyon	Bradi1g72110			Stem			Hypocotyl
462	Oxido-reductases	class III peroxidases	peroxidase (AtPrx71) (ATP15a)	Arabidopsis thaliana	AT5G64120	Leaves		Stem			Hypocotyl
463	Proteases	Asp protease	Asp protease (Peptidase family A1)	Brachypodium distachyon	Bradi5g26620	Leaves					Hypocotyl
464	Proteases	Asp protease	Asp protease (Peptidase family A1)	Brachypodium distachyon	Bradi4g41210	Leaves					Hypocotyl
465	Proteases	Asp protease	Asp protease (Peptidase family A1)	Brachypodium distachyon	Bradi1g30230	Leaves		Stem			Hypocotyl
466	Proteases	Asp protease	Asp protease (Peptidase family A1)	Brachypodium distachyon	Bradi2g42650	Leaves					Hypocotyl
467	Proteases	Asp protease	Asp protease (Peptidase family A1)	Brachypodium distachyon	Bradi1g36160	Leaves		Stem			Hypocotyl
468	Proteases	Asp protease	Asp protease (Peptidase family A1)	Brachypodium distachyon	Bradi4g36720	Leaves
469	Proteases	peptidase C26	peptidase C26	Brachypodium distachyon	Bradi2g19700				Seedlings
470	Proteases	Ser protease	Ser protease (subtilisin) (Peptidase family S8)	Brachypodium distachyon	Bradi1g14860	Leaves	Roots	Stem		Cell suspension culture	Hypocotyl
471	Proteases	Ser protease	Ser protease (subtilisin) (Peptidase family S8)	Brachypodium distachyon	Bradi3g57140	Leaves					Hypocotyl
472	Proteases	Ser protease	Ser protease (subtilisin) (Peptidase family S8)	Brachypodium distachyon	Bradi1g07840			Stem			Hypocotyl
473	Oxido-reductases	class III peroxidases	peroxidase (AtPrx72) (ATP6a)	Arabidopsis thaliana	AT5G66390	Leaves		Stem			Hypocotyl
474	Proteases	Ser protease	Ser protease (subtilisin) (Peptidase family S8)	Brachypodium distachyon	Bradi2g51440	Leaves		Stem			Hypocotyl
475	Proteases	Ser protease	Ser protease (subtilisin) (Peptidase family S8)	Brachypodium distachyon	Bradi2g24220			Stem
476	Proteases	Ser protease	Ser protease (subtilisin) (Peptidase family S8)	Brachypodium distachyon	Bradi5g10210			Stem
477	Proteases	Ser protease	Ser protease (subtilisin) (Peptidase family S8)	Brachypodium distachyon	Bradi4g41420	Leaves		Stem
478	Proteases	Ser protease	Ser protease (subtilisin) (Peptidase family S8)	Brachypodium distachyon	Bradi5g18910			Stem
479	Proteases	Cys protease	Cys protease (papain family) (Peptidase family C1A)	Brachypodium distachyon	Bradi1g22750	Leaves					Hypocotyl
480	Proteases	Cys protease	Cys protease (papain family) (Peptidase family C1A)	Brachypodium distachyon	Bradi4g07130	Leaves		Stem			Hypocotyl
481	Proteases	Cys protease	Cys protease (papain family) (Peptidase family C1A)	Brachypodium distachyon	Bradi2g39320			Stem
482	Proteases	Cys protease	Cys protease (papain family) (Peptidase family C1A)	Brachypodium distachyon	Bradi4g31440	Leaves		Stem			Hypocotyl
483	Oxido-reductases	multicopper oxidase	multicopper oxidase (AtSKS1, homologous to SKU5)	Arabidopsis thaliana	AT4G25240			Stem
484	Proteases	Cys protease	Cys protease (papain family) (Peptidase family C1A)	Brachypodium distachyon	Bradi3g43290	Leaves		Stem			Hypocotyl
485	Proteases	Cys protease	Cys protease (papain family) (Peptidase family C1A)	Brachypodium distachyon	Bradi4g38037	Leaves					Hypocotyl
486	Proteases	Cys protease	Cys protease (papain family) (Peptidase family C1A)	Brachypodium distachyon	Bradi2g20460	Leaves		Stem			Hypocotyl
487	Proteases	Cys protease	Cys protease (papain family) (Peptidase family C1A)	Brachypodium distachyon	Bradi5g25637	Leaves
488	Proteases	Cys protease	Cys protease (papain family) (Peptidase family C1A)	Brachypodium distachyon	Bradi5g24027	Leaves					Hypocotyl
489	Proteases	Cys protease	Cys protease (papain family) (Peptidase family C1A)	Brachypodium distachyon	Bradi1g09730			Stem			Hypocotyl
490	Miscellaneous		SCP-like extracellular protein (PR-1)	Brachypodium distachyon	TC54095	Leaves		Stem
491	Miscellaneous		SCP-like extracellular protein (PR-1)	Brachypodium distachyon	TC54095	Leaves		Stem			Hypocotyl
492	Proteases	Ser protease	Ser protease (subtilisin) (Peptidase family S8)	Brachypodium distachyon	Bradi3g57130					Cell suspension culture
493	Proteases	Ser carboxypeptidase	Ser carboxypeptidase (Peptidase family S10)	Brachypodium distachyon	Bradi1g19230	Leaves		Stem
494	Oxido-reductases	multicopper oxidase	multicopper oxidase (AtSKS2, homologous to SKU5)	Arabidopsis thaliana	AT5G51480	Leaves		Stem
495	Proteases	Ser carboxypeptidase	Ser carboxypeptidase (Peptidase family S10)	Brachypodium distachyon	Bradi3g43020	Leaves		Stem			Hypocotyl
496	Proteases	Ser carboxypeptidase	Ser carboxypeptidase (Peptidase family S10)	Brachypodium distachyon	Bradi4g22510	Leaves		Stem			Hypocotyl
497	Proteases	Ser carboxypeptidase	Ser carboxypeptidase (Peptidase family S10)	Brachypodium distachyon	Bradi3g01320	Leaves		Stem			Hypocotyl
498	Proteases	Ser carboxypeptidase	Ser carboxypeptidase (Peptidase family S10)	Brachypodium distachyon	Bradi3g49590			Stem
499	Proteases	Ser carboxypeptidase	Ser carboxypeptidase (Peptidase family S10)	Brachypodium distachyon	Bradi1g60610	Leaves		Stem			Hypocotyl
500	Proteases	Ser carboxypeptidase	Ser carboxypeptidase (Peptidase family S10)	Brachypodium distachyon	Bradi4g39350	Leaves		Stem			Hypocotyl
501	Proteases	Ser carboxypeptidase	Ser carboxypeptidase (Peptidase family S10)	Brachypodium distachyon	Bradi2g00240	Leaves		Stem			Hypocotyl
502	Proteases	Ser carboxypeptidase	Ser carboxypeptidase (Peptidase family S10)	Brachypodium distachyon	Bradi2g15340	Leaves		Stem			Hypocotyl
503	Proteases	Ser carboxypeptidase	Ser carboxypeptidase (Peptidase family S10)	Brachypodium distachyon	Bradi3g54000		Roots	Stem		Cell suspension culture
504	Proteases	peptidase family S28	Pro-Xaa carboxypeptidase	Brachypodium distachyon	Bradi3g30640	Leaves		Stem			Hypocotyl
505	Oxido-reductases	multicopper oxidase	multicopper oxidase (AtSKS4, homologous to SKU5)	Arabidopsis thaliana	AT4G22010	Leaves		Stem			Hypocotyl
506	Proteases	peptidase family S28	Pro-Xaa carboxypeptidase	Brachypodium distachyon	Bradi3g30630			Stem			Hypocotyl
507	Proteases	peptidase family S28	Pro-Xaa carboxypeptidase	Brachypodium distachyon	Bradi1g30830	Leaves					Hypocotyl
508	Proteases	peptidase family S28	Pro-Xaa carboxypeptidase	Brachypodium distachyon	Bradi2g51000			Stem			Hypocotyl
509	Signaling	fasciclin-like arabinogalactan protein (FLA)	fasciclin-like arabinogalactan protein	Brachypodium distachyon	Bradi4g34420	Leaves					Hypocotyl
510	Signaling	fasciclin-like arabinogalactan protein (FLA)	fasciclin-like arabinogalactan protein	Brachypodium distachyon	Bradi2g16560			Stem
511	Signaling	fasciclin-like arabinogalactan protein (FLA)	fasciclin-like arabinogalactan protein	Brachypodium distachyon	Bradi1g57040	Leaves		Stem			Hypocotyl
512	Signaling	fasciclin-like arabinogalactan protein (FLA)	fasciclin-like arabinogalactan protein	Brachypodium distachyon	Bradi1g06290	Leaves		Stem			Hypocotyl
513	Signaling	fasciclin-like arabinogalactan protein (FLA)	fasciclin-like arabinogalactan protein	Brachypodium distachyon	Bradi2g34650	Leaves		Stem			Hypocotyl
514	Signaling	fasciclin-like arabinogalactan protein (FLA)	fasciclin-like arabinogalactan protein	Brachypodium distachyon	Bradi2g46120	Leaves	Roots	Stem		Cell suspension culture	Hypocotyl
515	Signaling	fasciclin-like arabinogalactan protein (FLA)	fasciclin-like arabinogalactan protein	Brachypodium distachyon	Bradi3g39740	Leaves
516	Oxido-reductases	multicopper oxidase	multicopper oxidase (AtSKS5, homologous to SKU5)	Arabidopsis thaliana	AT1G76160	Leaves		Stem
517	Signaling	fasciclin-like arabinogalactan protein (FLA)	fasciclin-like arabinogalactan protein	Brachypodium distachyon	Bradi2g00220	Leaves		Stem			Hypocotyl
518	Signaling	fasciclin-like arabinogalactan protein (FLA)	fasciclin-like arabinogalactan protein	Brachypodium distachyon	Bradi4g33490	Leaves		Stem			Hypocotyl
519	Signaling	fasciclin-like arabinogalactan protein (FLA)	fasciclin-like arabinogalactan protein	Brachypodium distachyon	Bradi5g18950	Leaves					Hypocotyl
520	Proteins with interaction domains (with proteins or polysaccharides)	LRR-RLK	leucine-rich repeat receptor protein kinase	Brachypodium distachyon	Bradi2g43110	Leaves		Stem			Hypocotyl
521	Proteins with interaction domains (with proteins or polysaccharides)	LRR-RLK	leucine-rich repeat receptor protein kinase	Brachypodium distachyon	Bradi4g44797	Leaves		Stem
522	Proteins with interaction domains (with proteins or polysaccharides)	LRR-RLK	leucine-rich repeat receptor protein kinase	Brachypodium distachyon	Bradi2g02290	Leaves
523	Proteins with interaction domains (with proteins or polysaccharides)	LRR-RLK	leucine-rich repeat receptor protein kinase	Brachypodium distachyon	Bradi1g76660	Leaves
524	Proteins with interaction domains (with proteins or polysaccharides)	LRR protein	expressed protein (LRR domains)	Brachypodium distachyon	Bradi2g35490	Leaves
525	Proteins with interaction domains (with proteins or polysaccharides)	LRR protein	expressed protein (LRR domains)	Brachypodium distachyon	Bradi1g24230	Leaves	Roots
526	Proteins with interaction domains (with proteins or polysaccharides)	LRR protein	expressed protein (LRR domains)	Brachypodium distachyon	Bradi4g18280	Leaves					Hypocotyl
527	Oxido-reductases	multicopper oxidase	multicopper oxidase (AtSKS6, homologous to SKU5)	Arabidopsis thaliana	AT1G41830	Leaves		Stem			Hypocotyl
528	Proteins with interaction domains (with proteins or polysaccharides)	LRR protein	expressed protein (LRR domains)	Brachypodium distachyon	Bradi1g55720	Leaves		Stem			Hypocotyl
529	Proteins with interaction domains (with proteins or polysaccharides)	LRR protein	expressed protein (LRR domains)	Brachypodium distachyon	Bradi0009s00203			Stem			Hypocotyl
530	Proteins with interaction domains (with proteins or polysaccharides)		expressed protein (LysM domain)	Brachypodium distachyon	Bradi4g37090			Stem
531	Proteins with interaction domains (with proteins or polysaccharides)		expressed protein (LysM domain)	Brachypodium distachyon	Bradi1g76177			Stem			Hypocotyl
532	Proteins with interaction domains (with proteins or polysaccharides)		expressed protein (chitin-binding domain)	Brachypodium distachyon	Bradi4g09740	Leaves		Stem			Hypocotyl
533	Proteins with interaction domains (with proteins or polysaccharides)		expressed protein (chitin-binding domain)	Brachypodium distachyon	Bradi4g09750	Leaves
534	Proteins with interaction domains (with proteins or polysaccharides)	protease inhibitor	proteinase inhibitor family I12 (Bowman-Birk serine- protease inhibitor)	Brachypodium distachyon	Bradi1g03510	Leaves		Stem			Hypocotyl
535	Proteins with interaction domains (with proteins or polysaccharides)	protease inhibitor	proteinase inhibitor family I12 (Bowman-Birk serine- protease inhibitor)	Brachypodium distachyon	Bradi2g01920	Leaves
536	Proteins with interaction domains (with proteins or polysaccharides)	protease inhibitor	cystatin family	Brachypodium distachyon	Bradi1g22700						Hypocotyl
537	Proteins with interaction domains (with proteins or polysaccharides)	protease inhibitor	proteinase inhibitor family I25 (cystatin family)	Brachypodium distachyon	Bradi2g52670	Leaves		Stem			Hypocotyl
538	Oxido-reductases	multicopper oxidase	multicopper oxidase (AtSKS7, homologous to SKU5)	Arabidopsis thaliana	AT1G21860			Stem			Hypocotyl
539	Proteins with interaction domains (with proteins or polysaccharides)		expressed protein (Barwin domain, defense protein)	Brachypodium distachyon	Bradi1g03510			Stem			Hypocotyl
540	Miscellaneous		homologous to thionin (defensin)	Brachypodium distachyon	TC54095	Leaves		Stem			Hypocotyl
541	Proteins with interaction domains (with proteins or polysaccharides)	pectin methyl esterase inhibitor (PMEI)	plant invertase/pectin methylesterase inhibitor (PMEI)	Brachypodium distachyon	Bradi5g02165	Leaves					Hypocotyl
542	Proteins related to lipid metabolism		phospholipase C/P1 nuclease	Brachypodium distachyon	Bradi5g10177	Leaves					Hypocotyl
543	Miscellaneous		homologous to dienelactone hydrolase	Brachypodium distachyon	TC54095	Leaves
544	Miscellaneous		phosphate-induced (phi) protein 1	Brachypodium distachyon	Bradi1g45600	Leaves
545	Miscellaneous		phosphate-induced (phi) protein 1	Brachypodium distachyon	Bradi3g58620	Leaves		Stem			Hypocotyl
546	Miscellaneous		phosphate-induced (phi) protein 1	Brachypodium distachyon	Bradi3g38720						Hypocotyl
547	Miscellaneous	dirigent protein	dirigent protein	Brachypodium distachyon	Bradi4g41340			Stem
548	Miscellaneous	dirigent protein	dirigent protein	Brachypodium distachyon	Bradi4g41300	Leaves		Stem			Hypocotyl
549	Oxido-reductases	multicopper oxidase	multicopper oxidase (AtSKS9, homologous to SKU5)	Arabidopsis thaliana	AT4G38420	Leaves		Stem			Hypocotyl
550	Miscellaneous	dirigent protein	dirigent protein	Brachypodium distachyon	Bradi4g11540	Leaves		Stem			Hypocotyl
551	Miscellaneous	dirigent protein	dirigent protein	Brachypodium distachyon	Bradi1g66700	Leaves		Stem			Hypocotyl
552	Miscellaneous	dirigent protein	dirigent protein	Brachypodium distachyon	Bradi4g24110	Leaves		Stem			Hypocotyl
553	Miscellaneous	dirigent protein	dirigent protein	Brachypodium distachyon	Bradi1g59380	Leaves		Stem			Hypocotyl
554	Miscellaneous	dirigent protein	dirigent protein	Brachypodium distachyon	Bradi4g22250	Leaves		Stem			Hypocotyl
555	Miscellaneous	dirigent protein	dirigent protein	Brachypodium distachyon	Bradi1g20910	Leaves
556	Miscellaneous	purple acid phosphatase (PAP)	purple acid phosphatase	Brachypodium distachyon	Bradi1g59170		Roots			Cell suspension culture
557	Miscellaneous	purple acid phosphatase (PAP)	purple acid phosphatase	Brachypodium distachyon	Bradi2g51600	Leaves		Stem			Hypocotyl
558	Miscellaneous	purple acid phosphatase (PAP)	purple acid phosphatase	Brachypodium distachyon	Bradi4g00580	Leaves		Stem			Hypocotyl
559	Oxido-reductases	multicopper oxidase	multicopper oxidase (AtSKS17, homologous to SKU5)	Arabidopsis thaliana	AT5G66920	Leaves		Stem			Hypocotyl
560	Miscellaneous	purple acid phosphatase (PAP)	purple acid phosphatase	Brachypodium distachyon	Bradi1g30527	Leaves		Stem			Hypocotyl
561	Miscellaneous	purple acid phosphatase (PAP)	purple acid phosphatase	Brachypodium distachyon	Bradi3g19760	Leaves		Stem			Hypocotyl
562	Miscellaneous	purple acid phosphatase (PAP)	purple acid phosphatase	Brachypodium distachyon	Bradi4g03787	Leaves		Stem			Hypocotyl
563	Miscellaneous	purple acid phosphatase (PAP)	purple acid phosphatase	Brachypodium distachyon	Bradi4g34637			Stem			Hypocotyl
564	Miscellaneous		acid phosphatase (class B)	Brachypodium distachyon	Bradi2g33317			Stem			Hypocotyl
565	Miscellaneous		protein phosphatase 2C	Brachypodium distachyon	Bradi3g03870			Stem			Hypocotyl
566	Miscellaneous	thaumatin	thaumatin (PR5)	Brachypodium distachyon	Bradi1g33540	Leaves					Hypocotyl
567	Miscellaneous	thaumatin	thaumatin (PR5)	Brachypodium distachyon	Bradi4g05440	Leaves				Cell suspension culture	Hypocotyl
568	Miscellaneous	thaumatin	thaumatin (PR5)	Brachypodium distachyon	Bradi1g13070	Leaves		Stem
569	Oxido-reductases	multicopper oxidase	multicopper oxidase (AtSKU5, SKEWED 5)	Arabidopsis thaliana	AT4G12420			Stem			Hypocotyl
570	Miscellaneous	thaumatin	thaumatin (PR5)	Brachypodium distachyon	Bradi1g13060			Stem
571	Miscellaneous	thaumatin	thaumatin (PR5)	Brachypodium distachyon	Bradi3g07960	Leaves					Hypocotyl
572	Miscellaneous	thaumatin	thaumatin (PR5)	Brachypodium distachyon	Bradi2g54560			Stem			Hypocotyl
573	Miscellaneous	thaumatin	thaumatin (PR5)	Brachypodium distachyon	Bradi4g04180	Leaves					Hypocotyl
574	Miscellaneous		aldose-1-epimerase	Brachypodium distachyon	Bradi3g44880		Roots
575	Miscellaneous		carbonic anhydrase	Brachypodium distachyon	Bradi3g44880		Roots
576	Unknown function		expressed protein (Gnk2-homologous domain, antifungal protein of Ginkgo seeds)	Brachypodium distachyon	Q9LZS6		Roots
577	Proteins acting on cell wall polysaccharides		homologous to A. thaliana PMR5 (Powdery Mildew Resistant) (carbohydrate acylation)	Brachypodium distachyon	AT4G38400	Leaves					Hypocotyl
578	Unknown function		expressed protein (DUF231)	Brachypodium distachyon	Q9M1B4	Leaves	Roots	Stem		Cell suspension culture	Hypocotyl
579	Proteins acting on cell wall polysaccharides		homologous to A. thaliana PMR5 (Powdery Mildew Resistant) (carbohydrate acylation)	Brachypodium distachyon	AT4G38400		Roots
580	Oxido-reductases	multicopper oxidase	multicopper oxidase (LPR2, LOW PHOSPHATE ROOT 2)	Arabidopsis thaliana	AT1G71040		Roots
581	Unknown function		expressed protein (DUF303)	Brachypodium distachyon	Q8GUK4		Roots
582	Unknown function		expressed protein (DUF642)	Brachypodium distachyon	M5XFM1		Roots
583	Unknown function		expressed protein (DUF642)	Brachypodium distachyon	K7M9V5		Roots
584	Unknown function		expressed protein (DUF642)	Brachypodium distachyon	I1JWV6	Leaves	Roots		Seedlings
585	Unknown function		expressed protein (DUF642)	Brachypodium distachyon	32986991				Seedlings
586	Unknown function		expressed protein (DUF642)	Brachypodium distachyon	G7JWW6					Cell suspension culture
587	Miscellaneous		germin (cupin domain)	Brachypodium distachyon	Bradi3g37670			Stem		Cell suspension culture
588	Miscellaneous		germin (cupin domain)	Brachypodium distachyon	Bradi3g37680					Cell suspension culture
589	Miscellaneous		germin (cupin domain)	Brachypodium distachyon	Bradi2g08790	Leaves	Roots				Hypocotyl		Seed
590	Miscellaneous		germin (cupin domain)	Brachypodium distachyon	Bradi5g21910					Cell suspension culture
591	Oxido-reductases	berberine-bridge oxido-reductase	berberine-bridge enzyme (S)-reticulin:oxygen oxido-reductase	Arabidopsis thaliana	AT1G01980					Cell suspension culture
592	Miscellaneous		germin (cupin domain)	Brachypodium distachyon	Bradi4g06080					Cell suspension culture
593	Miscellaneous		germin (cupin domain)	Brachypodium distachyon	Bradi2g11050					Cell suspension culture
594	Miscellaneous		germin (cupin domain)	Brachypodium distachyon	Bradi3g44880					Cell suspension culture
595	Unknown function		Plant Basic Secreted Protein (BSP)	Brachypodium distachyon	P28734					Cell suspension culture			Seed
596	Unknown function		Plant Basic Secreted Protein (BSP)	Brachypodium distachyon	Q7X9K7					Cell suspension culture
597	Unknown function		expressed protein (WD40-like beta propeller domain)	Brachypodium distachyon	A0A178UP52			Stem		Cell suspension culture
598	Unknown function		expressed protein (BURP domain)	Brachypodium distachyon	O23237					Cell suspension culture
599	Unknown function		expressed protein (RRP1/PABP domain)	Brachypodium distachyon	Q93V72					Cell suspension culture			Seed
600	Unknown function		expressed protein (DPBB domain)	Brachypodium distachyon	Q9LNJ3						Hypocotyl
601	Oxido-reductases	berberine-bridge oxido-reductase	berberine-bridge enzyme (S)-reticulin:oxygen oxido-reductase	Arabidopsis thaliana	AT1G30710					Cell suspension culture
602	Unknown function		expressed protein	Brachypodium distachyon	F4K6Z4			Stem		Cell suspension culture			Seed
603	Unknown function		expressed protein	Brachypodium distachyon	A8MSC6					Cell suspension culture
604	Unknown function		expressed protein	Brachypodium distachyon	A0A178W1U4					Cell suspension culture
605	Unknown function		expressed protein	Brachypodium distachyon	Q9FH05			Stem		Cell suspension culture			Seed
606	Proteases	Asp protease	Asp protease (Peptidase family A1)	Brachypodium distachyon	Bradi1g50760					Cell suspension culture
607	Proteases	Asp protease	Asp protease (Peptidase family A1)	Brachypodium distachyon	Bradi2g02120					Cell suspension culture
608	Proteins with interaction domains (with proteins or polysaccharides)	protease inhibitor	proteinase inhibitor family I12 (Bowman-Birk serine- protease inhibitor)	Brachypodium distachyon	Bradi2g24810					Cell suspension culture
609	Unknown function		expressed protein	Brachypodium distachyon	F4HX19					Cell suspension culture
610	Oxido-reductases	berberine-bridge oxido-reductase	berberine-bridge enzyme (S)-reticulin:oxygen oxido-reductase	Arabidopsis thaliana	AT1G30730					Cell suspension culture
611	Proteins related to lipid metabolism		expressed protein (phospholipase C, phosphatidylinositol-specific, X domain)	Brachypodium distachyon	Bradi3g13100		Roots			Cell suspension culture	Hypocotyl
612	Proteases	Asp protease	Asp protease (Peptidase family A1)	Brachypodium distachyon	Bradi2g25850			Stem		Cell suspension culture
613	Proteases	Asp protease	Asp protease (Peptidase family A1)	Brachypodium distachyon	Bradi1g49410			Stem		Cell suspension culture
614	Unknown function		expressed protein (human brain CREG protein domain)	Brachypodium distachyon	Q9LZW6					Cell suspension culture
615	Oxido-reductases		expressed protein (thioredoxin fold)	Brachypodium distachyon	Bradi4g36730					Cell suspension culture
616	Unknown function		expressed protein	Brachypodium distachyon	Q9SR40					Cell suspension culture
617	Unknown function		expressed protein	Brachypodium distachyon	Q9SS67					Cell suspension culture			Seed
618	Unknown function		expressed protein	Brachypodium distachyon	Q9T0I5					Cell suspension culture
619	Oxido-reductases	berberine-bridge oxido-reductase	berberine-bridge enzyme (S)-reticulin:oxygen oxido-reductase	Arabidopsis thaliana	AT2G34790					Cell suspension culture
620	Proteins with interaction domains (with proteins or polysaccharides)	protease inhibitor	proteinase inhibitor family I12 (Bowman-Birk serine- protease inhibitor)	Brachypodium distachyon	Bradi2g24820					Cell suspension culture
621	Structural proteins	leucine-rich repeat extensin (LRX)	LRR-extensin	Brachypodium distachyon	Bradi2g33930					Cell suspension culture
622	Proteases	Asp protease	Asp protease (Peptidase family A1)	Brachypodium distachyon	Bradi2g60210					Cell suspension culture
623	Unknown function		expressed protein	Brachypodium distachyon	Q9SZW7					Cell suspension culture
624	Proteins related to lipid metabolism		expressed protein (phospholipase C, phosphatidylinositol-specific, X domain)	Brachypodium distachyon	Bradi5g10177					Cell suspension culture
625	Oxido-reductases	class III peroxidases	peroxidase (OsPrx22)	Oryza sativa	Os01g0963000					Cell suspension culture
626	Oxido-reductases	berberine-bridge oxido-reductase	berberine-bridge enzyme (S)-reticulin:oxygen oxido-reductase	Arabidopsis thaliana	AT4G20830					Cell suspension culture			Seed
627	Oxido-reductases	class III peroxidases	peroxidase (OsPrx75)	Oryza sativa	Os05g0135500			Stem		Cell suspension culture
628	Oxido-reductases	class III peroxidases	peroxidase (OsPrx112)	Oryza sativa	Os07g0677300					Cell suspension culture
629	Oxido-reductases	class III peroxidases	peroxidase (OsPrx125)	Oryza sativa	Os10g0109300					Cell suspension culture
630	Proteases	Asp protease	homologous to Asp protease (Peptidase family A1)	Oryza sativa	Os02g0720600			Stem		Cell suspension culture
631	Miscellaneous		SCP-like extracellular protein (PR-1)	Oryza sativa	Bradi3g44880			Stem		Cell suspension culture			Seed
632	Oxido-reductases	berberine-bridge oxido-reductase	berberine-bridge enzyme (S)-reticulin:oxygen oxido-reductase	Arabidopsis thaliana	AT4G20860	Leaves
633	Oxido-reductases	class III peroxidases	homologous to peroxidase SbPrx42	Saccharum officinarum	SCBGRT3013B02					Cell suspension culture
634	Oxido-reductases	class III peroxidases	homologous to peroxidase SbPrx61	Saccharum officinarum	SCCCCL3002E11.b					Cell suspension culture
635	Oxido-reductases	class III peroxidases	homologous to peroxidase SbPrx108	Saccharum officinarum	SCJFRT1010F10					Cell suspension culture
636	Oxido-reductases	class III peroxidases	homologous to peroxidase SbPrx108	Saccharum officinarum	SCVPRZ2035F03					Cell suspension culture
637	Oxido-reductases	class III peroxidases	homologous to peroxidase SbPrx96	Saccharum officinarum	SCJFLR1035D02					Cell suspension culture
638	Oxido-reductases	class III peroxidases	homologous to peroxidase SbPrx115	Saccharum officinarum	SCJLLR1107D08					Cell suspension culture
639	Oxido-reductases	berberine-bridge oxido-reductase	berberine-bridge enzyme (S)-reticulin:oxygen oxido-reductase	Arabidopsis thaliana	AT5G44360					Cell suspension culture
640	Oxido-reductases	class III peroxidases	homologous to peroxidase SbPrx65	Saccharum officinarum	SCSGFL4C02D07					Cell suspension culture
641	Oxido-reductases	class III peroxidases	homologous to peroxidase SbPrx65	Saccharum officinarum	SCCCLR1C05G08					Cell suspension culture
642	Oxido-reductases	class III peroxidases	homologous to peroxidase SbPrx87	Saccharum officinarum	SCCCCL2001D02.b					Cell suspension culture
643	Oxido-reductases	class III peroxidases	homologous to peroxidase SbPrx54	Saccharum officinarum	SCQSLB1052E11						Hypocotyl
644	Oxido-reductases	class III peroxidases	homologous to peroxidase SbPrx54	Saccharum officinarum	SCEPRZ1011A06					Cell suspension culture
645	Oxido-reductases	class III peroxidases	homologous to peroxidase SbPrx04	Saccharum officinarum	SCCCCL4008H04					Cell suspension culture
646	Oxido-reductases	class III peroxidases	homologous to peroxidase SbPrx97	Saccharum officinarum	SCEQRT1028H09					Cell suspension culture
647	Oxido-reductases	class III peroxidases	homologous to peroxidase SbPrx97	Saccharum officinarum	SCSFCL6068C11					Cell suspension culture
648	Oxido-reductases	class III peroxidases	homologous to peroxidase SbPrx31	Saccharum officinarum	SCCCCL7037A10			Stem		Cell suspension culture
649	Oxido-reductases	class III peroxidases	homologous to peroxidase SbPrx143	Saccharum officinarum	SCCCLB1002D05			Stem		Cell suspension culture
650	Oxido-reductases	berberine-bridge oxido-reductase	berberine-bridge enzyme (S)-reticulin:oxygen oxido-reductase	Arabidopsis thaliana	AT5G44380					Cell suspension culture
651	Oxido-reductases	class III peroxidases	homologous to peroxidase SbPrx139	Saccharum officinarum	SCCCLB1004B09			Stem		Cell suspension culture
652	Oxido-reductases	class III peroxidases	homologous to peroxidase SbPrx139	Saccharum officinarum	SCEQRT2030A04			Stem		Cell suspension culture
653	Oxido-reductases	class III peroxidases	homologous to peroxidase SbPrx62	Saccharum officinarum	SCEQRT1026F09					Cell suspension culture
654	Oxido-reductases	class III peroxidases	homologous to peroxidase SbPrx101	Saccharum officinarum	SCSGRT2063H01		Roots			Cell suspension culture	Hypocotyl
655	Oxido-reductases	blue copper binding protein	plastocyanin (blue copper binding protein)	Saccharum officinarum	SCEPFL3089C05			Stem		Cell suspension culture
656	Structural proteins	leucine-rich repeat extensin (LRX)	LRR-extensin	Saccharum officinarum	SCCCCL4009B01			Stem		Cell suspension culture
657	Proteins with interaction domains (with proteins or polysaccharides)	pectin methyl esterase inhibitor (PMEI)	plant invertase/pectin methylesterase inhibitor (PMEI)	Saccharum officinarum	SCSFLR2024B05			Stem
658	Proteins with interaction domains (with proteins or polysaccharides)	pectin methyl esterase inhibitor (PMEI)	plant invertase/pectin methylesterase inhibitor (PMEI)	Saccharum officinarum	SCBFRZ2045E03			Stem
659	Proteins with interaction domains (with proteins or polysaccharides)	pectin methyl esterase inhibitor (PMEI)	plant invertase/pectin methylesterase inhibitor (PMEI)	Saccharum officinarum	SCMCLV1031F09			Stem
660	Proteins with interaction domains (with proteins or polysaccharides)	pectin methyl esterase inhibitor (PMEI)	plant invertase/pectin methylesterase inhibitor (PMEI)	Saccharum officinarum	SCVPRZ2040D09			Stem
661	Oxido-reductases	berberine-bridge oxido-reductase	berberine-bridge enzyme (S)-reticulin:oxygen oxido-reductase	Arabidopsis thaliana	AT5G44390			Stem
662	Proteins with interaction domains (with proteins or polysaccharides)	protease inhibitor	proteinase inhibitor family I25 (cystatin family)	Saccharum officinarum	SCEPLR1051C09			Stem
663	Proteins with interaction domains (with proteins or polysaccharides)	protease inhibitor	proteinase inhibitor family I25 (cystatin family)	Saccharum officinarum	SCEQRT1025E03			Stem
664	Proteins with interaction domains (with proteins or polysaccharides)	LRR protein	homologous to PGIP1 (LRR domains)	Saccharum officinarum	SCVPLR2019B03			Stem
665	Proteases	Cys protease	Cys protease (papain family) (Peptidase family C1A)	Saccharum officinarum	SCCCCL4006G06	Leaves	Roots	Stem			Hypocotyl
666	Proteases	Cys protease	Cys protease (papain family) (Peptidase family C1A)	Saccharum officinarum	SCCCLR1022B11			Stem
667	Proteases	peptidase family S28	Pro-Xaa carboxypeptidase	Saccharum officinarum	SCCCHR1002F08			Stem
668	Proteases	Asp protease	homologous to Asp protease (pepsin family) (Peptidase family A1)	Saccharum officinarum	SCVPRT2077C05			Stem
669	Proteins related to lipid metabolism	lipid transfer protein (LTP)	lipid transfer protein/trypsin-alpha amylase inhibitor	Saccharum officinarum	SCCCLR1024C05SCEPLB1044H11SCCCLR1076D05			Stem
670	Proteins related to lipid metabolism	lipid transfer protein (LTP)	lipid transfer protein/trypsin-alpha amylase inhibitor	Saccharum officinarum	SCCCCL3001E03.b			Stem
671	Oxido-reductases	berberine-bridge oxido-reductase	berberine-bridge enzyme (S)-reticulin:oxygen oxido-reductase	Arabidopsis thaliana	AT5G44400			Stem
672	Proteins with interaction domains (with proteins or polysaccharides)	LRR-RLK	leucine-rich repeat receptor protein kinase	Saccharum officinarum	SCCCLR1C05E11			Stem
673	Miscellaneous		germin (cupin domain)	Saccharum officinarum	SCACSB1038A04			Stem
674	Miscellaneous		germin (cupin domain)	Saccharum officinarum	SCBGRT1047A04			Stem
675	Miscellaneous		germin (cupin domain)	Saccharum officinarum	SCMCRT2089H04			Stem
676	Miscellaneous		germin (cupin domain)	Saccharum officinarum	SCVPRZ2036E02		Roots			Cell suspension culture
677	Miscellaneous		germin (cupin domain)	Saccharum officinarum	SCEZHR1049D07			Stem
678	Miscellaneous		phosphate-induced (phi) protein 1	Saccharum officinarum	SCCCRZ2C04F06			Stem
679	Miscellaneous		phosphate-induced (phi) protein 2	Saccharum officinarum	SCSFFL3092A10			Stem
680	Miscellaneous		phosphate-induced (phi) protein 3	Saccharum officinarum	SCEZRZ3127F12			Stem
681	Miscellaneous		aldose-1-epimerase	Saccharum officinarum	SCVPRZ2043H01			Stem
682	Oxido-reductases	berberine-bridge oxido-reductase	berberine-bridge enzyme (S)-reticulin:oxygen oxido-reductase	Arabidopsis thaliana	AT5G44410			Stem
683	Miscellaneous	purple acid phosphatase (PAP)	purple acid phosphatase	Saccharum officinarum	SCVPFL3046E09.b			Stem
684	Miscellaneous	purple acid phosphatase (PAP)	purple acid phosphatase	Saccharum officinarum	SCEQRT1026G10			Stem
685	Miscellaneous	purple acid phosphatase (PAP)	purple acid phosphatase	Saccharum officinarum	SCVPFL3047F02.b			Stem
686	Miscellaneous	purple acid phosphatase (PAP)	purple acid phosphatase	Saccharum officinarum	SCVPRZ2043H01			Stem
687	Miscellaneous	thaumatin	thaumatin (PR5)	Saccharum officinarum	SCEZRZ1014C04	Leaves	Roots	Stem		Cell suspension culture	Hypocotyl
688	Unknown function		expressed protein	Saccharum officinarum	Q9FKA5	Leaves	Roots	Stem		Cell suspension culture
689	Unknown function		expressed protein	Saccharum officinarum	F4I722			Stem
690	Unknown function		expressed protein (DUF642)	Saccharum officinarum	B8AH41			Stem
691	Unknown function		expressed protein (DUF642)	Saccharum officinarum	B7FHR7			Stem
692	Unknown function		expressed protein	Saccharum officinarum	B4FNW1			Stem
693	Oxido-reductases	blue copper binding protein	stellacyanin AtSTC1, BCB (blue copper binding protein)	Arabidopsis thaliana	AT5G20230			Stem
694	Proteins with interaction domains (with proteins or polysaccharides)	protease inhibitor	proteinase inhibitor family I25 (cystatin family)	Saccharum officinarum	SCCCRZ3002G10			Stem
695	Proteins with interaction domains (with proteins or polysaccharides)	protease inhibitor	proteinase inhibitor family I25 (cystatin family)	Saccharum officinarum	SCEZRT2018F03			Stem
696	Miscellaneous		acid phosphatase (class B)	Linum usitatissimum	Lus10007939			Stem
697	Miscellaneous		acid phosphatase (class B)	Linum usitatissimum	Lus10013478			Stem
698	Oxido-reductases		amine oxidase	Linum usitatissimum	Lus10019725			Stem
699	Miscellaneous	dirigent protein	dirigent protein	Linum usitatissimum	Lus10016237	Leaves	Roots	Stem		Cell suspension culture
700	Miscellaneous		expressed protein (cupin domain)	Linum usitatissimum	Lus10010769			Stem
701	Miscellaneous		expressed protein (cupin domain)	Linum usitatissimum	Lus10022020			Stem
702	Miscellaneous		expressed protein (cupin domain)	Linum usitatissimum	Lus10002795			Stem
703	Miscellaneous		expressed protein (cupin domain)	Linum usitatissimum	Lus10038014			Stem
704	Oxido-reductases	blue copper binding protein	plantacyanin (blue copper binding protein) (AtPNC)	Arabidopsis thaliana	AT2G02850			Stem
705	Miscellaneous		expressed protein (cupin domain)	Linum usitatissimum	Lus10029214			Stem
706	Miscellaneous		expressed protein (cupin domain)	Linum usitatissimum	Lus10022071			Stem
707	Miscellaneous		expressed protein (cupin domain)	Linum usitatissimum	Lus10042616			Stem
708	Miscellaneous		expressed protein (cupin domain)	Linum usitatissimum	Lus10003267			Stem
709	Miscellaneous		phosphate-induced (phi) protein 1	Linum usitatissimum	Lus10036484			Stem
710	Proteins related to lipid metabolism		phospholipase D	Linum usitatissimum	Lus10033574	Leaves	Roots	Stem		Cell suspension culture
711	Miscellaneous	purple acid phosphatase (PAP)	purple acid phosphatase	Linum usitatissimum	Lus10017484			Stem
712	Miscellaneous	purple acid phosphatase (PAP)	purple acid phosphatase	Linum usitatissimum	Lus10028799			Stem
713	Miscellaneous	purple acid phosphatase (PAP)	purple acid phosphatase	Linum usitatissimum	Lus10027710			Stem
714	Oxido-reductases	berberine-bridge oxido-reductase	berberine-bridge enzyme (S)-reticulin:oxygen oxido-reductase	Linum usitatissimum	Lus10023361			Stem
715	Oxido-reductases	blue copper binding protein	uclacyanin II (blue copper binding protein) (AtUCC2)	Arabidopsis thaliana	AT2G44790			Stem
716	Oxido-reductases	berberine-bridge oxido-reductase	berberine-bridge enzyme (S)-reticulin:oxygen oxido-reductase	Linum usitatissimum	Lus10038445			Stem
717	Oxido-reductases	blue copper binding protein	blue copper binding protein (plastocyanin)	Linum usitatissimum	Lus10022350			Stem
718	Oxido-reductases	blue copper binding protein	blue copper binding protein (plastocyanin)	Linum usitatissimum	Lus10041570			Stem
719	Oxido-reductases	blue copper binding protein	blue copper binding protein (plastocyanin)	Linum usitatissimum	Lus10011158	Leaves	Roots	Stem	Seedlings		Hypocotyl
720	Oxido-reductases	blue copper binding protein	blue copper binding protein (plastocyanin)	Linum usitatissimum	Lus10043063			Stem
721	Oxido-reductases	multicopper oxidase	multicopper oxidase (homologous to AtSKU5)	Linum usitatissimum	Lus10005649			Stem
722	Oxido-reductases	multicopper oxidase	multicopper oxidase (homologous to AtSKU5)	Linum usitatissimum	Lus10021832			Stem
723	Oxido-reductases	multicopper oxidase	multicopper oxidase (homologous to AtSKU5)	Linum usitatissimum	Lus10034560			Stem
724	Oxido-reductases	multicopper oxidase	multicopper oxidase (homologous to AtSKU5)	Linum usitatissimum	Lus10021238			Stem
725	Oxido-reductases		NADPH-dependent FMN reductase	Linum usitatissimum	Lus10007612			Stem
726	Oxido-reductases	blue copper binding protein	early nodulin AtEN6 homologous to blue copper binding protein	Arabidopsis thaliana	AT5G25090			Stem
727	Oxido-reductases	class III peroxidases	peroxidase	Linum usitatissimum	Lus10008167			Stem
728	Oxido-reductases	class III peroxidases	peroxidase	Linum usitatissimum	Lus10001324			Stem
729	Oxido-reductases	class III peroxidases	peroxidase	Linum usitatissimum	Lus10008173			Stem
730	Oxido-reductases	class III peroxidases	peroxidase	Linum usitatissimum	Lus10009932	Leaves	Roots	Stem		Cell suspension culture	Hypocotyl
731	Oxido-reductases	class III peroxidases	peroxidase	Linum usitatissimum	Lus10015127			Stem
732	Oxido-reductases	class III peroxidases	peroxidase	Linum usitatissimum	Lus10027164			Stem
733	Oxido-reductases	class III peroxidases	peroxidase	Linum usitatissimum	Lus10027984			Stem
734	Oxido-reductases	class III peroxidases	peroxidase	Linum usitatissimum	Lus10028689			Stem
735	Oxido-reductases	class III peroxidases	peroxidase	Linum usitatissimum	Lus10028735			Stem
736	Oxido-reductases	class III peroxidases	peroxidase	Linum usitatissimum	Lus10031548			Stem
737	Oxido-reductases	blue copper binding protein	early nodulin AtEN7 homologous to blue copper binding protein	Arabidopsis thaliana	AT2G25060			Stem
738	Oxido-reductases	class III peroxidases	peroxidase	Linum usitatissimum	Lus10035925			Stem
739	Oxido-reductases	class III peroxidases	peroxidase	Linum usitatissimum	Lus10039445			Stem
740	Oxido-reductases	class III peroxidases	peroxidase	Linum usitatissimum	Lus10039680			Stem
741	Proteases	Asp protease	Asp protease (Peptidase family A1)	Linum usitatissimum	Lus10026171	Leaves
742	Proteases	Asp protease	Asp protease (Peptidase family A1)	Linum usitatissimum	Lus10042426			Stem
743	Proteases	Cys protease	Cys protease (papain family) (Peptidase family C1A)	Linum usitatissimum	Lus10033428			Stem
744	Proteases	Cys protease	Cys protease (papain family) (Peptidase family C1A)	Linum usitatissimum	Lus10034895			Stem
745	Proteases	Cys protease	Cys protease (papain family) (Peptidase family C1A)	Linum usitatissimum	Lus10030722			Stem
746	Proteases	Cys protease	Cys protease (papain family) (Peptidase family C1A)	Linum usitatissimum	Lus10013204			Stem
747	Proteases	Cys protease	Cys protease (papain family) (Peptidase family C1A)	Linum usitatissimum	Lus10024801			Stem
748	Oxido-reductases	blue copper binding protein	early nodulin AtEN12 homologous to blue copper binding protein	Arabidopsis thaliana	AT4G27520			Stem
749	Oxido-reductases	blue copper binding protein	early nodulin AtEN20 homologous to blue copper binding protein	Arabidopsis thaliana	AT4G12880			Stem
750	Oxido-reductases	blue copper binding protein	early nodulin AtEN22 homologous to blue copper binding protein	Arabidopsis thaliana	AT5G15350			Stem
751	Proteins related to lipid metabolism		expressed protein (MD-2-related lipid-recognition (ML) domain)	Linum usitatissimum	Lus10033574			Stem
752	Proteins related to lipid metabolism		expressed protein (lipase/lipooxygenase domain, PLAT/LH2)	Linum usitatissimum	Lus10006497						Hypocotyl
753	Proteins related to lipid metabolism		expressed protein (lipase/lipooxygenase domain, PLAT/LH2)	Linum usitatissimum	Lus10037491			Stem
754	Proteins related to lipid metabolism	lipid transfer protein (LTP)	lipid transfer protein/trypsin-alpha amylase inhibitor	Linum usitatissimum	Lus10015279			Stem
755	Proteins related to lipid metabolism	lipid transfer protein (LTP)	lipid transfer protein/trypsin-alpha amylase inhibitor	Linum usitatissimum	Lus10000397			Stem
756	Oxido-reductases		expressed protein (FAD binding domain)	Arabidopsis thaliana	AT2G46740			Stem
757	Proteins related to lipid metabolism	lipid transfer protein (LTP)	lipid transfer protein/trypsin-alpha amylase inhibitor	Linum usitatissimum	Lus10009872			Stem
758	Proteins related to lipid metabolism	lipid transfer protein (LTP)	lipid transfer protein/trypsin-alpha amylase inhibitor	Linum usitatissimum	Lus10017616			Stem
759	Proteins related to lipid metabolism	lipid transfer protein (LTP)	lipid transfer protein/trypsin-alpha amylase inhibitor	Linum usitatissimum	Lus10019029			Stem
760	Proteins related to lipid metabolism	lipid transfer protein (LTP)	lipid transfer protein/trypsin-alpha amylase inhibitor	Linum usitatissimum	Lus10033574			Stem
761	Proteins with interaction domains (with proteins or polysaccharides)	lectin	lectin (curculin-like)	Linum usitatissimum	Lus10000579			Stem
762	Proteins with interaction domains (with proteins or polysaccharides)	LRR protein	expressed protein (LRR domains)	Linum usitatissimum	Lus10002936			Stem
763	Proteins with interaction domains (with proteins or polysaccharides)	LRR protein	expressed protein (LRR domains)	Linum usitatissimum	Lus10031824	Leaves	Roots
764	Proteins with interaction domains (with proteins or polysaccharides)	LRR protein	expressed protein (LRR domains)	Linum usitatissimum	Lus10021028			Stem
765	Proteins with interaction domains (with proteins or polysaccharides)	protease inhibitor	inhibitor family I3 (Kunitz-P family)	Linum usitatissimum	Lus10013732			Stem
766	Proteins with interaction domains (with proteins or polysaccharides)	protease inhibitor	inhibitor family I3 (Kunitz-P family)	Linum usitatissimum	Lus10039208			Stem
767	Oxido-reductases		expressed protein (FAD binding domain)	Arabidopsis thaliana	AT5G56490			Stem
768	Proteins with interaction domains (with proteins or polysaccharides)	protease inhibitor	inhibitor family I3 (Kunitz-P family)	Linum usitatissimum	Lus10039209			Stem
769	Proteins with interaction domains (with proteins or polysaccharides)	protease inhibitor	inhibitor family I3 (Kunitz-P family)	Linum usitatissimum	Lus10039210			Stem
770	Signaling	fasciclin-like arabinogalactan protein (FLA)	fasciclin-like arabinogalactan protein	Linum usitatissimum	Lus10009235			Stem
771	Signaling	fasciclin-like arabinogalactan protein (FLA)	fasciclin-like arabinogalactan protein	Linum usitatissimum	Lus10012351			Stem
772	Signaling	fasciclin-like arabinogalactan protein (FLA)	fasciclin-like arabinogalactan protein	Linum usitatissimum	Lus10002979					Cell suspension culture
773	Signaling	fasciclin-like arabinogalactan protein (FLA)	fasciclin-like arabinogalactan protein	Linum usitatissimum	Lus10006399						Hypocotyl
774	Structural proteins		homologous to AGP/proline-rich protein AtAGP31	Linum usitatissimum	Lus10015434						Hypocotyl
775	Unknown function		expressed protein	Linum usitatissimum	Q702W1	Leaves	Roots	Stem	Seedlings
776	Unknown function		expressed protein	Linum usitatissimum	G7IM84	Leaves	Roots	Stem
777	Unknown function		expressed protein	Linum usitatissimum	X2G1C7					Cell suspension culture
778	Oxido-reductases		copper amine oxidase	Arabidopsis thaliana	AT4G14940			Stem
779	Unknown function		expressed protein (DUF1680)	Linum usitatissimum	W9SKC4			Stem
780	Unknown function		expressed protein (DUF538)	Linum usitatissimum	W9SHP8	Leaves	Roots	Stem			Hypocotyl
781	Unknown function		expressed protein (DUF538)	Linum usitatissimum	W9SF99	Leaves	Roots	Stem			Hypocotyl
782	Unknown function		expressed protein (DUF642)	Linum usitatissimum	W9SCU3		Roots	Stem
783	Unknown function		expressed protein (DUF642)	Linum usitatissimum	W9SCQ6				Seedlings
784	Unknown function		expressed protein (DUF642)	Linum usitatissimum	W9SBB1	Leaves	Roots	Stem
785	Unknown function		expressed protein (DUF642)	Linum usitatissimum	W9SAU4	Leaves	Roots	Stem		Cell suspension culture	Hypocotyl
786	Oxido-reductases		thiol reductase (GILT family)	Arabidopsis thaliana	AT4G12870	Leaves	Roots	Stem
787	Oxido-reductases		expressed protein (oxido-reductase domain)	Arabidopsis thaliana	AT5G22140		Roots				Hypocotyl
788	Proteases	Ser protease	Ser protease (subtilisin) (AtSBT1.1) (Peptidase family S08.112, MEROPS)	Arabidopsis thaliana	AT1G01900				Seedlings
789	Proteases	Ser protease	Ser protease (subtilisin) (AtSBT4.1) (Peptidase family S08.A46, MEROPS)	Arabidopsis thaliana	AT2G39850			Stem
790	Proteases	Ser protease	Ser protease (subtilisin) (AtSBT3.3) (Peptidase family S08.A35, MEROPS)	Arabidopsis thaliana	AT1G32960	Leaves			Seedlings
791	Proteases	Ser protease	Ser protease (subtilisin) (AtSBT3.5) (Peptidase family S08.A36, MEROPS)	Arabidopsis thaliana	AT1G32940			Stem
792	Proteases	Ser protease	Ser protease (subtilisin) (Peptidase family S8, subfamily S8A unassigned peptidases, MEROPS)	Arabidopsis thaliana	AT4G21630			Stem
793	Proteases	Ser protease	Ser protease (subtilisin) (AtSBT1.6) (Peptidase family S08.A39, MEROPS)	Arabidopsis thaliana	AT4G34980			Stem
794	Proteases	Ser protease	Ser protease (subtilisin) (AtSBT3.13) (Peptidase family S08.A48, MEROPS)	Arabidopsis thaliana	AT4G21650			Stem
795	Proteases	Ser protease	Ser protease (subtilisin) (AtSBT2.1, ALE1) (Peptidase family S08.A03, MEROPS)	Arabidopsis thaliana	AT1G30600			Stem
796	Proteases	Ser protease	Ser protease (subtilisin) (AtSBT1.2, SDD1, STOMATAL DISTRIBUTION AND DENSITY 1) (Peptidase family S08.084, MEROPS)	Arabidopsis thaliana	AT1G04110			Stem
797	Proteases	Ser protease	Ser protease (subtilisin) (AtSBT4.14, XSP1, XYLEM SERINE PROTEINASE 1) (Peptidase family S08.A14, MEROPS)	Arabidopsis thaliana	AT4G00230			Stem
798	Proteases	Ser protease	Ser protease (subtilisin) (AtSBT4.12) (Peptidase family S08.A20, MEROPS)	Arabidopsis thaliana	AT5G59090			Stem
799	Proteases	Ser protease	Ser protease (cucumisin) (AtSBT4.11) (Peptidase family S08.092, MEROPS)	Arabidopsis thaliana	AT5G59130			Stem
800	Miscellaneous	gibberellic acid-stimulated Arabidopsis (GASA) protein	homologous to gibberellic acid-stimulated Arabidopsis (GASA) protein	Medicago sativa	Medtr8g095910.1			Stem
801	Proteases	Ser protease	Ser protease (subtilisin) (AtSBT5.2) (Peptidase family S08.104, MEROPS)	Arabidopsis thaliana	AT1G20160	Leaves	Roots	Stem		Cell suspension culture	Hypocotyl
802	Miscellaneous	gibberellic acid-stimulated Arabidopsis (GASA) protein	homologous to gibberellic acid-stimulated Arabidopsis protein	Medicago sativa	Medtr8g095910.1			Stem
803	Miscellaneous	purple acid phosphatase (PAP)	purple acid phosphatase	Medicago sativa	Medtr4g115670.1			Stem
804	Miscellaneous	purple acid phosphatase (PAP)	purple acid phosphatase	Medicago sativa	Medtr4g103520.1			Stem
805	Miscellaneous		acid phosphatase (class B)	Medicago sativa	Medtr8g014650.1			Stem
806	Miscellaneous		aldose-1-epimerase	Medicago sativa	Medtr5g064360.1			Stem
807	Miscellaneous		cysteine-rich secretory protein	Medicago sativa	Medtr5g064360.1			Stem
808	Miscellaneous		homologous to gamma thionin (defensin)	Medicago sativa	Medtr5g064360.1			Stem
809	Miscellaneous		homologous to rapid alkalinization factor (RALF)	Medicago sativa	Medtr5g064360.1			Stem
810	Proteases	Ser protease	Ser protease (subtilisin) (AtSBT1.8, AF70) (Peptidase family S08.A24, MEROPS)	Arabidopsis thaliana	AT2G05920			Stem
811	Miscellaneous		homologous to rapid alkalinization factor (RALF)	Medicago sativa	Medtr5g064360.1			Stem
812	Miscellaneous		phosphate-induced (phi) protein 1	Medicago sativa	Medtr4g094240.1	Leaves	Roots	Stem	Seedlings	Cell suspension culture	Hypocotyl
813	Miscellaneous		phosphate-induced (phi) protein 1	Medicago sativa	Medtr8g095910.1			Stem
814	Miscellaneous		phosphate-induced (phi) protein 1	Medicago sativa	Medtr5g064360.1			Stem
815	Miscellaneous		ribonuclease T2	Medicago sativa	Medtr5g059200.1			Stem
816	Miscellaneous		ribonuclease T2	Medicago sativa	Medtr5g059200.1			Stem
817	Miscellaneous		ribonuclease T2	Medicago sativa	Medtr5g059200.1			Stem
818	Miscellaneous	thaumatin	thaumatin (PR5)	Medicago sativa	Medtr7g102380.1			Stem
819	Miscellaneous	thaumatin	thaumatin (PR5)	Medicago sativa	Medtr5g010640.1			Stem
820	Miscellaneous	thaumatin	thaumatin (PR5)	Medicago sativa	Medtr5g059200.1			Stem
821	Proteases	Ser protease	Ser protease (subtilisin) (AtSBT1.7, ARA12) (Peptidase family S08.112, MEROPS)	Arabidopsis thaliana	AT5G67360			Stem
822	Oxido-reductases	blue copper binding protein	plastocyanin (blue copper binding protein)	Medicago sativa	Medtr2g083250.1			Stem
823	Oxido-reductases	blue copper binding protein	plastocyanin (blue copper binding protein)	Medicago sativa	Medtr1g014120.1		Roots			Cell suspension culture
824	Oxido-reductases	blue copper binding protein	plastocyanin (blue copper binding protein)	Medicago sativa	Medtr1g104800.1			Stem
825	Oxido-reductases	blue copper binding protein	plastocyanin (blue copper binding protein)	Medicago sativa	Medtr6g013420.1			Stem
826	Oxido-reductases	blue copper binding protein	plastocyanin (blue copper binding protein)	Medicago sativa	Medtr8g089110.1			Stem
827	Oxido-reductases	blue copper binding protein	plastocyanin (blue copper binding protein)	Medicago sativa	Medtr3g099580.1			Stem
828	Oxido-reductases	blue copper binding protein	plastocyanin (blue copper binding protein)	Medicago sativa	Medtr3g099570.1			Stem
829	Oxido-reductases	blue copper binding protein	plastocyanin (blue copper binding protein)	Medicago sativa	Medtr4g080810.1			Stem
830	Oxido-reductases	laccase	laccase	Medicago sativa	Medtr3g071890.1			Stem
831	Oxido-reductases	multicopper oxidase	multicopper oxidase	Medicago sativa	Medtr2g088080.1			Stem
832	Proteases	Ser protease	Ser protease (subtilisin) (AtSBT5.3, AIR3) (Peptidase family S08.119, MEROPS)	Arabidopsis thaliana	AT2G04160			Stem
833	Oxido-reductases	multicopper oxidase	multicopper oxidase	Medicago sativa	Medtr4g083190.1			Stem
834	Oxido-reductases	multicopper oxidase	multicopper oxidase	Medicago sativa	Medtr7g051440.1				Seedlings		Hypocotyl
835	Oxido-reductases	class III peroxidases	peroxidase (MtPrx29)	Medicago sativa	Medtr5g074970.1			Stem
836	Oxido-reductases	class III peroxidases	peroxidase (MtPrx34)	Medicago sativa	Medtr3g072190.1			Stem
837	Oxido-reductases	class III peroxidases	peroxidase (MtPrx38)	Medicago sativa	Medtr4g095450.1			Stem
838	Oxido-reductases	class III peroxidases	peroxidase (MtPrx28)	Medicago sativa	Medtr2g084020.1			Stem
839	Oxido-reductases	class III peroxidases	peroxidase (MtPrx46)	Medicago sativa	Medtr5g021060.1			Stem
840	Oxido-reductases	class III peroxidases	peroxidase (MtPrx54)	Medicago sativa	Medtr3g094650.1			Stem
841	Oxido-reductases	class III peroxidases	peroxidase (MtPrx22)	Medicago sativa	Medtr5g083860.1			Stem
842	Oxido-reductases	class III peroxidases	peroxidase (MtPrx43)	Medicago sativa	Medtr2g084010.1			Stem
843	Proteases	Ser protease	Ser protease (subtilisin) (AtSBT4.15) (Peptidase family S08.A13, MEROPS)	Arabidopsis thaliana	AT5G03620			Stem
844	Oxido-reductases	class III peroxidases	peroxidase (MtPrx84)	Medicago sativa	Medtr3g094630.1			Stem
845	Oxido-reductases	class III peroxidases	peroxidase (MtPrx95)	Medicago sativa	Medtr4g031140.1	Leaves	Roots	Stem			Hypocotyl
846	Oxido-reductases	class III peroxidases	peroxidase (MtPrx44)	Medicago sativa	Medtr2g084000.1			Stem
847	Oxido-reductases	class III peroxidases	peroxidase (MtPrx37)	Medicago sativa	Medtr3g072260.1			Stem
848	Oxido-reductases	class III peroxidases	peroxidase (MtPrx10)	Medicago sativa	Medtr2g029800.2			Stem
849	Oxido-reductases	class III peroxidases	peroxidase (MtPrx48)	Medicago sativa	Medtr1g107070.1			Stem
850	Oxido-reductases	class III peroxidases	peroxidase (MtPrx26)	Medicago sativa	Medtr2g029860.1			Stem
851	Oxido-reductases	class III peroxidases	peroxidase (MtPrx23)	Medicago sativa	Medtr7g093370.1			Stem
852	Oxido-reductases	class III peroxidases	peroxidase (MtPrx37)	Medicago sativa	Medtr3g072210.1			Stem
853	Oxido-reductases	class III peroxidases	peroxidase (MtPrx11/12)	Medicago sativa	Medtr2g029820.1			Stem
854	Proteases	Ser protease	Ser protease (subtilisin) (AtSBT1.4) (Peptidase family S08.A28, MEROPS)	Arabidopsis thaliana	AT3G14067			Stem
855	Oxido-reductases	class III peroxidases	peroxidase (MtPrx16)	Medicago sativa	Medtr2g029750.1			Stem
856	Oxido-reductases	class III peroxidases	peroxidase (MtPrx20)	Medicago sativa	Medtr2g029830.1	Leaves	Roots	Stem		Cell suspension culture	Hypocotyl
857	Oxido-reductases	class III peroxidases	peroxidase (MtPrx15)	Medicago sativa	Medtr2g029850.1			Stem
858	Oxido-reductases	class III peroxidases	peroxidase (MtPrx48)	Medicago sativa	Medtr1g106870.1			Stem
859	Proteases	Asp protease	Asp protease (Peptidase family A1)	Medicago sativa	Medtr1g072450.1			Stem
860	Proteases	Asp protease	Asp protease (Peptidase family A1)	Medicago sativa	Medtr1g072420.1			Stem
861	Proteases	Asp protease	Asp protease (Peptidase family A1)	Medicago sativa	Medtr1g093100.1			Stem
862	Proteases	Asp protease	Asp protease (Peptidase family A1)	Medicago sativa	Medtr8g094260.1			Stem
863	Proteases	Asp protease	Asp protease (Peptidase family A1)	Medicago sativa	Medtr3g014290.1			Stem
864	Proteases	Asp protease	Asp protease (Peptidase family A1)	Medicago sativa	Medtr8g039540.1			Stem
865	Proteases	Asp protease	Asp protease (pepsin family) (Peptidase family A01.A05, MEROPS)	Arabidopsis thaliana	AT1G01300			Stem
866	Proteases	Asp protease	Asp protease (Peptidase family A1)	Medicago sativa	Medtr3g100500.1			Stem
867	Proteases	Cys protease	Cys protease (papain family) (Peptidase family C1A)	Medicago sativa	Medtr4g104190.1					Cell suspension culture
868	Proteases	Cys protease	Cys protease (papain family) (Peptidase family C1A)	Medicago sativa	Medtr7g111050.1			Stem
869	Proteases	Cys protease	Cys protease (papain family) (Peptidase family C1A)	Medicago sativa	Medtr3g116080.1			Stem
870	Proteases	Cys protease	Cys protease (papain family) (Peptidase family C1A)	Medicago sativa	Medtr1g023210.1			Stem
871	Proteases	Cys protease	Cys protease (papain family) (Peptidase family C1A)	Medicago sativa	AC235753_1.1			Stem
872	Proteases	Cys protease	Cys protease (papain family) (Peptidase family C1A)	Medicago sativa	Medtr3g102220.1			Stem
873	Proteases	Cys protease	Cys protease (papain family) (Peptidase family C1A)	Medicago sativa	Medtr1g018840.1			Stem
874	Proteases	Cys protease	Cys protease (papain family) (Peptidase family C1A)	Medicago sativa	Medtr7g111060.1			Stem
875	Proteases	Ser protease	Ser protease (subtilisin) (Peptidase family S8)	Medicago sativa	AC232874_1001.1			Stem
876	Proteases	Asp protease	Asp protease (pepsin family) (Peptidase family A1, subfamily A1B unassigned peptidases, MEROPS)	Arabidopsis thaliana	AT1G08210			Stem
877	Proteases	Ser carboxypeptidase	Ser carboxypeptidase (Peptidase family S10)	Medicago sativa	Medtr5g072570.1			Stem
878	Proteases	Ser carboxypeptidase	Ser carboxypeptidase (Peptidase family S10)	Medicago sativa	Medtr8g011350.1	Leaves	Roots	Stem
879	Proteases	Ser carboxypeptidase	Ser carboxypeptidase (Peptidase family S10)	Medicago sativa	Medtr7g080180.1	Leaves	Roots	Stem			Hypocotyl
880	Proteases	Ser carboxypeptidase	Ser carboxypeptidase (Peptidase family S10)	Medicago sativa	Medtr5g097180.1			Stem
881	Proteases	Ser carboxypeptidase	Ser carboxypeptidase (Peptidase family S10)	Medicago sativa	Medtr3g034290.1			Stem
882	Proteases	Ser carboxypeptidase	Ser carboxypeptidase (Peptidase family S10)	Medicago sativa	Medtr8g099930.1			Stem
883	Proteases	Ser protease	Ser protease (subtilisin) (Peptidase family S8)	Medicago sativa	Medtr7g081580.1			Stem
884	Proteases	Ser protease	Ser protease (subtilisin) (Peptidase family S8)	Medicago sativa	Medtr4g095360.1			Stem
885	Proteases	Ser protease	Ser protease (subtilisin) (Peptidase family S8)	Medicago sativa	Medtr7g081420.1			Stem
886	Proteases	Ser protease	Ser protease (subtilisin) (Peptidase family S8)	Medicago sativa	Medtr5g085690.1			Stem
887	Proteases	Asp protease	Asp protease (pepsin family) (Peptidase family A01.A36, MEROPS)	Arabidopsis thaliana	AT1G09750			Stem
888	Proteases	Ser protease	Ser protease (subtilisin) (Peptidase family S8)	Medicago sativa	Medtr7g081750.1			Stem
889	Proteases	Ser protease	Ser protease (subtilisin) (Peptidase family S8)	Medicago sativa	Medtr7g081380.1			Stem
890	Proteases	Ser protease	Ser protease (subtilisin) (Peptidase family S8)	Medicago sativa	Medtr7g081500.1						Hypocotyl
891	Proteases	Asp protease	Asp protease (pepsin family) (Peptidase family A01.A23, MEROPS)	Arabidopsis thaliana	AT3G02740			Stem
892	Proteins acting on cell wall polysaccharides	glycoside hydrolase (GH)	glycoside hydrolase family 17 - GH17 (beta-1,3-glucosidase)	Medicago sativa	Medtr7g085390.1			Stem
893	Proteins acting on cell wall polysaccharides	glycoside hydrolase (GH)	glycoside hydrolase family 17 - GH17 (beta-1,3-glucosidase)	Medicago sativa	Medtr2g034440.1			Stem
894	Proteins acting on cell wall polysaccharides	glycoside hydrolase (GH)	glycoside hydrolase family 17 - GH17 (beta-1,3-glucosidase)	Medicago sativa	Medtr2g034470.1			Stem
895	Proteins acting on cell wall polysaccharides	glycoside hydrolase (GH)	glycoside hydrolase family 17 - GH17 (beta-1,3-glucosidase)	Medicago sativa	Medtr2g034480.1			Stem
896	Proteases	Asp protease	Asp protease (pepsin family) (Peptidase family A01.A11, MEROPS)	Arabidopsis thaliana	AT3G25700			Stem
897	Proteins acting on cell wall polysaccharides	glycoside hydrolase (GH)	glycoside hydrolase family 17 - GH17 (beta-1,3-glucosidase)	Medicago sativa	Medtr4g010200.1			Stem
898	Proteins acting on cell wall polysaccharides	glycoside hydrolase (GH)	glycoside hydrolase family 17 - GH17 (beta-1,3-glucosidase)	Medicago sativa	Medtr4g076360.1			Stem
899	Proteins acting on cell wall polysaccharides	glycoside hydrolase (GH)	glycoside hydrolase family 18 - GH18	Medicago sativa	Medtr6g023340.1			Stem
900	Proteins acting on cell wall polysaccharides	glycoside hydrolase (GH)	glycoside hydrolase family 18 - GH18	Medicago sativa	Medtr1g099310.1			Stem
901	Proteins acting on cell wall polysaccharides	glycoside hydrolase (GH)	glycoside hydrolase family 18 - GH18	Medicago sativa	Medtr2g096030.1	Leaves	Roots				Hypocotyl
902	Proteins acting on cell wall polysaccharides	glycoside hydrolase (GH)	glycoside hydrolase family 18 - GH18	Medicago sativa	Medtr1g099320.1			Stem
903	Proteins acting on cell wall polysaccharides	glycoside hydrolase (GH)	glycoside hydrolase family 19 - GH19	Medicago sativa	Medtr3g118390.1			Stem
904	Proteins acting on cell wall polysaccharides	glycoside hydrolase (GH)	glycoside hydrolase family 19 - GH19	Medicago sativa	Medtr8g074330.1			Stem
905	Proteins acting on cell wall polysaccharides	glycoside hydrolase (GH)	glycoside hydrolase family 19 - GH19	Medicago sativa	Medtr8g074350.1			Stem
906	Proteins acting on cell wall polysaccharides	glycoside hydrolase (GH)	glycoside hydrolase family 20 - GH20 (N-acetyl-beta-glucosaminidase)	Medicago sativa	Medtr3g032980.1			Stem
907	Proteases	Asp protease	Asp protease (pepsin family) (Peptidase family A01.A47, MEROPS)	Arabidopsis thaliana	AT3G52500			Stem
908	Proteins acting on cell wall polysaccharides	glycoside hydrolase (GH)	glycoside hydrolase family 27 - GH27 (alpha-galactosidase/melibiase)	Medicago sativa	Medtr6g069140.1			Stem
909	Proteins acting on cell wall polysaccharides	glycoside hydrolase (GH)	glycoside hydrolase family 28 - GH28 (polygalacturonase)	Medicago sativa	Medtr7g038050.1			Stem
910	Proteins acting on cell wall polysaccharides	glycoside hydrolase (GH)	glycoside hydrolase family 3 - GH3	Medicago sativa	Medtr3g079750.1			Stem
911	Proteins acting on cell wall polysaccharides	glycoside hydrolase (GH)	glycoside hydrolase family 3 - GH3	Medicago sativa	Medtr2g008240.1			Stem
912	Proteins acting on cell wall polysaccharides	glycoside hydrolase (GH)	glycoside hydrolase family 31 - GH31 (alpha-xylosidase)	Medicago sativa	Medtr2g031110.1	Leaves	Roots	Stem		Cell suspension culture	Hypocotyl
913	Proteins acting on cell wall polysaccharides	glycoside hydrolase (GH)	glycoside hydrolase family 31 - GH31 (alpha-xylosidase)	Medicago sativa	Medtr5g057990.1			Stem
914	Proteins acting on cell wall polysaccharides	glycoside hydrolase (GH)	glycoside hydrolase family 32 - GH32	Medicago sativa	Medtr1g015910.1			Stem
915	Proteins acting on cell wall polysaccharides	glycoside hydrolase (GH)	glycoside hydrolase family 35 - GH35 (beta-galactosidase)	Medicago sativa	Medtr2g100000.1			Stem
916	Proteins acting on cell wall polysaccharides	glycoside hydrolase (GH)	glycoside hydrolase family 35 - GH35 (beta-galactosidase)	Medicago sativa	Medtr1g018200.1			Stem
917	Proteins acting on cell wall polysaccharides	glycoside hydrolase (GH)	glycoside hydrolase family 35 - GH35 (beta-galactosidase)	Medicago sativa	Medtr2g039120.1			Stem
918	Proteases	Asp protease	Asp protease (pepsin family) (Peptidase family A01.A48, MEROPS)	Arabidopsis thaliana	AT3G54400			Stem
919	Proteins acting on cell wall polysaccharides	glycoside hydrolase (GH)	glycoside hydrolase family 35 - GH35 (beta-galactosidase)	Medicago sativa	Medtr8g085210.1			Stem
920	Proteins acting on cell wall polysaccharides	glycoside hydrolase (GH)	glycoside hydrolase family 35 - GH35 (beta-galactosidase)	Medicago sativa	Medtr3g096900.1			Stem
921	Proteins acting on cell wall polysaccharides	glycoside hydrolase (GH)	glycoside hydrolase family 35 - GH35 (beta-galactosidase)	Medicago sativa	Medtr2g094060.1			Stem
922	Proteins acting on cell wall polysaccharides	glycoside hydrolase (GH)	glycoside hydrolase family 38 - GH38 (alpha-mannosidase)	Medicago sativa	Medtr8g075330.1			Stem
923	Proteins acting on cell wall polysaccharides		homologous to A. thaliana PMR5 (Powdery Mildew Resistant) (carbohydrate acylation)	Medicago sativa	Medtr8g075330.1	Leaves	Roots	Stem		Cell suspension culture	Hypocotyl
924	Proteins acting on cell wall polysaccharides	PNGase A	Peptide-N4-(N-acetyl-beta-glucosaminyl) asparagine amidase A	Medicago sativa	Medtr1g023030.1			Stem
925	Proteins related to lipid metabolism	lipid transfer protein (LTP)	lipid transfer protein/trypsin-alpha amylase inhibitor	Medicago sativa	Medtr4g029390.1			Stem
926	Proteins related to lipid metabolism	GDSL family	lipase acylhydrolase (GDSL family)	Medicago sativa	Medtr7g111780.1			Stem
927	Proteins related to lipid metabolism	GDSL family	lipase acylhydrolase (GDSL family)	Medicago sativa	Medtr6g031090.1			Stem
928	Proteins related to lipid metabolism	lipid transfer protein (LTP)	lipid transfer protein/trypsin-alpha amylase inhibitor	Medicago sativa	Medtr6g082480.1			Stem
929	Proteases	Asp protease	Asp protease (pepsin family) (Peptidase family A01.A13, MEROPS)	Arabidopsis thaliana	AT3G61820			Stem
930	Proteins related to lipid metabolism	lipid transfer protein (LTP)	lipid transfer protein/trypsin-alpha amylase inhibitor	Medicago sativa	Medtr4g029350.1			Stem
931	Proteins related to lipid metabolism	lipid transfer protein (LTP)	lipid transfer protein/trypsin-alpha amylase inhibitor	Medicago sativa	Medtr4g028370.1			Stem
932	Proteins related to lipid metabolism	lipid transfer protein (LTP)	lipid transfer protein/trypsin-alpha amylase inhibitor	Medicago sativa	Medtr5g094210.1			Stem
933	Proteins related to lipid metabolism	lipid transfer protein (LTP)	lipid transfer protein/trypsin-alpha amylase inhibitor	Medicago sativa	Medtr7g082640.1			Stem
934	Proteins related to lipid metabolism		expressed protein (MD-2-related lipid-recognition (ML) domain)	Medicago sativa	Medtr5g094230.1	Leaves	Roots	Stem		Cell suspension culture
935	Proteins related to lipid metabolism		expressed protein (MD-2-related lipid-recognition (ML) domain)	Medicago sativa	Medtr5g094230.1			Stem
936	Proteins related to lipid metabolism		expressed protein (phospholipase C, phosphatidylinositol-specific, X domain)	Medicago sativa	Medtr5g017090.1			Stem
937	Proteins related to lipid metabolism		glycerophosphoryl diester phosphodiesterase	Medicago sativa	Medtr3g055610.1			Stem
938	Proteins related to lipid metabolism		glycerophosphoryl diester phosphodiesterase	Medicago sativa	Medtr5g094230.1			Stem
939	Proteins with interaction domains (with proteins or polysaccharides)	lectin	lectin (D-mannose)	Medicago sativa	Medtr2g076490.1			Stem
940	Proteases	Asp protease	Asp protease (pepsin family) (Peptidase family A01.A54, MEROPS)	Arabidopsis thaliana	AT5G07030			Stem
941	Proteins with interaction domains (with proteins or polysaccharides)	lectin	lectin (D-mannose)	Medicago sativa	Medtr8g011430.1			Stem
942	Proteins with interaction domains (with proteins or polysaccharides)	lectin	lectin (legume lectin domain)	Medicago sativa	Medtr8g023510.1			Stem
943	Proteins with interaction domains (with proteins or polysaccharides)	lectin	lectin (malectin)	Medicago sativa	Medtr2g075140.1			Stem
944	Proteins with interaction domains (with proteins or polysaccharides)	LRR protein	expressed protein (LRR domains)	Medicago sativa	Medtr4g085480.1			Stem
945	Proteins with interaction domains (with proteins or polysaccharides)	LRR protein	expressed protein (LRR domains)	Medicago sativa	Medtr3g009050.1	Leaves	Roots	Stem			Hypocotyl
946	Proteins with interaction domains (with proteins or polysaccharides)	LRR protein	expressed protein (LRR domains)	Medicago sativa	Medtr2g098250.1			Stem
947	Proteins with interaction domains (with proteins or polysaccharides)	LRR protein	expressed protein (LRR domains)	Medicago sativa	Medtr7g023740.1			Stem
948	Proteins with interaction domains (with proteins or polysaccharides)	LRR protein	expressed protein (LRR domains)	Medicago sativa	Medtr7g092740.1			Stem
949	Proteins with interaction domains (with proteins or polysaccharides)	LRR protein	expressed protein (LRR domains)	Medicago sativa	Medtr7g023690.1			Stem
950	Proteins with interaction domains (with proteins or polysaccharides)	LRR protein	expressed protein (LRR domains)	Medicago sativa	Medtr7g023590.1			Stem
951	Proteases	Asp protease	Asp protease (pepsin family) (Peptidase family A1, subfamily A1B unassigned peptidases, MEROPS)	Arabidopsis thaliana	AT1G50050			Stem
952	Proteins with interaction domains (with proteins or polysaccharides)	LRR protein	expressed protein (LRR domains)	Medicago sativa	Medtr7g023630.1			Stem
953	Proteins with interaction domains (with proteins or polysaccharides)	LRR protein	expressed protein (LRR domains)	Medicago sativa	Medtr7g023730.1			Stem
954	Proteins with interaction domains (with proteins or polysaccharides)	LRR protein	expressed protein (LRR domains)	Medicago sativa	Medtr7g092730.1			Stem
955	Proteins with interaction domains (with proteins or polysaccharides)	LRR protein	expressed protein (LRR domains)	Medicago sativa	AC235662_21.1			Stem
956	Proteins with interaction domains (with proteins or polysaccharides)	LRR protein	expressed protein (LRR domains)	Medicago sativa	Medtr7g023650.1		Roots
957	Proteins with interaction domains (with proteins or polysaccharides)	pectin methyl esterase inhibitor (PMEI)	plant invertase/pectin methylesterase inhibitor (PMEI)	Medicago sativa	Medtr4g122750.1			Stem
958	Proteins with interaction domains (with proteins or polysaccharides)	pectin methyl esterase inhibitor (PMEI)	plant invertase/pectin methylesterase inhibitor (PMEI)	Medicago sativa	Medtr8g009300.1			Stem
959	Proteins with interaction domains (with proteins or polysaccharides)	pectin methyl esterase inhibitor (PMEI)	plant invertase/pectin methylesterase inhibitor (PMEI)	Medicago sativa	Medtr7g108790.1			Stem
960	Proteins with interaction domains (with proteins or polysaccharides)	pectin methyl esterase inhibitor (PMEI)	plant invertase/pectin methylesterase inhibitor (PMEI)	Medicago sativa	Medtr3g008840.1			Stem
961	Proteases	Asp protease	Asp protease (pepsin family) (Peptidase family A01.A07, MEROPS)	Arabidopsis thaliana	AT1G79720			Stem
962	Proteins with interaction domains (with proteins or polysaccharides)	pectin methyl esterase inhibitor (PMEI)	plant invertase/pectin methylesterase inhibitor (PMEI)	Medicago sativa	Medtr1g044870.1			Stem
963	Proteins with interaction domains (with proteins or polysaccharides)	protease inhibitor	proteinase inhibitor family I25 (cystatin family)	Medicago sativa	Medtr2g026040.1			Stem
964	Proteins with interaction domains (with proteins or polysaccharides)	protease inhibitor	trypsin and protease inhibitor	Medicago sativa	Medtr6g078070.1			Stem
965	Proteins with interaction domains (with proteins or polysaccharides)	protease inhibitor	trypsin and protease inhibitor	Medicago sativa	Medtr6g078100.1			Stem
966	Proteins with interaction domains (with proteins or polysaccharides)	protease inhibitor	trypsin and protease inhibitor	Medicago sativa	Medtr6g059730.1			Stem
967	Proteins with interaction domains (with proteins or polysaccharides)	protease inhibitor	trypsin and protease inhibitor	Medicago sativa	Medtr3g106580.1	Leaves					Hypocotyl
968	Proteins with interaction domains (with proteins or polysaccharides)		expressed protein (LysM domain)	Medicago sativa	AC235671_2.1			Stem
969	Proteins with interaction domains (with proteins or polysaccharides)		expressed protein (LysM domain)	Medicago sativa	Medtr3g072410.1			Stem
970	Proteins with interaction domains (with proteins or polysaccharides)		expressed protein (X8 domain that may be involved in carbohydrate binding)	Medicago sativa	Medtr4g133730.1			Stem
971	Signaling	fasciclin-like arabinogalactan protein (FLA)	fasciclin-like arabinogalactan protein	Medicago sativa	Medtr4g059790.1			Stem
972	Proteases	Asp protease	Asp protease (pepsin family) (Peptidase family A01.A15, MEROPS)	Arabidopsis thaliana	AT5G10770			Stem
973	Signaling	fasciclin-like arabinogalactan protein (FLA)	fasciclin-like arabinogalactan protein	Medicago sativa	Medtr8g087450.1			Stem
974	Signaling	fasciclin-like arabinogalactan protein (FLA)	fasciclin-like arabinogalactan protein	Medicago sativa	Medtr2g093980.1			Stem
975	Signaling	fasciclin-like arabinogalactan protein (FLA)	fasciclin-like arabinogalactan protein	Medicago sativa	Medtr2g087810.1			Stem
976	Signaling	fasciclin-like arabinogalactan protein (FLA)	fasciclin-like arabinogalactan protein	Medicago sativa	Medtr2g017970.1			Stem
977	Signaling	fasciclin-like arabinogalactan protein (FLA)	fasciclin-like arabinogalactan protein	Medicago sativa	Medtr5g098420.1			Stem
978	Signaling	fasciclin-like arabinogalactan protein (FLA)	fasciclin-like arabinogalactan protein	Medicago sativa	Medtr7g075270.1	Leaves	Roots	Stem			Hypocotyl
979	Signaling	fasciclin-like arabinogalactan protein (FLA)	fasciclin-like arabinogalactan protein	Medicago sativa	Medtr2g017960.1			Stem
980	Signaling	fasciclin-like arabinogalactan protein (FLA)	fasciclin-like arabinogalactan protein	Medicago sativa	Medtr4g059720.1			Stem
981	Signaling	fasciclin-like arabinogalactan protein (FLA)	fasciclin-like arabinogalactan protein	Medicago sativa	Medtr5g098060.1			Stem
982	Signaling	fasciclin-like arabinogalactan protein (FLA)	fasciclin-like arabinogalactan protein	Medicago sativa	Medtr7g101080.1			Stem
983	Proteins acting on cell wall polysaccharides	glycoside hydrolase (GH)	glycoside hydrolase family 16 - GH16 (endoxyloglucan transferase) (At-XTH11)	Arabidopsis thaliana	AT3G48580			Stem
984	Proteases	Asp protease	Asp protease (Nucellin) (Peptidase family A1, A01.073, MEROPS)	Arabidopsis thaliana	AT1G44130			Stem
985	Proteins with interaction domains (with proteins or polysaccharides)	LRR-RLK	leucine-rich repeat receptor protein kinase	Medicago sativa	Medtr5g078080.1			Stem
986	Proteins with interaction domains (with proteins or polysaccharides)	LRR-RLK	leucine-rich repeat receptor protein kinase	Medicago sativa	Medtr4g113100.1			Stem
987	Proteins with interaction domains (with proteins or polysaccharides)	LRR-RLK	leucine-rich repeat receptor protein kinase	Medicago sativa	Medtr3g062500.1			Stem
988	Structural proteins	leucine-rich repeat extensin (LRX)	LRR-extensin	Medicago sativa	Medtr6g086120.1			Stem
989	Structural proteins	leucine-rich repeat extensin (LRX)	LRR-extensin	Medicago sativa	Medtr8g103700.1					Cell suspension culture
990	Unknown function		expressed protein	Medicago sativa	W9SAH2					Cell suspension culture
991	Unknown function		expressed protein	Medicago sativa	W9SA81			Stem
992	Unknown function		expressed protein	Medicago sativa	W9S9W9			Stem
993	Unknown function		expressed protein	Medicago sativa	W9S4J9			Stem
994	Unknown function		expressed protein	Medicago sativa	W9S2N9			Stem
995	Proteases	Asp protease	Asp protease	Arabidopsis thaliana	AT4G16563			Stem
996	Miscellaneous		germin (cupin domain)	Medicago sativa	Medtr1g085140.1			Stem
997	Miscellaneous		germin (cupin domain)	Medicago sativa	Medtr8g020590.1			Stem
998	Miscellaneous		germin (cupin domain)	Medicago sativa	Medtr7g111240.1			Stem
999	Unknown function		expressed protein (Gnk2-homologous domain, antifungal protein of Ginkgo seeds)	Medicago sativa	W9RW65			Stem
1000	Unknown function		expressed protein (DUF642)	Medicago sativa	W9RW51			Stem
1001	Unknown function		expressed protein (DUF642)	Medicago sativa	W9RUB7					Cell suspension culture
1002	Unknown function		expressed protein (DUF642)	Medicago sativa	W9RQI7			Stem
1003	Unknown function		expressed protein (DUF642)	Medicago sativa	W9RNE5			Stem
1004	Miscellaneous		SCP-like extracellular protein (PR-1)	Populus spp	Medtr7g102380.1			Stem
1005	Miscellaneous	thaumatin	thaumatin (PR5)	Populus spp	POPTR_0018s10490			Stem
1006	Proteases	Cys protease	Cys protease (cathepsin B family) (Peptidase family C01.144, MEROPS)	Arabidopsis thaliana	AT4G01610			Stem
1007	Oxido-reductases	blue copper binding protein	plastocyanin (blue copper binding protein)	Populus spp	POPTR_0018s02630			Stem
1008	Oxido-reductases	blue copper binding protein	plastocyanin (blue copper binding protein)	Populus spp	POPTR_0002s10150			Stem
1009	Oxido-reductases	multicopper oxidase	multicopper oxidase	Populus spp	POPTR_0001s00250			Stem
1010	Oxido-reductases	class III peroxidases	peroxidase (PtPrx70)	Populus spp	POPTR_0004s15200					Cell suspension culture
1011	Oxido-reductases	class III peroxidases	peroxidase (PtPrx80)	Populus spp	POPTR_0009s10960					Cell suspension culture
1012	Proteases	Cys protease	Cys protease (papain family) (Peptidase family C01.064) (RD21A)	Arabidopsis thaliana	AT1G47128	Leaves	Roots	Stem			Hypocotyl
1013	Proteases	Asp protease	Asp protease (Peptidase family A1)	Populus spp	POPTR_0004s00900					Cell suspension culture
1014	Proteases	Asp protease	Asp protease (Peptidase family A1)	Populus spp	POPTR_0018s03010					Cell suspension culture
1015	Proteases	Asp protease	Asp protease (Peptidase family A1)	Populus spp	POPTR_0018s02950POPTR_0018s02960					Cell suspension culture
1016	Proteins acting on cell wall polysaccharides	glycoside hydrolase (GH)	glycoside hydrolase family 1 - GH1 (beta-glucosidase)	Populus spp	POPTR_0001s23320					Cell suspension culture
1017	Proteins acting on cell wall polysaccharides	glycoside hydrolase (GH)	glycoside hydrolase family 17 - GH17 (beta-1,3-glucosidase)	Populus spp	POPTR_0010s15270					Cell suspension culture
1018	Proteases	Cys protease	Cys protease (papain family) (Peptidase family C01.A12) (RD21B)	Arabidopsis thaliana	AT5G43060	Leaves	Roots	Stem	Seedlings	Cell suspension culture	Hypocotyl
1019	Proteins related to lipid metabolism	lipid transfer protein (LTP)	lipid transfer protein/trypsin-alpha amylase inhibitor	Populus spp	POPTR_0008s06210					Cell suspension culture
1020	Proteins with interaction domains (with proteins or polysaccharides)	protease inhibitor	inhibitor family I3 (Kunitz-P family) (family I3 unassigned peptidase inhibitor homologues, MEROPS)	Populus spp	POPTR_0017s03410					Cell suspension culture
1021	Signaling	fasciclin-like arabinogalactan protein (FLA)	fasciclin-like arabinogalactan protein	Populus spp	POPTR_0012s02220					Cell suspension culture
1022	Unknown function		expressed protein	Populus spp	W9RNB1					Cell suspension culture
1023	Unknown function		expressed protein (Gnk2-homologous domain, antifungal protein of Ginkgo seeds)	Populus spp	W9RM10					Cell suspension culture
1024	Proteases	Cys protease	Cys protease (papain family) (Peptidase family C01.163 MEROPS)	Arabidopsis thaliana	AT5G60360	Leaves	Roots	Stem			Hypocotyl
1025	Miscellaneous	purple acid phosphatase (PAP)	purple acid phosphatase	Populus spp	POPTR_0010s16790					Cell suspension culture
1026	Miscellaneous	purple acid phosphatase (PAP)	purple acid phosphatase	Populus spp	POPTR_0003s17460					Cell suspension culture
1027	Miscellaneous		ribonuclease T2	Populus spp	POPTR_0010s16790					Cell suspension culture
1028	Miscellaneous	thaumatin	thaumatin (PR5)	Populus spp	POPTR_0001s09570					Cell suspension culture
1029	Oxido-reductases	berberine-bridge oxido-reductase	berberine-bridge enzyme (S)-reticulin:oxygen oxido-reductase	Populus spp	POPTR_0006s13080					Cell suspension culture
1030	Oxido-reductases	berberine-bridge oxido-reductase	berberine-bridge enzyme (S)-reticulin:oxygen oxido-reductase	Populus spp	POPTR_0012s01070	Leaves	Roots			Cell suspension culture
1031	Oxido-reductases	berberine-bridge oxido-reductase	berberine-bridge enzyme (S)-reticulin:oxygen oxido-reductase	Populus spp	POPTR_0001s46770	Leaves
1032	Oxido-reductases	berberine-bridge oxido-reductase	berberine-bridge enzyme (S)-reticulin:oxygen oxido-reductase	Populus spp	POPTR_0001s46710	Leaves
1033	Oxido-reductases	blue copper binding protein	plastocyanin (blue copper binding protein)	Populus spp	POPTR_0010s10020	Leaves
1034	Oxido-reductases	blue copper binding protein	plastocyanin (blue copper binding protein)	Populus spp	POPTR_0008s15040	Leaves				Cell suspension culture
1035	Proteases	Cys protease	Cys protease (cathepsin family) (XCP2, XYLEM CYSTEINE PEPTIDASE 2) (Peptidase family C01.121, MEROPS)	Arabidopsis thaliana	AT1G20850	Leaves
1036	Oxido-reductases	blue copper binding protein	plastocyanin (blue copper binding protein)	Populus spp	POPTR_0001s33960	Leaves
1037	Oxido-reductases	blue copper binding protein	plastocyanin (blue copper binding protein)	Populus spp	POPTR_0014s04850	Leaves
1038	Oxido-reductases	blue copper binding protein	plastocyanin (blue copper binding protein)	Populus spp	POPTR_0006s06650	Leaves		Stem
1039	Oxido-reductases	class III peroxidases	peroxidase (PtPrx01)	Populus spp	POPTR_0003s21640	Leaves
1040	Oxido-reductases	class III peroxidases	peroxidase (PtPrx03)	Populus spp	POPTR_0001s05050	Leaves
1041	Oxido-reductases	class III peroxidases	peroxidase (PtPrx04)	Populus spp	POPTR_0004s14240	Leaves	Roots	Stem			Hypocotyl
1042	Oxido-reductases	class III peroxidases	peroxidase (PtPrx08)	Populus spp	POPTR_0006s13190	Leaves
1043	Oxido-reductases	class III peroxidases	peroxidase (PtPrx102)	Populus spp	POPTR_0003s21610	Leaves
1044	Oxido-reductases	class III peroxidases	peroxidase (PtPrx22)	Populus spp	POPTR_0001s04850	Leaves
1045	Proteases	Cys protease	Cys protease (papain family) (Peptidase family C1, Brassicain, C01.021 MEROPS)	Arabidopsis thaliana	AT4G36880	Leaves
1046	Oxido-reductases	class III peroxidases	peroxidase (PtPrx26)	Populus spp	POPTR_0017s06550	Leaves
1047	Oxido-reductases	class III peroxidases	peroxidase (PtPrx27)	Populus spp	POPTR_0007s02580	Leaves		Stem		Cell suspension culture
1048	Oxido-reductases	class III peroxidases	peroxidase (PtPrx35)	Populus spp	POPTR_0007s05100	Leaves				Cell suspension culture
1049	Oxido-reductases	class III peroxidases	peroxidase (PtPrx53)	Populus spp	POPTR_0014s14000	Leaves
1050	Oxido-reductases	class III peroxidases	peroxidase (PtPrx58)	Populus spp	POPTR_0005s14190	Leaves
1051	Oxido-reductases	class III peroxidases	peroxidase (PtPrx72)	Populus spp	POPTR_0149s00200						Hypocotyl
1052	Proteases	Cys protease	Cys protease (papain family) (Peptidase family C1A)	Populus spp	POPTR_0006s14400	Leaves
1053	Proteases	Cys protease	Cys protease (papain family) (Peptidase family C1A)	Populus spp	POPTR_0014s02410	Leaves
1054	Proteases	Ser carboxypeptidase	Ser carboxypeptidase (Peptidase family S10)	Populus spp	POPTR_0014s17580	Leaves
1055	Proteases	Cys protease	Cys protease (papain family) (Peptidase family C1, subfamily C1A unassigned peptidases, MEROPS)	Arabidopsis thaliana	AT4G11310	Leaves
1056	Proteases	Ser carboxypeptidase	Ser carboxypeptidase (Peptidase family S10)	Populus spp	POPTR_0019s08160	Leaves				Cell suspension culture
1057	Proteases	Ser carboxypeptidase	Ser carboxypeptidase (Peptidase family S10)	Populus spp	POPTR_0006s03490	Leaves
1058	Proteases	peptidase family S28	Pro-Xaa carboxypeptidase	Populus spp	POPTR_0001s22090	Leaves
1059	Proteases	Ser protease	Ser protease (subtilisin) (Peptidase family S8)	Populus spp	POPTR_0002s12130	Leaves
1060	Proteases	Ser protease	Ser protease (subtilisin) (Peptidase family S8)	Populus spp	POPTR_0005s18880	Leaves
1061	Proteases	Ser protease	Ser protease (subtilisin) (Peptidase family S8)	Populus spp	POPTR_0002s02010	Leaves					Hypocotyl
1062	Proteins acting on cell wall polysaccharides	carbohydrate esterase (CE)	carbohydrate esterase family 13 - CE13 (pectin acylesterase - PAE)	Populus spp	POPTR_0012s13090	Leaves
1063	Proteins acting on cell wall polysaccharides	carbohydrate esterase (CE)	carbohydrate esterase family 13 - CE13 (pectin acylesterase - PAE)	Populus spp	POPTR_0015s12990	Leaves
1064	Proteins acting on cell wall polysaccharides	expansin	expansin	Populus spp	POPTR_0006s19310	Leaves
1065	Proteins acting on cell wall polysaccharides	expansin	expansin	Populus spp	POPTR_0018s10730	Leaves		Stem		Cell suspension culture
1066	Proteins acting on cell wall polysaccharides	glycoside hydrolase (GH)	glycoside hydrolase family 1 - GH1 (beta-glucosidase)	Populus spp	POPTR_0001s23330	Leaves		Stem
1067	Proteins acting on cell wall polysaccharides	glycoside hydrolase (GH)	glycoside hydrolase family 13 - GH13 (alpha amylase)	Populus spp	POPTR_0014s02940	Leaves		Stem
1068	Proteins acting on cell wall polysaccharides	glycoside hydrolase (GH)	glycoside hydrolase family 17 - GH17 (beta-1,3-glucosidase)	Populus spp	POPTR_0016s05800	Leaves
1069	Proteins acting on cell wall polysaccharides	glycoside hydrolase (GH)	glycoside hydrolase family 17 - GH17 (beta-1,3-glucosidase)	Populus spp	POPTR_0001s26210	Leaves
1070	Proteins acting on cell wall polysaccharides	glycoside hydrolase (GH)	glycoside hydrolase family 17 - GH17 (beta-1,3-glucosidase)	Populus spp	POPTR_0006s04670	Leaves		Stem
1071	Proteins acting on cell wall polysaccharides	glycoside hydrolase (GH)	glycoside hydrolase family 17 - GH17 (beta-1,3-glucosidase)	Populus spp	POPTR_0004s16120	Leaves		Stem
1072	Proteins acting on cell wall polysaccharides	glycoside hydrolase (GH)	glycoside hydrolase family 16 - GH16 (endoxyloglucan transferase) (At-XTH17)	Arabidopsis thaliana	AT1G65310	Leaves
1073	Proteins acting on cell wall polysaccharides	glycoside hydrolase (GH)	glycoside hydrolase family 17 - GH17 (beta-1,3-glucosidase)	Populus spp	POPTR_0009s11830	Leaves
1074	Proteins acting on cell wall polysaccharides	glycoside hydrolase (GH)	glycoside hydrolase family 18 - GH18	Populus spp	POPTR_0012s01160	Leaves
1075	Proteins acting on cell wall polysaccharides	glycoside hydrolase (GH)	glycoside hydrolase family 18 - GH18	Populus spp	POPTR_0015s05990	Leaves
1076	Proteins acting on cell wall polysaccharides	glycoside hydrolase (GH)	glycoside hydrolase family 18 - GH18	Populus spp	POPTR_0014s08860	Leaves
1077	Proteins acting on cell wall polysaccharides	glycoside hydrolase (GH)	glycoside hydrolase family 19 - GH19	Populus spp	POPTR_0019s12360	Leaves
1078	Proteins acting on cell wall polysaccharides	glycoside hydrolase (GH)	glycoside hydrolase family 19 - GH19	Populus spp	POPTR_0019s12350		Roots			Cell suspension culture
1079	Proteins acting on cell wall polysaccharides	glycoside hydrolase (GH)	glycoside hydrolase family 19 - GH19	Populus spp	POPTR_0013s12870	Leaves
1080	Proteins acting on cell wall polysaccharides	glycoside hydrolase (GH)	glycoside hydrolase family 19 - GH19	Populus spp	POPTR_0015s06000	Leaves
1081	Proteins acting on cell wall polysaccharides	glycoside hydrolase (GH)	glycoside hydrolase family 27 - GH27 (alpha-galactosidase/melibiase)	Populus spp	POPTR_0010s26170	Leaves
1082	Proteins acting on cell wall polysaccharides	glycoside hydrolase (GH)	glycoside hydrolase family 28 - GH28 (polygalacturonase)	Populus spp	POPTR_0003s13160	Leaves				Cell suspension culture
1083	Proteins acting on cell wall polysaccharides	glycoside hydrolase (GH)	glycoside hydrolase family 28 - GH28 (polygalacturonase)	Populus spp	POPTR_0002s18800	Leaves
1084	Proteins acting on cell wall polysaccharides	glycoside hydrolase (GH)	glycoside hydrolase family 29 - GH29 (alpha-L-fucosidase)	Populus spp	POPTR_0001s09790	Leaves
1085	Proteins acting on cell wall polysaccharides	glycoside hydrolase (GH)	glycoside hydrolase family 3 - GH3	Populus spp	POPTR_0001s21430	Leaves		Stem		Cell suspension culture
1086	Proteins acting on cell wall polysaccharides	glycoside hydrolase (GH)	glycoside hydrolase family 3 - GH3	Populus spp	POPTR_0003s01730	Leaves		Stem
1087	Proteins acting on cell wall polysaccharides	glycoside hydrolase (GH)	glycoside hydrolase family 31 - GH31 (alpha-glucosidase)	Populus spp	POPTR_0011s15750	Leaves
1088	Proteins acting on cell wall polysaccharides	glycoside hydrolase (GH)	glycoside hydrolase family 35 - GH35 (beta-galactosidase)	Populus spp	POPTR_0005s07020	Leaves
1089	Proteins acting on cell wall polysaccharides	glycoside hydrolase (GH)	glycoside hydrolase family 35 - GH35 (beta-galactosidase)	Populus spp	POPTR_0002s08120	Leaves
1090	Proteins acting on cell wall polysaccharides	glycoside hydrolase (GH)	glycoside hydrolase family 35 - GH35 (beta-galactosidase)	Populus spp	POPTR_0009s01780	Leaves
1091	Proteins acting on cell wall polysaccharides	glycoside hydrolase (GH)	glycoside hydrolase family 35 - GH35 (beta-galactosidase)	Populus spp	POPTR_0005s20280	Leaves
1092	Proteins acting on cell wall polysaccharides	glycoside hydrolase (GH)	glycoside hydrolase family 38 - GH38 (alpha-mannosidase)	Populus spp	POPTR_0012s10830	Leaves				Cell suspension culture
1093	Proteins acting on cell wall polysaccharides	glycoside hydrolase (GH)	glycoside hydrolase family 38 - GH38 (alpha-mannosidase)	Populus spp	POPTR_0007s09730	Leaves
1094	Proteins acting on cell wall polysaccharides	glycoside hydrolase (GH)	glycoside hydrolase family 38 - GH38 (alpha-mannosidase)	Populus spp	POPTR_0014s14050	Leaves
1095	Proteins acting on cell wall polysaccharides	glycoside hydrolase (GH)	glycoside hydrolase family 38 - GH38 (alpha-mannosidase)	Populus spp	POPTR_0002s23920	Leaves
1096	Proteins acting on cell wall polysaccharides	glycoside hydrolase (GH)	glycoside hydrolase family 5 - GH5 (cellulase)	Populus spp	POPTR_0005s16590	Leaves
1097	Proteases	Ser carboxypeptidase	Ser carboxypeptidase (SCPL11) (Peptidase family S10.A08, MEROPS)	Arabidopsis thaliana	AT2G22970	Leaves
1098	Proteins acting on cell wall polysaccharides	glycoside hydrolase (GH)	glycoside hydrolase family 51 - GH51 (alpha-arabinofuranosidase)	Populus spp	POPTR_0016s02620	Leaves		Stem
1099	Proteins acting on cell wall polysaccharides	glycoside hydrolase (GH)	glycoside hydrolase family 79 - GH79 (endo-beta-glucuronidase/heparanase)	Populus spp	POPTR_0006s06100	Leaves
1100	Proteins acting on cell wall polysaccharides	glycoside hydrolase (GH)	glycoside hydrolase family 79 - GH79 (endo-beta-glucuronidase/heparanase)	Populus spp	POPTR_0025s00410	Leaves
1101	Proteins acting on cell wall polysaccharides	polysaccharide lyase (PL)	polysaccharide lyase family 4 - PL4 (rhamnogalacturonate lyase)	Populus spp	POPTR_0002s11090	Leaves
1102	Proteins related to lipid metabolism	GDSL family	lipase acylhydrolase (GDSL family)	Populus spp	POPTR_0013s02730	Leaves
1103	Proteins related to lipid metabolism	GDSL family	lipase acylhydrolase (GDSL family)	Populus spp	POPTR_0006s18230		Roots	Stem			Hypocotyl
1104	Proteins related to lipid metabolism	lipid transfer protein (LTP)	lipid transfer protein/trypsin-alpha amylase inhibitor	Populus spp	POPTR_0004s08500	Leaves				Cell suspension culture
1105	Proteins related to lipid metabolism	lipid transfer protein (LTP)	lipid transfer protein/trypsin-alpha amylase inhibitor	Populus spp	POPTR_0016s10140	Leaves
1106	Proteins related to lipid metabolism	lipid transfer protein (LTP)	lipid transfer protein/trypsin-alpha amylase inhibitor	Populus spp	POPTR_0010s20360	Leaves
1107	Proteases	Ser carboxypeptidase	Ser carboxypeptidase C (AtSCPL12) (Peptidase family S10, S10.004, MEROPS)	Arabidopsis thaliana	AT2G22920	Leaves
1108	Proteins related to lipid metabolism	lipid transfer protein (LTP)	lipid transfer protein/trypsin-alpha amylase inhibitor	Populus spp	POPTR_0003s01440	Leaves
1109	Proteins related to lipid metabolism		expressed protein (lipase/lipooxygenase domain, PLAT/LH2)	Populus spp	POPTR_0007s05650	Leaves
1110	Proteins with interaction domains (with proteins or polysaccharides)	pectin methyl esterase inhibitor (PMEI)	plant invertase/pectin methylesterase inhibitor (PMEI)	Populus spp	POPTR_0014s04360	Leaves		Stem
1111	Proteins with interaction domains (with proteins or polysaccharides)	protease inhibitor	trypsin and protease inhibitor	Populus spp	POPTR_0001s31740	Leaves				Cell suspension culture
1112	Proteins with interaction domains (with proteins or polysaccharides)		expressed protein (X8 domain that may be involved in carbohydrate binding)	Populus spp	POPTR_0010s16640	Leaves
1113	Signaling	fasciclin-like arabinogalactan protein (FLA)	fasciclin-like arabinogalactan protein	Populus spp	POPTR_0014s06740		Roots	Stem			Hypocotyl
1114	Signaling	fasciclin-like arabinogalactan protein (FLA)	fasciclin-like arabinogalactan protein (FLA)	Populus spp	POPTR_0015s14570	Leaves				Cell suspension culture
1115	Unknown function		expressed protein (DUF1680)	Populus spp	W9RHZ2	Leaves
1116	Unknown function		expressed protein (DUF1680)	Populus spp	W9RFS9	Leaves
1117	Proteases	Ser carboxypeptidase	Ser carboxypeptidase (SCPL20) (Peptidase family S10.A11, MEROPS)	Arabidopsis thaliana	AT4G12910	Leaves
1118	Unknown function		expressed protein (Gnk2-homologous domain, antifungal protein of Ginkgo seeds)	Populus spp	W9R9B3	Leaves
1119	Unknown function		expressed protein (DUF303)	Populus spp	W9R8N4	Leaves				Cell suspension culture
1120	Unknown function		expressed protein (DUF568, UCP037471)	Populus spp	W9R2N5	Leaves
1121	Unknown function		Plant Basic Secreted Protein (BSP)	Populus spp	W9R2H6	Leaves
1122	Miscellaneous	thaumatin	thaumatin (PR5)	Populus spp	POPTR_0001s09000	Leaves
1123	Oxido-reductases	berberine-bridge oxido-reductase	berberine-bridge enzyme (S)-reticulin:oxygen oxido-reductase	Populus spp	POPTR_0011s16170			Stem	Seedlings	Cell suspension culture
1124	Oxido-reductases	berberine-bridge oxido-reductase	berberine-bridge enzyme (S)-reticulin:oxygen oxido-reductase	Populus spp	POPTR_0011s15950	Leaves		Stem
1125	Proteases	Ser carboxypeptidase	Ser carboxypeptidase (AtSCPL34) (Peptidase family S10.A39, MEROPS)	Arabidopsis thaliana	AT5G23210	Leaves
1126	Oxido-reductases	class III peroxidases	peroxidase (PtPrx73)	Populus spp	POPTR_0016s14030	Leaves		Stem
1127	Oxido-reductases	class III peroxidases	peroxidase (PtPrx89)	Populus spp	POPTR_0015s00580					Cell suspension culture
1128	Oxido-reductases	class III peroxidases	peroxidase (PtPrx97)	Populus spp	POPTR_0003s21660			Stem
1129	Oxido-reductases	class III peroxidases	peroxidase (PtPrx98)	Populus spp	POPTR_0003s21620			Stem
1130	Oxido-reductases		NADPH-dependent FMN reductase	Populus spp	POPTR_0011s03570			Stem
1131	Proteases	Asp protease	Asp protease (Peptidase family A1)	Populus spp	POPTR_0006s24850	Leaves	Roots	Stem			Hypocotyl
1132	Proteases	Asp protease	Asp protease (Peptidase family A1)	Populus spp	POPTR_0001s06560			Stem
1133	Proteases	Asp protease	Asp protease (Peptidase family A1)	Populus spp	POPTR_0018s03020			Stem
1134	Proteases	Ser carboxypeptidase	Ser carboxypeptidase (AtSCPL25) (Peptidase family S10.A40, MEROPS)	Arabidopsis thaliana	AT3G02110			Stem		Cell suspension culture
1135	Proteases	Ser carboxypeptidase	Ser carboxypeptidase (Peptidase family S10)	Populus spp	POPTR_0009s00820			Stem
1136	Proteases	Ser carboxypeptidase	Ser carboxypeptidase (Peptidase family S10)	Populus spp	POPTR_0001s13140			Stem
1137	Proteases	Ser protease	Ser protease (subtilisin) (Peptidase family S8)	Populus spp	POPTR_0014s02650			Stem
1138	Proteases	Ser protease	Ser protease (subtilisin) (Peptidase family S8)	Populus spp	POPTR_0014s02630			Stem
1139	Proteins acting on cell wall polysaccharides	carbohydrate esterase (CE)	carbohydrate esterase family 13 - CE13 (pectin acylesterase - PAE)	Populus spp	POPTR_0004s24220			Stem
1140	Proteins acting on cell wall polysaccharides	carbohydrate esterase (CE)	carbohydrate esterase family 8 - CE8 (pectin methylesterase - PME)	Populus spp	POPTR_0016s01920	Leaves	Roots	Stem			Hypocotyl
1141	Proteases	Ser carboxypeptidase	Ser carboxypeptidase (AtSCPL42) (Peptidase family S10.A21, MEROPS)	Arabidopsis thaliana	AT5G42240			Stem
1142	Proteins acting on cell wall polysaccharides	carbohydrate esterase (CE)	carbohydrate esterase family 8 - CE8 (pectin methylesterase - PME)	Populus spp	POPTR_0007s04020			Stem
1143	Proteins acting on cell wall polysaccharides	glycoside hydrolase (GH)	glycoside hydrolase family 18 - GH18	Populus spp	POPTR_0015s05980			Stem
1144	Proteins acting on cell wall polysaccharides	glycoside hydrolase (GH)	glycoside hydrolase family 27 - GH27 (alpha-galactosidase/melibiase)	Populus spp	POPTR_0018s14920			Stem
1145	Proteins acting on cell wall polysaccharides	glycoside hydrolase (GH)	glycoside hydrolase family 28 - GH28 (polygalacturonase)	Populus spp	POPTR_0002s16390			Stem
1146	Proteins acting on cell wall polysaccharides	glycoside hydrolase (GH)	glycoside hydrolase family 29 - GH29 (alpha-L-fucosidase)	Populus spp	POPTR_0009s01240			Stem
1147	Proteins acting on cell wall polysaccharides	glycoside hydrolase (GH)	glycoside hydrolase family 35 - GH35 (beta-galactosidase)	Populus spp	POPTR_0017s08470	Leaves	Roots	Stem
1148	Proteases	Ser carboxypeptidase	Ser carboxypeptidase (AtSCPL45) (Peptidase family S10.A24, MEROPS)	Arabidopsis thaliana	AT1G28110			Stem
1149	Proteins related to lipid metabolism	GDSL family	lipase acylhydrolase (GDSL family)	Populus spp	POPTR_0006s18240			Stem
1150	Signaling	fasciclin-like arabinogalactan protein (FLA)	fasciclin-like arabinogalactan protein (FLA)	Populus spp	POPTR_0001s37650			Stem
1151	Signaling	fasciclin-like arabinogalactan protein (FLA)	fasciclin-like arabinogalactan protein (FLA)	Populus spp	POPTR_0012s14510			Stem		Cell suspension culture
1152	Signaling	fasciclin-like arabinogalactan protein (FLA)	fasciclin-like arabinogalactan protein (FLA)	Populus spp	POPTR_0009s01740			Stem
1153	Proteins with interaction domains (with proteins or polysaccharides)	LRR-RLK	leucine-rich repeat receptor protein kinase	Populus spp	POPTR_0019s10720			Stem
1154	Unknown function		expressed protein	Populus spp	W9R093	Leaves	Roots			Cell suspension culture
1155	Unknown function		expressed protein	Populus spp	W9R010			Stem
1156	Proteins acting on cell wall polysaccharides	glycoside hydrolase (GH)	glycoside hydrolase family 16 - GH16 (endoxyloglucan transferase) (TCH4) (At-XTH22)	Arabidopsis thaliana	AT5G57560			Stem
1157	Proteases	Ser carboxypeptidase	Ser carboxypeptidase (AtSCPL46) (Peptidase family, S10.A42, MEROPS)	Arabidopsis thaliana	AT2G33530			Stem
1158	Unknown function		Plant Basic Secreted Protein (BSP)	Populus spp	W9QXM6			Stem
1159	Unknown function		Plant Basic Secreted Protein (BSP)	Populus spp	W9QQ82			Stem
1160	Unknown function		Plant Basic Secreted Protein (BSP)	Populus spp	W9QMS5			Stem
1161	Proteases	Asp protease	Asp protease (pepsin family) (peptidase family A1)	Saccharum officinarum	nd			Stem
1162	Proteases	Cys protease	Cys protease (papain family) (Peptidase family C1A)	Saccharum officinarum	nd					Cell suspension culture
1163	Proteins acting on cell wall polysaccharides	glycoside hydrolase (GH)	glycoside hydrolase family 3 - GH3	Saccharum officinarum	nd	Leaves	Roots	Stem		Cell suspension culture
1164	Unknown function		expressed protein (Ole e1 allergen domain)	Saccharum officinarum	W9QGQ4			Stem
1165	Miscellaneous	dirigent protein	dirigent protein	Solanum lycopersicum	SGN-U599301			Stem						Fruit
1166	Miscellaneous	purple acid phosphatase (PAP)	purple acid phosphatase	Solanum lycopersicum	SGN-U585756			Stem
1167	Proteases	Ser carboxypeptidase	Ser carboxypeptidase III (SCPL47) (Peptidase family S10, S10.009, MEROPS)	Arabidopsis thaliana	AT5G22980					Cell suspension culture
1168	Miscellaneous	purple acid phosphatase (PAP)	purple acid phosphatase	Solanum lycopersicum	C08HBa0005L01_1.1					Cell suspension culture
1169	Miscellaneous	purple acid phosphatase (PAP)	purple acid phosphatase	Solanum lycopersicum	AC210370_18.1					Cell suspension culture				Fruit
1170	Proteins acting on cell wall polysaccharides		phosphoesterase	Solanum lycopersicum	AC220059_1.1					Cell suspension culture				Fruit
1171	Miscellaneous		germin (cupin domain)	Solanum lycopersicum	SGN-U582453						Hypocotyl			Fruit
1172	Miscellaneous		germin (cupin domain)	Solanum lycopersicum	SGN-U576229						Hypocotyl			Fruit
1173	Miscellaneous		pathogenesis-related protein Bet v I family	Solanum lycopersicum	SGN-U579414				Seedlings		Hypocotyl			Fruit
1174	Oxido-reductases	laccase	laccase	Solanum lycopersicum	SGN-U586729						Hypocotyl			Fruit
1175	Oxido-reductases	multicopper oxidase	multicopper oxidase	Solanum lycopersicum	CU041361_4.1						Hypocotyl			Fruit
1176	Oxido-reductases	class III peroxidases	peroxidase	Solanum lycopersicum	SGN-U583085						Hypocotyl			Fruit
1177	Oxido-reductases	class III peroxidases	peroxidase	Solanum lycopersicum	SGN-U583086						Hypocotyl
1178	Proteases	Ser carboxypeptidase	Ser carboxypeptidase (AtSCPL50) (Peptidase family S10 unassigned peptidases, MEROPS)	Arabidopsis thaliana	AT1G15000						Hypocotyl
1179	Oxido-reductases	class III peroxidases	peroxidase	Solanum lycopersicum	SGN-U591713						Hypocotyl
1180	Oxido-reductases	class III peroxidases	peroxidase	Solanum lycopersicum	C02SLe0075O22_9.1						Hypocotyl
1181	Oxido-reductases	class III peroxidases	peroxidase	Solanum lycopersicum	C02SLe0075O22_10.1						Hypocotyl
1182	Oxido-reductases		expressed protein (thioredoxin fold)	Solanum lycopersicum	CX161931						Hypocotyl
1183	Oxido-reductases		expressed protein (thioredoxin fold)	Solanum lycopersicum	BQ046158						Hypocotyl
1184	Proteases	Asp protease	Asp protease	Solanum lycopersicum	SGN-U567908	Leaves	Roots	Stem		Cell suspension culture
1185	Proteases	Asp protease	Asp protease	Solanum lycopersicum	SGN-U582837						Hypocotyl
1186	Proteases	Asp protease	Asp protease	Solanum lycopersicum	SGN-U577883						Hypocotyl
1187	Proteases	Asp protease	Asp protease	Solanum lycopersicum	SGN-U566608						Hypocotyl			Fruit
1188	Proteases	Ser carboxypeptidase	Ser carboxypeptidase (AtSCPL24, BRS1, Brassinosteroid-Insensitive BRI suppressor 1) (Peptidase family S10.015, MEROPS)	Arabidopsis thaliana	AT4G30610						Hypocotyl
1189	Proteases	Asp protease	Asp protease	Solanum lycopersicum	SGN-U582946						Hypocotyl
1190	Proteases	Asp protease	Asp protease	Solanum lycopersicum	SGN-U579972						Hypocotyl
1191	Proteases	Asp protease	Asp protease	Solanum lycopersicum	SGN-U579829						Hypocotyl
1192	Proteases	Asp protease	Asp protease	Solanum lycopersicum	CT990559_8.1						Hypocotyl
1193	Proteases	Asp protease	Asp protease	Solanum lycopersicum	C02HBa0030D08_8.1						Hypocotyl			Fruit
1194	Proteases	Cys protease	Cys protease (papain family) (Peptidase family C1A)	Solanum lycopersicum	SGN-U567539	Leaves	Roots	Stem			Hypocotyl
1195	Proteases	Cys protease	Cys protease (papain family) (Peptidase family C1A)	Solanum lycopersicum	SGN-U567538						Hypocotyl
1196	Proteases	Cys protease	Cys protease (papain family) (Peptidase family C1A)	Solanum lycopersicum	SGN-U578351						Hypocotyl
1197	Proteases	Cys protease	Cys protease (papain family) (Peptidase family C1A)	Solanum lycopersicum	SGN-U577702						Hypocotyl
1198	Proteases	Cys protease	peptidase family C13 (legumain family)	Solanum lycopersicum	SGN-U580215						Hypocotyl
1199	Proteases	Ser carboxypeptidase	Ser carboxypeptidase (Peptidase family S10)	Solanum lycopersicum	SGN-U569471						Hypocotyl
1200	Proteases	Ser carboxypeptidase	Ser carboxypeptidase (Peptidase family S10)	Solanum lycopersicum	SGN-U570688						Hypocotyl
1201	Proteases	Ser carboxypeptidase	Ser carboxypeptidase (Peptidase family S10)	Solanum lycopersicum	SGN-U571999						Hypocotyl
1202	Proteases	Ser carboxypeptidase	Ser carboxypeptidase (Peptidase family S10)	Solanum lycopersicum	SGN-U569753						Hypocotyl
1203	Proteases	Ser carboxypeptidase	Ser carboxypeptidase (Peptidase family S10)	Solanum lycopersicum	CU074307_20.1						Hypocotyl
1204	Proteases	Ser carboxypeptidase	Ser carboxypeptidase (Peptidase family S10)	Solanum lycopersicum	CU012067_12.1						Hypocotyl
1205	Proteases	Ser protease	Ser protease (subtilisin) (Peptidase family S8)	Solanum lycopersicum	SGN-U591223						Hypocotyl
1206	Proteases	Ser protease	Ser protease (subtilisin) (Peptidase family S8)	Solanum lycopersicum	SGN-U577337						Hypocotyl
1207	Proteases	Ser protease	Ser protease (subtilisin) (Peptidase family S8)	Solanum lycopersicum	SGN-U583388						Hypocotyl
1208	Proteases	Ser protease	Ser protease (subtilisin) (Peptidase family S8)	Solanum lycopersicum	SGN-U581628						Hypocotyl
1209	Proteins with interaction domains (with proteins or polysaccharides)	lectin	lectin (curculin-like)	Arabidopsis thaliana	AT1G78820						Hypocotyl
1210	Proteases	Ser protease	Ser protease (subtilisin) (Peptidase family S8)	Solanum lycopersicum	C08HBa0165B06_7.1						Hypocotyl
1211	Proteins acting on cell wall polysaccharides	carbohydrate esterase (CE)	carbohydrate esterase family 13 - CE13 (pectin acylesterase - PAE)	Solanum lycopersicum	SGN-U565772						Hypocotyl
1212	Proteins acting on cell wall polysaccharides	carbohydrate esterase (CE)	carbohydrate esterase family 8 - CE8 (pectin methylesterase - PME)	Solanum lycopersicum	SGN-U575256						Hypocotyl
1213	Proteins acting on cell wall polysaccharides	carbohydrate esterase (CE)	carbohydrate esterase family 8 - CE8 (pectin methylesterase - PME)	Solanum lycopersicum	SGN-U570647						Hypocotyl
1214	Proteins acting on cell wall polysaccharides	carbohydrate esterase (CE)	carbohydrate esterase family 8 - CE8 (pectin methylesterase - PME)	Solanum lycopersicum	SGN-U563074						Hypocotyl
1215	Proteins acting on cell wall polysaccharides	glycoside hydrolase (GH)	glycoside hydrolase family 16 - GH16 (endoxyloglucan transferase)	Solanum lycopersicum	SGN-U578547	Leaves	Roots	Stem			Hypocotyl
1216	Proteins acting on cell wall polysaccharides	glycoside hydrolase (GH)	glycoside hydrolase family 17 - GH17 (beta-1,3-glucosidase)	Solanum lycopersicum	SGN-U578148						Hypocotyl
1217	Proteins acting on cell wall polysaccharides	glycoside hydrolase (GH)	glycoside hydrolase family 17 - GH17 (beta-1,3-glucosidase)	Solanum lycopersicum	SGN-U599564						Hypocotyl
1218	Proteins acting on cell wall polysaccharides	glycoside hydrolase (GH)	glycoside hydrolase family 17 - GH17 (beta-1,3-glucosidase)	Solanum lycopersicum	SGN-U575551						Hypocotyl
1219	Proteins with interaction domains (with proteins or polysaccharides)	lectin	lectin (curculin-like)	Arabidopsis thaliana	AT1G78830						Hypocotyl
1220	Proteins acting on cell wall polysaccharides	glycoside hydrolase (GH)	glycoside hydrolase family 18 - GH18	Solanum lycopersicum	AC212646_7.1						Hypocotyl
1221	Proteins acting on cell wall polysaccharides	glycoside hydrolase (GH)	glycoside hydrolase family 27 - GH27, clan GH-D (alpha-galactosidase/melibiase)	Solanum lycopersicum	SGN-U564883						Hypocotyl
1222	Proteins acting on cell wall polysaccharides	glycoside hydrolase (GH)	glycoside hydrolase family 28 - GH28 (polygalacturonase)	Solanum lycopersicum	SGN-U585011						Hypocotyl
1223	Proteins acting on cell wall polysaccharides	glycoside hydrolase (GH)	glycoside hydrolase family 28 - GH28 (polygalacturonase)	Solanum lycopersicum	SGN-U585751						Hypocotyl
1224	Proteins acting on cell wall polysaccharides	glycoside hydrolase (GH)	glycoside hydrolase family 28 - GH28 (polygalacturonase)	Solanum lycopersicum	SGN-U570888						Hypocotyl
1225	Proteins acting on cell wall polysaccharides	glycoside hydrolase (GH)	glycoside hydrolase family 28 - GH28 (polygalacturonase)	Solanum lycopersicum	SGN-U566288	Leaves	Roots	Stem	Seedlings	Cell suspension culture	Hypocotyl
1226	Proteins acting on cell wall polysaccharides	glycoside hydrolase (GH)	glycoside hydrolase family 28 - GH28 (polygalacturonase)	Solanum lycopersicum	SGN-U570580						Hypocotyl
1227	Proteins acting on cell wall polysaccharides	glycoside hydrolase (GH)	glycoside hydrolase family 28 - GH28 (polygalacturonase)	Solanum lycopersicum	SGN-U577423						Hypocotyl
1228	Proteins acting on cell wall polysaccharides	glycoside hydrolase (GH)	glycoside hydrolase family 29 - GH29 (alpha-L-fucosidase)	Solanum lycopersicum	SGN-U564815						Hypocotyl
1229	Proteins acting on cell wall polysaccharides	glycoside hydrolase (GH)	glycoside hydrolase family 29 - GH29 (alpha-L-fucosidase)	Solanum lycopersicum	SGN-U576907						Hypocotyl
1230	Proteins with interaction domains (with proteins or polysaccharides)	lectin	lectin (curculin-like)	Arabidopsis thaliana	AT1G78850						Hypocotyl
1231	Proteins acting on cell wall polysaccharides	glycoside hydrolase (GH)	glycoside hydrolase family 3 - GH3	Solanum lycopersicum	SGN-U563237						Hypocotyl
1232	Proteins acting on cell wall polysaccharides	glycoside hydrolase (GH)	glycoside hydrolase family 31 - GH31 (alpha-glucosidase)	Solanum lycopersicum	SGN-U572631						Hypocotyl
1233	Proteins acting on cell wall polysaccharides	glycoside hydrolase (GH)	glycoside hydrolase family 31 - GH31 (alpha-glucosidase)	Solanum lycopersicum	SGN-U581832						Hypocotyl
1234	Proteins acting on cell wall polysaccharides	glycoside hydrolase (GH)	glycoside hydrolase family 31 - GH31 (alpha-glucosidase)	Solanum lycopersicum	SGN-U572632						Hypocotyl
1235	Proteins acting on cell wall polysaccharides	glycoside hydrolase (GH)	glycoside hydrolase family 31 - GH31 (alpha-glucosidase)	Solanum lycopersicum	CU326358_11.1						Hypocotyl
1236	Proteins acting on cell wall polysaccharides	glycoside hydrolase (GH)	glycoside hydrolase family 32 - GH32	Solanum lycopersicum	SGN-U578305	Leaves	Roots	Stem	Seedlings	Cell suspension culture	Hypocotyl
1237	Proteins acting on cell wall polysaccharides	glycoside hydrolase (GH)	glycoside hydrolase family 35 - GH35 (beta-galactosidase) (BGAL8)	Solanum lycopersicum	SGN-U583870						Hypocotyl
1238	Proteins acting on cell wall polysaccharides	glycoside hydrolase (GH)	glycoside hydrolase family 35 - GH35 (beta-galactosidase) (BGAL8)	Solanum lycopersicum	AC212437_6.1						Hypocotyl
1239	Proteins acting on cell wall polysaccharides	glycoside hydrolase (GH)	glycoside hydrolase family 35 - GH35 (beta-galactosidase) (BGAL8)	Solanum lycopersicum	AC215380_17.1						Hypocotyl
1240	Proteins acting on cell wall polysaccharides	glycoside hydrolase (GH)	glycoside hydrolase family 38 - GH38	Solanum lycopersicum	AC209509_1.1						Hypocotyl
1241	Proteins with interaction domains (with proteins or polysaccharides)	lectin	lectin (curculin-like)	Arabidopsis thaliana	AT1G78860						Hypocotyl
1242	Proteins acting on cell wall polysaccharides	glycoside hydrolase (GH)	glycoside hydrolase family 51 - GH51 (alpha-arabinofuranosidase)	Solanum lycopersicum	SGN-U571043						Hypocotyl
1243	Proteins acting on cell wall polysaccharides	glycoside hydrolase (GH)	glycoside hydrolase family 79 - GH79 (endo-beta-glucuronidase/heparanase)	Solanum lycopersicum	SGN-U569747						Hypocotyl
1244	Proteins acting on cell wall polysaccharides	glycoside hydrolase (GH)	glycoside hydrolase family 79 - GH79 (endo-beta-glucuronidase/heparanase)	Solanum lycopersicum	AC210370_5.1						Hypocotyl
1245	Proteins acting on cell wall polysaccharides	PNGase A	Peptide-N4-(N-acetyl-beta-glucosaminyl) asparagine amidase A	Solanum lycopersicum	SGN-U572762						Hypocotyl
1246	Proteins acting on cell wall polysaccharides	PNGase A	Peptide-N4-(N-acetyl-beta-glucosaminyl) asparagine amidase A	Solanum lycopersicum	SGN-U570827						Hypocotyl
1247	Proteins acting on cell wall polysaccharides	PNGase A	Peptide-N4-(N-acetyl-beta-glucosaminyl) asparagine amidase A	Solanum lycopersicum	SGN-U566709	Leaves	Roots	Stem		Cell suspension culture	Hypocotyl
1248	Proteins acting on cell wall polysaccharides	PNGase A	Peptide-N4-(N-acetyl-beta-glucosaminyl) asparagine amidase A	Solanum lycopersicum	SGN-U566643						Hypocotyl
1249	Proteins related to lipid metabolism		expressed protein (lipase/lipooxygenase domain, PLAT/LH2)	Solanum lycopersicum	SGN-U590345						Hypocotyl
1250	Proteins related to lipid metabolism		expressed protein (MD-2-related lipid-recognition (ML) domain)	Solanum lycopersicum	SGN-U580659						Hypocotyl
1251	Proteins related to lipid metabolism		expressed protein (phospholipase C, phosphatidylinositol-specific, X domain)	Solanum lycopersicum	SGN-U564718						Hypocotyl
1252	Proteins with interaction domains (with proteins or polysaccharides)	lectin	lectin (curculin-like)	Arabidopsis thaliana	AT5G18470						Hypocotyl
1253	Proteins related to lipid metabolism		glycerophosphoryl diester phosphodiesterase	Solanum lycopersicum	SGN-U584479						Hypocotyl
1254	Proteins related to lipid metabolism		glycerophosphoryl diester phosphodiesterase	Solanum lycopersicum	AC212637_16.1						Hypocotyl
1255	Proteins related to lipid metabolism	GDSL family	lipase acylhydrolase (GDSL family)	Solanum lycopersicum	SGN-U573196						Hypocotyl
1256	Proteins related to lipid metabolism	GDSL family	lipase acylhydrolase (GDSL family)	Solanum lycopersicum	AC215446_15.1						Hypocotyl
1257	Proteins related to lipid metabolism	lipid transfer protein (LTP)	lipid transfer protein/trypsin-alpha amylase inhibitor	Solanum lycopersicum	C08HBa0060C12_6.1						Hypocotyl
1258	Proteins with interaction domains (with proteins or polysaccharides)	lectin	lectin (D-mannose)	Solanum lycopersicum	SGN-U569600	Leaves	Roots	Stem		Cell suspension culture
1259	Proteins with interaction domains (with proteins or polysaccharides)	lectin	lectin (malectin)	Solanum lycopersicum	SGN-U566083						Hypocotyl
1260	Proteins with interaction domains (with proteins or polysaccharides)	LRR protein	expressed protein (LRR domains)	Solanum lycopersicum	SGN-U582445						Hypocotyl
1261	Proteins with interaction domains (with proteins or polysaccharides)	LRR protein	expressed protein (LRR domains)	Solanum lycopersicum	SGN-U575404						Hypocotyl
1262	Proteins with interaction domains (with proteins or polysaccharides)	LRR protein	expressed protein (LRR domains)	Solanum lycopersicum	SGN-U578838						Hypocotyl
1263	Proteins acting on cell wall polysaccharides	glycoside hydrolase (GH)	glycoside hydrolase family 16 - GH16 (endoxyloglucan transferase) (At-XTH23)	Arabidopsis thaliana	AT4G25810						Hypocotyl
1264	Proteins with interaction domains (with proteins or polysaccharides)	lectin	lectin (legume lectin domain)	Arabidopsis thaliana	AT1G53070						Hypocotyl
1265	Proteins with interaction domains (with proteins or polysaccharides)	LRR protein	expressed protein (LRR domains)	Solanum lycopersicum	AC212623_4.1						Hypocotyl
1266	Proteins with interaction domains (with proteins or polysaccharides)	pectin methyl esterase inhibitor (PMEI)	plant invertase/pectin methylesterase inhibitor (PMEI)	Solanum lycopersicum	SGN-U572405						Hypocotyl
1267	Proteins with interaction domains (with proteins or polysaccharides)	protease inhibitor	trypsin and protease inhibitor	Solanum lycopersicum	SGN-U582384						Hypocotyl
1268	Signaling	fasciclin-like arabinogalactan protein (FLA)	fasciclin-like arabinogalactan protein (FLA1)	Solanum lycopersicum	SGN-U581555						Hypocotyl
1269	Signaling	fasciclin-like arabinogalactan protein (FLA)	fasciclin-like arabinogalactan protein (FLA1)	Solanum lycopersicum	AC217915_3.1				Seedlings	Cell suspension culture
1270	Signaling		lectin receptor protein kinase	Solanum lycopersicum	SGN-U569888	Leaves	Roots	Stem		Cell suspension culture	Hypocotyl
1271	Proteins with interaction domains (with proteins or polysaccharides)	LRR-RLK	leucine-rich repeat receptor protein kinase	Solanum lycopersicum	SGN-U568727						Hypocotyl
1272	Structural proteins	leucine-rich repeat extensin (LRX)	LRR-extensin	Solanum lycopersicum	AC212438_5.1						Hypocotyl
1273	Unknown function		expressed protein	Solanum lycopersicum	W9QFI6						Hypocotyl
1274	Unknown function		expressed protein	Solanum lycopersicum	W9QD72						Hypocotyl
1275	Proteins with interaction domains (with proteins or polysaccharides)	lectin	lectin (legume lectin domain)	Arabidopsis thaliana	AT1G53080						Hypocotyl
1276	Unknown function		expressed protein	Solanum lycopersicum	W9QCX3						Hypocotyl
1277	Unknown function		expressed protein	Solanum lycopersicum	W9QBW6						Hypocotyl
1278	Unknown function		expressed protein	Solanum lycopersicum	W8SRJ3						Hypocotyl
1279	Unknown function		expressed protein	Solanum lycopersicum	W8EAC1						Hypocotyl
1280	Unknown function		expressed protein (DUF1191)	Solanum lycopersicum	W5G1U9						Hypocotyl
1281	Unknown function		expressed protein (DUF642)	Solanum lycopersicum	W5AVN7			Stem
1282	Miscellaneous	gibberellic acid-stimulated Arabidopsis (GASA) protein	homologous to gibberellic acid-stimulated Arabidopsis protein	Solanum lycopersicum	SGN-U576229						Hypocotyl
1283	Miscellaneous	gibberellic acid-stimulated Arabidopsis (GASA) protein	homologous to gibberellic acid-stimulated Arabidopsis protein	Solanum lycopersicum	SGN-U576229						Hypocotyl
1284	Miscellaneous		cysteine-rich secretory protein	Solanum lycopersicum	SGN-U576229						Hypocotyl
1285	Miscellaneous		cysteine-rich secretory protein	Solanum lycopersicum	SGN-U576229						Hypocotyl
1286	Proteins with interaction domains (with proteins or polysaccharides)	lectin	lectin (legume lectin domain)	Arabidopsis thaliana	AT3G15356						Hypocotyl
1287	Miscellaneous		cysteine-rich secretory protein	Solanum lycopersicum	SGN-U579414						Hypocotyl
1288	Miscellaneous		cysteine-rich secretory protein	Solanum lycopersicum	SGN-U582453						Hypocotyl
1289	Miscellaneous		homologous to gamma thionin (defensin)	Solanum lycopersicum	SGN-U582453						Hypocotyl
1290	Miscellaneous		homologous to gamma thionin (defensin)	Solanum lycopersicum	SGN-U582453						Hypocotyl
1291	Miscellaneous		strictosidine synthase	Solanum lycopersicum	SGN-U583542						Hypocotyl
1292	Miscellaneous	thaumatin	thaumatin (PR5)	Solanum lycopersicum	SGN-U574403	Leaves	Roots	Stem	Seedlings	Cell suspension culture	Hypocotyl
1293	Miscellaneous	thaumatin	thaumatin (PR5)	Solanum lycopersicum	SGN-U579414						Hypocotyl
1294	Miscellaneous	thaumatin	thaumatin (PR5)	Solanum lycopersicum	SGN-U581103						Hypocotyl
1295	Oxido-reductases	class III peroxidases	peroxidase	Solanum lycopersicum	SGN-U581155						Hypocotyl
1296	Proteins with interaction domains (with proteins or polysaccharides)	lectin	lectin (legume lectin domain)	Arabidopsis thaliana	AT3G16530						Hypocotyl
1297	Oxido-reductases	class III peroxidases	peroxidase	Solanum lycopersicum	SGN-U564185						Hypocotyl
1298	Oxido-reductases	class III peroxidases	peroxidase	Solanum lycopersicum	SGN-U566251						Hypocotyl
1299	Oxido-reductases	class III peroxidases	peroxidase	Solanum lycopersicum	SGN-U571844						Hypocotyl
1300	Oxido-reductases	class III peroxidases	peroxidase	Solanum lycopersicum	SGN-U575184						Hypocotyl
1301	Oxido-reductases	class III peroxidases	peroxidase	Solanum lycopersicum	SGN-U578562						Hypocotyl
1302	Oxido-reductases	class III peroxidases	peroxidase	Solanum lycopersicum	SGN-U580369	Leaves	Roots	Stem	Seedlings	Cell suspension culture
1303	Oxido-reductases	class III peroxidases	peroxidase	Solanum lycopersicum	SGN-U580709						Hypocotyl
1304	Proteins with interaction domains (with proteins or polysaccharides)	lectin	lectin (legume lectin domain)	Arabidopsis thaliana	AT5G03350						Hypocotyl
1305	Proteases	Cys protease	Cys protease (papain family) (Peptidase family C1A)	Solanum lycopersicum	SGN-U578421						Hypocotyl
1306	Proteins acting on cell wall polysaccharides	expansin	expansin	Solanum lycopersicum	SGN-U577727						Hypocotyl
1307	Proteins acting on cell wall polysaccharides	glycoside hydrolase (GH)	glycoside hydrolase family 1 - GH1 (beta-glucosidase)	Solanum lycopersicum	SGN-U580766						Hypocotyl
1308	Proteins acting on cell wall polysaccharides	glycoside hydrolase (GH)	glycoside hydrolase family 17 - GH17 (beta-1,3-glucosidase)	Solanum lycopersicum	SGN-U590837						Hypocotyl
1309	Proteins acting on cell wall polysaccharides	glycoside hydrolase (GH)	glycoside hydrolase family 18 - GH18	Solanum lycopersicum	SGN-U579696						Hypocotyl
1310	Proteins acting on cell wall polysaccharides	glycoside hydrolase (GH)	glycoside hydrolase family 19 - GH19	Solanum lycopersicum	SGN-U581507	Leaves	Roots	Stem
1311	Proteins acting on cell wall polysaccharides	glycoside hydrolase (GH)	glycoside hydrolase family 27 - GH27 (alpha-galactosidase/melibiase)	Solanum lycopersicum	SGN-U571081						Hypocotyl
1312	Proteins related to lipid metabolism	GDSL family	lipase acylhydrolase (GDSL family)	Solanum lycopersicum	SGN-U583101						Hypocotyl
1313	Proteins related to lipid metabolism	GDSL family	lipase acylhydrolase (GDSL family)	Solanum lycopersicum	SGN-U579520						Hypocotyl
1314	Proteins with interaction domains (with proteins or polysaccharides)	lectin	jacalin	Arabidopsis thaliana	AT1G52050						Hypocotyl
1315	Proteins related to lipid metabolism	lipid transfer protein (LTP)	lipid transfer protein/trypsin-alpha amylase inhibitor	Solanum lycopersicum	SGN-U577838						Hypocotyl
1316	Proteins related to lipid metabolism	lipid transfer protein (LTP)	lipid transfer protein/trypsin-alpha amylase inhibitor	Solanum lycopersicum	SGN-U579033						Hypocotyl
1317	Proteins related to lipid metabolism	lipid transfer protein (LTP)	lipid transfer protein/trypsin-alpha amylase inhibitor	Solanum lycopersicum	SGN-U579687						Hypocotyl
1318	Proteins related to lipid metabolism	lipid transfer protein (LTP)	lipid transfer protein/trypsin-alpha amylase inhibitor	Solanum lycopersicum	SGN-U580659						Hypocotyl
1319	Proteins related to lipid metabolism	lipid transfer protein (LTP)	lipid transfer protein/trypsin-alpha amylase inhibitor	Solanum lycopersicum	SGN-U581465						Hypocotyl
1320	Proteins related to lipid metabolism		expressed protein (lipase/lipooxygenase domain, PLAT/LH2)	Solanum lycopersicum	SGN-U565851		Roots
1321	Proteins related to lipid metabolism		expressed protein (MD-2-related lipid-recognition (ML) domain)	Solanum lycopersicum	SGN-U577903						Hypocotyl
1322	Proteins with interaction domains (with proteins or polysaccharides)	LRR protein	expressed protein (LRR domains)	Solanum lycopersicum	SGN-U579059						Hypocotyl
1323	Proteins with interaction domains (with proteins or polysaccharides)	protease inhibitor	potato type I proteinase inhibitor	Solanum lycopersicum	SGN-U578279						Hypocotyl
1324	Proteins with interaction domains (with proteins or polysaccharides)	protease inhibitor	potato type II proteinase inhibitor	Solanum lycopersicum	SGN-U579883						Hypocotyl
1325	Proteins with interaction domains (with proteins or polysaccharides)	lectin	jacalin	Arabidopsis thaliana	AT1G52070						Hypocotyl
1326	Proteins with interaction domains (with proteins or polysaccharides)		expressed protein (Barwin domain, defense protein)	Solanum lycopersicum	SGN-U577283						Hypocotyl
1327	Proteins with interaction domains (with proteins or polysaccharides)	protease inhibitor	trypsin and protease inhibitor	Solanum lycopersicum	SGN-U578475						Hypocotyl
1328	Proteins with interaction domains (with proteins or polysaccharides)	protease inhibitor	trypsin and protease inhibitor	Solanum lycopersicum	SGN-U573941						Hypocotyl
1329	Proteins with interaction domains (with proteins or polysaccharides)	protease inhibitor	trypsin and protease inhibitor	Solanum lycopersicum	SGN-U574346						Hypocotyl
1330	Proteins with interaction domains (with proteins or polysaccharides)	protease inhibitor	trypsin and protease inhibitor	Solanum lycopersicum	SGN-U577283						Hypocotyl
1331	Proteins with interaction domains (with proteins or polysaccharides)	protease inhibitor	trypsin and protease inhibitor	Solanum lycopersicum	SGN-U578389		Roots			Cell suspension culture
1332	Proteins with interaction domains (with proteins or polysaccharides)	protease inhibitor	trypsin and protease inhibitor	Solanum lycopersicum	SGN-U578863						Hypocotyl
1333	Proteins with interaction domains (with proteins or polysaccharides)	protease inhibitor	trypsin and protease inhibitor	Solanum lycopersicum	TC186362						Hypocotyl
1334	Proteins acting on cell wall polysaccharides	glycoside hydrolase (GH)	glycoside hydrolase family 19 - GH19	Solanum lycopersicum	SGN-U580366						Hypocotyl
1335	Proteins with interaction domains (with proteins or polysaccharides)		expressed protein (Chitin recognition domain)	Solanum lycopersicum	SGN-U579068						Hypocotyl
1336	Proteins with interaction domains (with proteins or polysaccharides)		expressed protein (Barwin domain, defense protein)	Arabidopsis thaliana	TC186362						Hypocotyl
1337	Proteins acting on cell wall polysaccharides	glycoside hydrolase (GH)	glycoside hydrolase family 19 - GH19	Solanum lycopersicum	SGN-U579551						Hypocotyl
1338	Proteins with interaction domains (with proteins or polysaccharides)		expressed protein (Chitin recognition domain)	Solanum lycopersicum	SGN-U562887						Hypocotyl
1339	Proteins with interaction domains (with proteins or polysaccharides)		expressed protein (Chitin recognition domain)	Solanum lycopersicum	SGN-U567805						Hypocotyl
1340	Proteins with interaction domains (with proteins or polysaccharides)	LRR-RLK	leucine-rich repeat receptor protein kinase	Solanum lycopersicum	SGN-U579197						Hypocotyl
1341	Unknown function		expressed protein (Ole e1 allergen domain)	Solanum lycopersicum	W5AF34						Hypocotyl
1342	Unknown function		expressed protein (SOUL heme-binding domain)	Solanum lycopersicum	W1PZT1	Leaves	Roots
1343	Miscellaneous	purple acid phosphatase (PAP)	purple acid phosphatase	Solanum tuberosum	TC163111						Hypocotyl
1344	Miscellaneous	thaumatin	thaumatin (PR5)	Solanum tuberosum	TC173018						Hypocotyl
1345	Miscellaneous	thaumatin	thaumatin (PR5)	Solanum tuberosum	TC171679						Hypocotyl
1346	Miscellaneous	thaumatin	thaumatin (PR5)	Solanum tuberosum	AM907859						Hypocotyl
1347	Proteins with interaction domains (with proteins or polysaccharides)		expressed protein (carbohydrate binding module Family 18 - CBM18)	Arabidopsis thaliana	AT5G35740						Hypocotyl
1348	Miscellaneous	thaumatin	thaumatin (PR5)	Solanum tuberosum	TC165487						Hypocotyl
1349	Miscellaneous	thaumatin	thaumatin (PR5)	Solanum tuberosum	TC190989	Leaves
1350	Miscellaneous		acid phosphatase (HAD superfamily, subfamily IIIB)	Solanum tuberosum	TC164705	Leaves
1351	Miscellaneous		acid phosphatase (HAD superfamily, subfamily IIIB)	Solanum tuberosum	TC168083	Leaves
1352	Miscellaneous		acid phosphatase (HAD superfamily, subfamily IIIB)	Solanum tuberosum	TC173101	Leaves
1353	Miscellaneous		acid phosphatase (HAD superfamily, subfamily IIIB)	Solanum tuberosum	TC190056		Roots
1354	Miscellaneous		aldose-1-epimerase	Solanum tuberosum	TC164219	Leaves
1355	Miscellaneous		aldose-1-epimerase	Solanum tuberosum	TC164219	Leaves
1356	Miscellaneous		cysteine-rich secretory protein	Solanum tuberosum	TC164219	Leaves
1357	Miscellaneous		cysteine-rich secretory protein	Solanum tuberosum	TC164219	Leaves
1358	Proteins with interaction domains (with proteins or polysaccharides)		expressed protein (X8 domain that may be involved in carbohydrate binding)	Arabidopsis thaliana	AT2G03505	Leaves
1359	Miscellaneous		cysteine-rich secretory protein	Solanum tuberosum	TC164219	Leaves
1360	Miscellaneous	dirigent protein	dirigent protein	Solanum tuberosum	DR037720	Leaves
1361	Miscellaneous	dirigent protein	dirigent protein	Solanum tuberosum	TC170882	Leaves
1362	Miscellaneous		germin (cupin domain)	Solanum tuberosum	TC166752	Leaves
1363	Miscellaneous		germin (cupin domain)	Solanum tuberosum	TC164825	Leaves
1364	Miscellaneous		germin (cupin domain)	Solanum tuberosum	TC173874		Roots
1365	Miscellaneous		germin (cupin domain)	Solanum tuberosum	TC165908	Leaves
1366	Miscellaneous		phosphate-induced (phi) protein 1	Solanum tuberosum	TC164219	Leaves
1367	Miscellaneous		phosphate-induced (phi) protein 1	Solanum tuberosum	TC163587	Leaves
1368	Miscellaneous		phosphorylase	Solanum tuberosum	TC165908	Leaves
1369	Proteins acting on cell wall polysaccharides	glycoside hydrolase (GH)	glycoside hydrolase family 16 - GH16 (endoxyloglucan transferase) (meri-5) (At-XTH24)	Arabidopsis thaliana	AT4G30270	Leaves
1370	Proteins with interaction domains (with proteins or polysaccharides)	LRR protein	expressed protein (LRR domains)	Arabidopsis thaliana	AT1G33590	Leaves
1371	Miscellaneous		ribonuclease T2	Solanum tuberosum	TC165908	Leaves
1372	Oxido-reductases	berberine-bridge oxido-reductase	berberine-bridge enzyme (S)-reticulin:oxygen oxido-reductase	Solanum tuberosum	CX161931	Leaves
1373	Oxido-reductases	berberine-bridge oxido-reductase	berberine-bridge enzyme (S)-reticulin:oxygen oxido-reductase	Solanum tuberosum	TC176079	Leaves
1374	Oxido-reductases	blue copper binding protein	plastocyanin (blue copper binding protein)	Solanum tuberosum	TC166882	Leaves
1375	Oxido-reductases	multicopper oxidase	multicopper oxidase	Solanum tuberosum	TC191540	Leaves	Roots	Stem	Seedlings	Cell suspension culture	Hypocotyl
1376	Oxido-reductases	multicopper oxidase	multicopper oxidase	Solanum tuberosum	TC180111	Leaves	Roots	Stem	Seedlings	Cell suspension culture	Hypocotyl
1377	Oxido-reductases	class III peroxidases	peroxidase	Solanum tuberosum	TC167434	Leaves
1378	Oxido-reductases	class III peroxidases	peroxidase	Solanum tuberosum	BQ046158	Leaves
1379	Oxido-reductases	class III peroxidases	peroxidase	Solanum tuberosum	TC167619	Leaves
1380	Oxido-reductases	class III peroxidases	peroxidase	Solanum tuberosum	TC187382	Leaves
1381	Proteins with interaction domains (with proteins or polysaccharides)	LRR protein	expressed protein (LRR domains)	Arabidopsis thaliana	AT1G33600	Leaves
1382	Oxido-reductases	class III peroxidases	peroxidase	Solanum tuberosum	TC173498	Leaves
1383	Oxido-reductases	class III peroxidases	peroxidase	Solanum tuberosum	TC163642	Leaves
1384	Oxido-reductases		copper amine oxidase	Solanum tuberosum	TC163833	Leaves
1385	Oxido-reductases		expressed protein (oxido-reductase domain)	Solanum tuberosum	TC163885	Leaves
1386	Proteases	Asp protease	Asp protease	Solanum tuberosum	TC163566	Leaves
1387	Proteases	Asp protease	Asp protease	Solanum tuberosum	TC175223	Leaves	Roots	Stem
1388	Proteases	Asp protease	Asp protease	Solanum tuberosum	CK262983	Leaves
1389	Proteases	Asp protease	Asp protease	Solanum tuberosum	TC164401	Leaves
1390	Proteases	Asp protease	Asp protease	Solanum tuberosum	TC165366	Leaves
1391	Proteases	Asp protease	Asp protease (pepsin family) (peptidase family A1)	Solanum tuberosum	TC185331	Leaves
1392	Proteins with interaction domains (with proteins or polysaccharides)	LRR protein	expressed protein (LRR domains)	Arabidopsis thaliana	AT2G34930	Leaves
1393	Proteases	Asp protease	Asp protease (pepsin family) (peptidase family A1)	Solanum tuberosum	TC175527	Leaves
1394	Proteases	Cys protease	Cys protease (papain family) (Peptidase family C1A)	Solanum tuberosum	TC164333	Leaves
1395	Proteases	Cys protease	Cys protease (papain family) (Peptidase family C1A)	Solanum tuberosum	TC174835	Leaves
1396	Proteases	Cys protease	Cys protease (papain family) (Peptidase family C01.A12) (homologous to A. thaliana RD21B)	Solanum tuberosum	TC186926	Leaves
1397	Proteases	Cys protease	Cys protease (papain family) (Peptidase family C1A)	Solanum tuberosum	TC167837	Leaves
1398	Proteases	Cys protease	Cys protease (papain family) (Peptidase family C1A)	Solanum tuberosum	TC176976	Leaves	Roots				Hypocotyl
1399	Proteases	Cys protease	Cys protease (papain family) (Peptidase family C1A)	Solanum tuberosum	TC172593	Leaves
1400	Proteases	Ser carboxypeptidase	Ser carboxypeptidase (Peptidase family S10)	Solanum tuberosum	TC182746	Leaves
1401	Proteases	Ser carboxypeptidase	Ser carboxypeptidase (Peptidase family S10)	Solanum tuberosum	TC188425	Leaves
1402	Proteases	Ser protease	Ser protease (subtilisin) (Peptidase family S8)	Solanum tuberosum	TC179155	Leaves
1403	Proteins with interaction domains (with proteins or polysaccharides)	LRR protein	expressed protein (LRR domains)	Arabidopsis thaliana	AT2G42800	Leaves
1404	Proteases	Ser protease	Ser protease (subtilisin) (Peptidase family S8)	Solanum tuberosum	TC165394	Leaves
1405	Proteases	Ser protease	Ser protease (subtilisin) (Peptidase family S8)	Solanum tuberosum	TC185687	Leaves
1406	Proteases	Ser protease	Ser protease (subtilisin) (Peptidase family S8)	Solanum tuberosum	TC181547	Leaves
1407	Proteases	Ser protease	Ser protease (subtilisin) (Peptidase family S8)	Solanum tuberosum	TC169727	Leaves
1408	Proteases	Ser protease	Ser protease (subtilisin) (Peptidase family S8)	Solanum tuberosum	TC186795	Leaves
1409	Proteases	Ser protease	Ser protease (subtilisin) (Peptidase family S8)	Solanum tuberosum	TC193683	Leaves	Roots	Stem
1410	Proteases	Ser protease	Ser protease (subtilisin) (Peptidase family S8)	Solanum tuberosum	TC178504	Leaves
1411	Proteases	Ser protease	Ser protease (subtilisin) (Peptidase family S8)	Solanum tuberosum	TC186268	Leaves
1412	Proteases	Ser protease	Ser protease (subtilisin) (Peptidase family S8)	Solanum tuberosum	TC170624	Leaves
1413	Proteases	Ser protease	Ser protease (subtilisin) (Peptidase family S8)	Solanum tuberosum	TC176030	Leaves
1414	Proteins with interaction domains (with proteins or polysaccharides)	LRR protein	expressed protein (LRR domains)	Arabidopsis thaliana	AT3G20820	Leaves
1415	Proteins acting on cell wall polysaccharides	carbohydrate esterase (CE)	carbohydrate esterase family 13 - CE13 (pectin acylesterase - PAE)	Solanum tuberosum	TC166088	Leaves
1416	Proteins acting on cell wall polysaccharides	carbohydrate esterase (CE)	carbohydrate esterase family 13 - CE13 (pectin acylesterase - PAE)	Solanum tuberosum	TC166362	Leaves
1417	Proteins acting on cell wall polysaccharides	carbohydrate esterase (CE)	carbohydrate esterase family 13 - CE13 (pectin acylesterase - PAE)	Solanum tuberosum	TC166103	Leaves
1418	Proteins acting on cell wall polysaccharides	carbohydrate esterase (CE)	carbohydrate esterase family 8 - CE8 (pectin methylesterase - PME)	Solanum tuberosum	TC164005	Leaves
1419	Proteins acting on cell wall polysaccharides	carbohydrate esterase (CE)	carbohydrate esterase family 8 - CE8 (pectin methylesterase - PME)	Solanum tuberosum	TC168435	Leaves
1420	Proteins acting on cell wall polysaccharides	carbohydrate esterase (CE)	carbohydrate esterase family 8 - CE8 (pectin methylesterase - PME)	Solanum tuberosum	TC172945	Leaves	Roots	Stem			Hypocotyl
1421	Proteins acting on cell wall polysaccharides	carbohydrate esterase (CE)	carbohydrate esterase family 8 - CE8 (pectin methylesterase - PME)	Solanum tuberosum	TC168310	Leaves
1422	Proteins acting on cell wall polysaccharides	expansin	expansin	Solanum tuberosum	TC172539	Leaves
1423	Proteins acting on cell wall polysaccharides	expansin	expansin	Solanum tuberosum	CK863115	Leaves
1424	Proteins acting on cell wall polysaccharides	glycoside hydrolase (GH)	glycoside hydrolase family 1 - GH1 (beta-glucosidase)	Solanum tuberosum	TC168055	Leaves
1425	Proteins with interaction domains (with proteins or polysaccharides)	LRR protein	expressed protein (LRR domains)	Arabidopsis thaliana	AT5G23400	Leaves
1426	Proteins acting on cell wall polysaccharides	glycoside hydrolase (GH)	glycoside hydrolase family 13 - GH13 (alpha amylase)	Solanum tuberosum	TC181714	Leaves
1427	Proteins acting on cell wall polysaccharides	glycoside hydrolase (GH)	glycoside hydrolase family 16 - GH16 (endoxyloglucan transferase)	Solanum tuberosum	TC163900	Leaves
1428	Proteins acting on cell wall polysaccharides	glycoside hydrolase (GH)	glycoside hydrolase family 16 - GH16 (endoxyloglucan transferase)	Solanum tuberosum	TC169457	Leaves
1429	Proteins acting on cell wall polysaccharides	glycoside hydrolase (GH)	glycoside hydrolase family 16 - GH16 (endoxyloglucan transferase)	Solanum tuberosum	BQ047373	Leaves
1430	Proteins acting on cell wall polysaccharides	glycoside hydrolase (GH)	glycoside hydrolase family 17 - GH17 (beta-1,3-glucosidase)	Solanum tuberosum	TC190098	Leaves
1431	Proteins acting on cell wall polysaccharides	glycoside hydrolase (GH)	glycoside hydrolase family 17 - GH17 (beta-1,3-glucosidase)	Solanum tuberosum	TC176398	Leaves	Roots	Stem		Cell suspension culture
1432	Proteins acting on cell wall polysaccharides	glycoside hydrolase (GH)	glycoside hydrolase family 17 - GH17 (beta-1,3-glucosidase)	Solanum tuberosum	TC163179	Leaves
1433	Proteins acting on cell wall polysaccharides	glycoside hydrolase (GH)	glycoside hydrolase family 17 - GH17 (beta-1,3-glucosidase)	Solanum tuberosum	TC163195	Leaves
1434	Proteins acting on cell wall polysaccharides	glycoside hydrolase (GH)	glycoside hydrolase family 17 - GH17 (beta-1,3-glucosidase)	Solanum tuberosum	TC169673	Leaves
1435	Proteins acting on cell wall polysaccharides	glycoside hydrolase (GH)	glycoside hydrolase family 18 - GH18	Solanum tuberosum	TC180137	Leaves
1436	Proteins acting on cell wall polysaccharides	glycoside hydrolase (GH)	glycoside hydrolase family 19 - GH19	Solanum tuberosum	TC168318	Leaves
1437	Proteins acting on cell wall polysaccharides	glycoside hydrolase (GH)	glycoside hydrolase family 19 - GH19	Solanum tuberosum	CV475452	Leaves
1438	Proteins acting on cell wall polysaccharides	glycoside hydrolase (GH)	glycoside hydrolase family 19 - GH19	Solanum tuberosum	TC185914	Leaves
1439	Proteins acting on cell wall polysaccharides	glycoside hydrolase (GH)	glycoside hydrolase family 19 - GH19	Solanum tuberosum	TC163429	Leaves
1440	Proteins acting on cell wall polysaccharides	glycoside hydrolase (GH)	glycoside hydrolase family 19 - GH19	Solanum tuberosum	TC164936	Leaves
1441	Proteins acting on cell wall polysaccharides	glycoside hydrolase (GH)	glycoside hydrolase family 19 - GH19	Solanum tuberosum	TC164671	Leaves
1442	Proteins acting on cell wall polysaccharides	glycoside hydrolase (GH)	glycoside hydrolase family 20 - GH20 (N-acetyl-beta-glucosaminidase)	Solanum tuberosum	TC181581	Leaves
1443	Proteins acting on cell wall polysaccharides	glycoside hydrolase (GH)	glycoside hydrolase family 27 - GH27 (alpha-galactosidase/melibiase)	Solanum tuberosum	TC186617	Leaves
1444	Proteins acting on cell wall polysaccharides	glycoside hydrolase (GH)	glycoside hydrolase family 27 - GH27 (alpha-galactosidase/melibiase)	Solanum tuberosum	TC163932	Leaves
1445	Proteins acting on cell wall polysaccharides	glycoside hydrolase (GH)	glycoside hydrolase family 3 - GH3	Solanum tuberosum	TC178060	Leaves
1446	Proteins with interaction domains (with proteins or polysaccharides)	LRR protein	expressed protein (LRR domains)	Arabidopsis thaliana	AT5G66330	Leaves
1447	Proteins acting on cell wall polysaccharides	glycoside hydrolase (GH)	glycoside hydrolase family 3 - GH3	Solanum tuberosum	BG097865	Leaves
1448	Proteins acting on cell wall polysaccharides	glycoside hydrolase (GH)	glycoside hydrolase family 3 - GH3	Solanum tuberosum	TC187803	Leaves
1449	Proteins acting on cell wall polysaccharides	glycoside hydrolase (GH)	glycoside hydrolase family 3 - GH3	Solanum tuberosum	CK275480	Leaves
1450	Proteins acting on cell wall polysaccharides	glycoside hydrolase (GH)	glycoside hydrolase family 3 - GH3	Solanum tuberosum	TC183478	Leaves
1451	Proteins acting on cell wall polysaccharides	glycoside hydrolase (GH)	glycoside hydrolase family 3 - GH3	Solanum tuberosum	TC172381	Leaves
1452	Proteins acting on cell wall polysaccharides	glycoside hydrolase (GH)	glycoside hydrolase family 31 - GH31 (alpha-glucosidase)	Solanum tuberosum	TC176370					Cell suspension culture
1453	Proteins acting on cell wall polysaccharides	glycoside hydrolase (GH)	glycoside hydrolase family 32 - GH32 (beta-fructofuranosidase)	Solanum tuberosum	TC172847	Leaves
1454	Proteins acting on cell wall polysaccharides	glycoside hydrolase (GH)	glycoside hydrolase family 35 - GH35 (beta-galactosidase)	Solanum tuberosum	TC176788	Leaves
1455	Proteins acting on cell wall polysaccharides	glycoside hydrolase (GH)	glycoside hydrolase family 35 - GH35 (beta-galactosidase)	Solanum tuberosum	TC168294	Leaves
1456	Proteins acting on cell wall polysaccharides	glycoside hydrolase (GH)	glycoside hydrolase family 38 - GH38 (alpha-mannosidase)	Solanum tuberosum	TC177199	Leaves
1457	Proteins with interaction domains (with proteins or polysaccharides)	LRR protein	PGIP1 (LRR domains)	Arabidopsis thaliana	AT5G06860	Leaves
1458	Proteins acting on cell wall polysaccharides	glycoside hydrolase (GH)	glycoside hydrolase family 79 - GH79 (endo-beta-glucuronidase/heparanase)	Solanum tuberosum	TC182237	Leaves
1459	Proteins acting on cell wall polysaccharides	glycoside hydrolase (GH)	glycoside hydrolase family 9 - GH9	Solanum tuberosum	TC173565	Leaves
1460	Proteins acting on cell wall polysaccharides	polysaccharide lyase (PL)	polysaccharide lyase family 1 - PL1 (pectate lyase)	Solanum tuberosum	TC166701	Leaves
1461	Proteins acting on cell wall polysaccharides		homologous to A. thaliana PMR5 (Powdery Mildew Resistant) (carbohydrate acylation)	Solanum tuberosum	TC176370	Leaves
1462	Proteins related to lipid metabolism	GDSL family	lipase acylhydrolase (GDSL family)	Solanum tuberosum	TC166895	Leaves
1463	Proteins related to lipid metabolism	GDSL family	lipase acylhydrolase (GDSL family)	Solanum tuberosum	TC190922	Leaves	Roots	Stem	Seedlings	Cell suspension culture	Hypocotyl
1464	Proteins related to lipid metabolism	GDSL family	lipase acylhydrolase (GDSL family)	Solanum tuberosum	TC172455	Leaves
1465	Proteins related to lipid metabolism	lipid transfer protein (LTP)	lipid transfer protein/trypsin-alpha amylase inhibitor	Solanum tuberosum	TC178677	Leaves
1466	Proteins related to lipid metabolism		expressed protein (MD-2-related lipid-recognition (ML) domain)	Solanum tuberosum	TC172455	Leaves
1467	Proteins related to lipid metabolism		phospholipase (patatin-like)	Solanum tuberosum	TC172455	Leaves
1468	Proteins related to lipid metabolism		phospholipase D	Solanum tuberosum	TC172455	Leaves
1469	Proteins with interaction domains (with proteins or polysaccharides)	protease inhibitor	inhibitor family I25 (cystatin family) (subfamily I25B unassigned peptidase inhibitor homologues, MEROPS)	Solanum tuberosum	TC183181	Leaves
1470	Proteins with interaction domains (with proteins or polysaccharides)	protease inhibitor	potato type II proteinase inhibitor	Solanum tuberosum	TC186362	Leaves
1471	Proteins with interaction domains (with proteins or polysaccharides)		expressed protein (Barwin domain, defense protein)	Solanum tuberosum	TC186362	Leaves
1472	Proteins with interaction domains (with proteins or polysaccharides)	protease inhibitor	trypsin and protease inhibitor	Solanum tuberosum	CX161954	Leaves
1473	Proteins with interaction domains (with proteins or polysaccharides)	protease inhibitor	trypsin and protease inhibitor	Solanum tuberosum	TC189437	Leaves
1474	Proteins with interaction domains (with proteins or polysaccharides)	protease inhibitor	trypsin and protease inhibitor	Solanum tuberosum	TC166762	Leaves
1475	Proteins with interaction domains (with proteins or polysaccharides)		expressed protein (Chitin recognition domain)	Solanum tuberosum	TC177341	Leaves
1476	Proteins with interaction domains (with proteins or polysaccharides)	LRR protein	expressed protein (LRR domains)	Solanum tuberosum	TC183017	Leaves
1477	Proteins with interaction domains (with proteins or polysaccharides)	LRR protein	expressed protein (LRR domains)	Solanum tuberosum	TC165802	Leaves
1478	Proteins acting on cell wall polysaccharides	glycoside hydrolase (GH)	glycoside hydrolase family 16 - GH16 (endoxyloglucan transferase) (At-XTH27)	Arabidopsis thaliana	AT2G01850	Leaves
1479	Proteins with interaction domains (with proteins or polysaccharides)	LRR protein	PGIP2 (LRR domains)	Arabidopsis thaliana	AT5G06870	Leaves
1480	Proteins with interaction domains (with proteins or polysaccharides)	LRR protein	expressed protein (LRR domains)	Solanum tuberosum	BG597038	Leaves
1481	Proteins with interaction domains (with proteins or polysaccharides)	LRR protein	expressed protein (LRR domains)	Solanum tuberosum	TC176971	Leaves
1482	Proteins with interaction domains (with proteins or polysaccharides)	LRR protein	expressed protein (LRR domains)	Solanum tuberosum	TC174920	Leaves
1483	Signaling	fasciclin-like arabinogalactan protein (FLA)	fasciclin-like arabinogalactan protein	Solanum tuberosum	TC166245	Leaves
1484	Unknown function		expressed protein	Solanum tuberosum	W1PZ29				Seedlings
1485	Unknown function		expressed protein	Solanum tuberosum	W1PYU5	Leaves	Roots	Stem		Cell suspension culture	Hypocotyl
1486	Unknown function		expressed protein (Gnk2-homologous domain, antifungal protein of Ginkgo seeds)	Solanum tuberosum	W1PWL8	Leaves
1487	Unknown function		expressed protein (DUF568)	Solanum tuberosum	W1PV31	Leaves
1488	Unknown function		expressed protein (DUF642)	Solanum tuberosum	W1PPZ8	Leaves
1489	Unknown function		expressed protein (DUF642)	Solanum tuberosum	W1PNA4	Leaves
1490	Proteins with interaction domains (with proteins or polysaccharides)	LRR protein	expressed protein (LRR domains)	Arabidopsis thaliana	AT5G12940	Leaves
1491	Unknown function		expressed protein (DUF642)	Solanum tuberosum	W1PJH3	Leaves
1492	Unknown function		expressed protein (SOUL heme-binding domain)	Solanum tuberosum	W1PJH2	Leaves
1493	Miscellaneous	dirigent protein	dirigent protein	Gossypium hirsutum	Cotton_D_gene_10025549			Stem
1494	Miscellaneous	purple acid phosphatase (PAP)	purple acid phosphatase	Gossypium hirsutum	Cotton_D_gene_10016522			Stem
1495	Miscellaneous	purple acid phosphatase (PAP)	purple acid phosphatase	Gossypium hirsutum	Cotton_D_gene_10034022			Stem
1496	Miscellaneous	purple acid phosphatase (PAP)	purple acid phosphatase	Gossypium hirsutum	Cotton_D_gene_10026923			Stem
1497	Proteins acting on cell wall polysaccharides	metallophosphoesterase	metallophosphoesterase	Gossypium hirsutum	Cotton_D_gene_10015961			Stem
1498	Miscellaneous		carbonic anhydrase	Gossypium hirsutum	Cotton_D_gene_10026923			Stem
1499	Miscellaneous		cysteine-rich secretory protein	Gossypium hirsutum	Cotton_D_gene_10026923			Stem
1500	Miscellaneous		cysteine-rich secretory protein	Gossypium hirsutum	Cotton_D_gene_10026923			Stem
1501	Proteases	Asp protease	Asp protease (pepsin family) (Peptidase family A1, subfamily A1B, non-peptidase homologues, MEROPS) (homologous to carrot EDGP and tomato XEGIP)	Arabidopsis thaliana	AT1G03220			Stem
1502	Miscellaneous		germin (cupin domain)	Gossypium hirsutum	Cotton_D_gene_10037323			Stem
1503	Miscellaneous		germin (cupin domain)	Gossypium hirsutum	Cotton_D_gene_10035418			Stem
1504	Miscellaneous		germin (cupin domain)	Gossypium hirsutum	Cotton_D_gene_10004068			Stem
1505	Miscellaneous		germin (cupin domain)	Gossypium hirsutum	Cotton_D_gene_10004043			Stem
1506	Miscellaneous		homologous to dienelactone hydrolase	Gossypium hirsutum	Cotton_D_gene_10004043			Stem
1507	Miscellaneous		homologous to rapid alkalinization factor (RALF)	Gossypium hirsutum	Cotton_D_gene_10004043			Stem
1508	Miscellaneous		homologous to rapid alkalinization factor (RALF)	Gossypium hirsutum	Cotton_D_gene_10004043			Stem
1509	Miscellaneous		phosphate-induced (phi) protein 1	Gossypium hirsutum	Cotton_D_gene_10030668			Stem
1510	Oxido-reductases	berberine-bridge oxido-reductase	berberine-bridge enzyme (S)-reticulin:oxygen oxido-reductase	Gossypium hirsutum	Cotton_D_gene_10021008			Stem
1511	Proteases	Asp protease	Asp protease (pepsin family) (Peptidase family A1, subfamily A1B, non-peptidase homologues, MEROPS) (homologous to carrot EDGP and tomato XEGIP)	Arabidopsis thaliana	AT1G03230			Stem
1512	Oxido-reductases	berberine-bridge oxido-reductase	berberine-bridge enzyme (S)-reticulin:oxygen oxido-reductase	Gossypium hirsutum	Cotton_D_gene_10031170			Stem
1513	Oxido-reductases	berberine-bridge oxido-reductase	berberine-bridge enzyme (S)-reticulin:oxygen oxido-reductase	Gossypium hirsutum	Cotton_D_gene_10014527			Stem
1514	Oxido-reductases	multicopper oxidase	multicopper oxidase	Gossypium hirsutum	Cotton_D_gene_10024265			Stem
1515	Oxido-reductases	blue copper binding protein	plastocyanin (blue copper binding protein)	Gossypium hirsutum	Cotton_D_gene_10032719			Stem
1516	Oxido-reductases	blue copper binding protein	plastocyanin (blue copper binding protein)	Gossypium hirsutum	Cotton_D_gene_10038572			Stem
1517	Oxido-reductases	blue copper binding protein	plastocyanin (blue copper binding protein)	Gossypium hirsutum	Cotton_D_gene_10026911			Stem
1518	Oxido-reductases	laccase	laccase	Gossypium hirsutum	Cotton_D_gene_10026072			Stem
1519	Oxido-reductases	multicopper oxidase	multicopper oxidase	Gossypium hirsutum	Cotton_D_gene_10023571			Stem
1520	Oxido-reductases	multicopper oxidase	multicopper oxidase	Gossypium hirsutum	Cotton_D_gene_10033947			Stem
1521	Oxido-reductases	multicopper oxidase	multicopper oxidase	Gossypium hirsutum	Cotton_D_gene_10015446			Stem
1522	Proteases	Asp protease	Asp protease (pepsin family) (Peptidase family A1, subfamily A1B, non-peptidase homologues, MEROPS) (homologous to carrot EDGP and tomato XEGIP)	Arabidopsis thaliana	AT5G19110			Stem
1523	Oxido-reductases	multicopper oxidase	multicopper oxidase	Gossypium hirsutum	Cotton_D_gene_10000279			Stem
1524	Oxido-reductases	multicopper oxidase	multicopper oxidase	Gossypium hirsutum	Cotton_D_gene_10024203			Stem
1525	Oxido-reductases	class III peroxidases	peroxidase (GhPrx25)	Gossypium hirsutum	Cotton_D_gene_10018695			Stem
1526	Oxido-reductases	class III peroxidases	peroxidase (GhPrx10)	Gossypium hirsutum	Cotton_D_gene_10017319			Stem
1527	Oxido-reductases	class III peroxidases	peroxidase (GhPrx40)	Gossypium hirsutum	Cotton_D_gene_10039675			Stem
1528	Oxido-reductases	class III peroxidases	peroxidase (GhPrx33)	Gossypium hirsutum	Cotton_D_gene_10019962			Stem
1529	Oxido-reductases	class III peroxidases	peroxidase (GhPrx41)	Gossypium hirsutum	Cotton_D_gene_10017324			Stem
1530	Oxido-reductases		expressed protein (thioredoxin fold)	Gossypium hirsutum	Bradi1g77140			Stem
1531	Proteases	Asp protease	Asp protease (Peptidase family A1)	Gossypium hirsutum	Cotton_D_gene_10020542			Stem
1532	Proteases	Asp protease	Asp protease (peptidase A1)	Gossypium hirsutum	Cotton_D_gene_10039296			Stem
1533	Proteins with interaction domains (with proteins or polysaccharides)	pectin methyl esterase inhibitor (PMEI)	plant invertase/pectin methylesterase inhibitor (PMEI-like)	Arabidopsis thaliana	AT1G14890			Stem
1534	Proteases	Cys protease	Cys protease (papain family) (Peptidase family C1A)	Gossypium hirsutum	Cotton_D_gene_10026806			Stem
1535	Proteases	Ser carboxypeptidase	Ser carboxypeptidase (Peptidase family S10)	Gossypium hirsutum	Cotton_D_gene_10000809Cotton_D_gene_10028973			Stem
1536	Proteases	Ser carboxypeptidase	Ser carboxypeptidase (Peptidase family S10)	Gossypium hirsutum	Cotton_D_gene_10015283			Stem
1537	Proteases	peptidase family S28	Pro-Xaa carboxypeptidase	Gossypium hirsutum	Cotton_D_gene_10001487			Stem
1538	Proteases	Ser protease	Ser protease (subtilisin) (Peptidase family S8)	Gossypium hirsutum	Cotton_D_gene_10040231			Stem
1539	Proteases	peptidase family S28	Pro-Xaa carboxypeptidase	Gossypium hirsutum	Cotton_D_gene_10034374			Stem
1540	Proteins acting on cell wall polysaccharides	carbohydrate esterase (CE)	carbohydrate esterase family 8 - CE8 (pectin methylesterase - PME)	Gossypium hirsutum	Cotton_D_gene_10015139			Stem
1541	Proteins acting on cell wall polysaccharides	carbohydrate esterase (CE)	carbohydrate esterase family 8 - CE8 (pectin methylesterase - PME)	Gossypium hirsutum	Cotton_D_gene_10032629			Stem
1542	Proteins with interaction domains (with proteins or polysaccharides)	pectin methyl esterase inhibitor (PMEI)	plant invertase/pectin methylesterase inhibitor (PMEI)	Arabidopsis thaliana	AT1G23205			Stem
1543	Proteins acting on cell wall polysaccharides	carbohydrate esterase (CE)	carbohydrate esterase family 8 - CE8 (pectin methylesterase - PME)	Gossypium hirsutum	Cotton_D_gene_10037291			Stem
1544	Proteins acting on cell wall polysaccharides	carbohydrate esterase (CE)	carbohydrate esterase family 8 - CE8 (pectin methylesterase - PME)	Gossypium hirsutum	Cotton_D_gene_10035872			Stem
1545	Proteins acting on cell wall polysaccharides	glycoside hydrolase (GH)	glycoside hydrolase family 16 - GH16 (endoxyloglucan transferase)	Gossypium hirsutum	Cotton_D_gene_10032947			Stem
1546	Proteins acting on cell wall polysaccharides	glycoside hydrolase (GH)	glycoside hydrolase family 16 - GH16 (endoxyloglucan transferase)	Gossypium hirsutum	Cotton_D_gene_10001483			Stem
1547	Proteins acting on cell wall polysaccharides	glycoside hydrolase (GH)	glycoside hydrolase family 16 - GH16 (endoxyloglucan transferase)	Gossypium hirsutum	Cotton_D_gene_10032837			Stem
1548	Proteins acting on cell wall polysaccharides	glycoside hydrolase (GH)	glycoside hydrolase family 17 - GH17 (beta-1,3-glucosidase)	Gossypium hirsutum	Cotton_D_gene_10002229			Stem
1549	Proteins acting on cell wall polysaccharides	glycoside hydrolase (GH)	glycoside hydrolase family 17 - GH17 (beta-1,3-glucosidase)	Gossypium hirsutum	Cotton_D_gene_10037470			Stem
1550	Proteins acting on cell wall polysaccharides	glycoside hydrolase (GH)	glycoside hydrolase family 17 - GH17 (beta-1,3-glucosidase)	Gossypium hirsutum	Cotton_D_gene_10001184			Stem
1551	Proteins acting on cell wall polysaccharides	glycoside hydrolase (GH)	glycoside hydrolase family 17 - GH17 (beta-1,3-glucosidase)	Gossypium hirsutum	Cotton_D_gene_10013209			Stem
1552	Proteins acting on cell wall polysaccharides	glycoside hydrolase (GH)	glycoside hydrolase family 17 - GH17 (beta-1,3-glucosidase)	Gossypium hirsutum	Cotton_D_gene_10017109			Stem
1553	Proteins with interaction domains (with proteins or polysaccharides)	pectin methyl esterase inhibitor (PMEI)	plant invertase/pectin methylesterase inhibitor (PMEI) (INH)	Arabidopsis thaliana	AT1G47960			Stem
1554	Proteins acting on cell wall polysaccharides	glycoside hydrolase (GH)	glycoside hydrolase family 17 - GH17 (beta-1,3-glucosidase)	Gossypium hirsutum	Cotton_D_gene_10025342			Stem
1555	Proteins acting on cell wall polysaccharides	glycoside hydrolase (GH)	glycoside hydrolase family 17 - GH17 (beta-1,3-glucosidase)	Gossypium hirsutum	Cotton_D_gene_10034620			Stem
1556	Proteins acting on cell wall polysaccharides	glycoside hydrolase (GH)	glycoside hydrolase family 17 - GH17 (beta-1,3-glucosidase)	Gossypium hirsutum	Cotton_D_gene_10016755			Stem
1557	Proteins acting on cell wall polysaccharides	glycoside hydrolase (GH)	glycoside hydrolase family 3 - GH3	Gossypium hirsutum	Cotton_D_gene_10023999			Stem
1558	Proteins acting on cell wall polysaccharides	glycoside hydrolase (GH)	glycoside hydrolase family 3 - GH3	Gossypium hirsutum	Cotton_D_gene_10015827			Stem
1559	Proteins acting on cell wall polysaccharides	glycoside hydrolase (GH)	glycoside hydrolase family 3 - GH3	Gossypium hirsutum	Cotton_D_gene_10039910			Stem
1560	Proteins acting on cell wall polysaccharides	glycoside hydrolase (GH)	glycoside hydrolase family 3 - GH3	Gossypium hirsutum	Cotton_D_gene_10029587			Stem
1561	Proteins acting on cell wall polysaccharides	glycoside hydrolase (GH)	glycoside hydrolase family 3 - GH3	Gossypium hirsutum	Cotton_D_gene_10032020			Stem
1562	Proteins acting on cell wall polysaccharides	glycoside hydrolase (GH)	glycoside hydrolase family 3 - GH3	Gossypium hirsutum	Cotton_D_gene_10015679			Stem
1563	Proteins acting on cell wall polysaccharides	glycoside hydrolase (GH)	glycoside hydrolase family 3 - GH3	Gossypium hirsutum	Cotton_D_gene_10039911			Stem
1564	Proteins with interaction domains (with proteins or polysaccharides)	pectin methyl esterase inhibitor (PMEI)	plant invertase/pectin methylesterase inhibitor (PMEI-like)	Arabidopsis thaliana	AT2G47050			Stem
1565	Proteins acting on cell wall polysaccharides	glycoside hydrolase (GH)	glycoside hydrolase family 3 - GH3	Gossypium hirsutum	Cotton_D_gene_10021277			Stem
1566	Proteins acting on cell wall polysaccharides	glycoside hydrolase (GH)	glycoside hydrolase family 31 - GH31 (alpha-glucosidase)	Gossypium hirsutum	Cotton_D_gene_10032854			Stem
1567	Proteins acting on cell wall polysaccharides	glycoside hydrolase (GH)	glycoside hydrolase family 31 - GH31 (alpha-glucosidase)	Gossypium hirsutum	Cotton_D_gene_10003107			Stem
1568	Proteins acting on cell wall polysaccharides	glycoside hydrolase (GH)	glycoside hydrolase family 32 - GH32	Gossypium hirsutum	Cotton_D_gene_10026339			Stem
1569	Proteins acting on cell wall polysaccharides	glycoside hydrolase (GH)	glycoside hydrolase family 32 - GH32	Gossypium hirsutum	Cotton_D_gene_10024467			Stem
1570	Proteins acting on cell wall polysaccharides	glycoside hydrolase (GH)	glycoside hydrolase family 32 - GH32	Gossypium hirsutum	Cotton_D_gene_10032343			Stem
1571	Proteins acting on cell wall polysaccharides	glycoside hydrolase (GH)	glycoside hydrolase family 32 - GH32	Gossypium hirsutum	Cotton_D_gene_10015447			Stem
1572	Proteins acting on cell wall polysaccharides	glycoside hydrolase (GH)	glycoside hydrolase family 35 - GH35 (beta-galactosidase)	Gossypium hirsutum	Cotton_D_gene_10019013			Stem
1573	Proteins acting on cell wall polysaccharides	glycoside hydrolase (GH)	glycoside hydrolase family 35 - GH35 (beta-galactosidase)	Gossypium hirsutum	Cotton_D_gene_10014291			Stem
1574	Proteins acting on cell wall polysaccharides	glycoside hydrolase (GH)	glycoside hydrolase family 38 - GH38 (alpha-mannosidase)	Gossypium hirsutum	Cotton_D_gene_10008412			Stem
1575	Proteins with interaction domains (with proteins or polysaccharides)	pectin methyl esterase inhibitor (PMEI)	plant invertase/pectin methylesterase inhibitor (PMEI-like)	Arabidopsis thaliana	AT4G15750			Stem
1576	Proteins acting on cell wall polysaccharides	glycoside hydrolase (GH)	glycoside hydrolase family 38 - GH38 (alpha-mannosidase)	Gossypium hirsutum	Cotton_D_gene_10032378			Stem
1577	Proteins acting on cell wall polysaccharides	glycoside hydrolase (GH)	glycoside hydrolase family 38 - GH38 (alpha-mannosidase)	Gossypium hirsutum	Cotton_D_gene_10011832			Stem
1578	Proteins acting on cell wall polysaccharides	glycoside hydrolase (GH)	glycoside hydrolase family 38 - GH38 (alpha-mannosidase)	Gossypium hirsutum	Cotton_D_gene_10026954			Stem
1579	Proteins acting on cell wall polysaccharides	glycoside hydrolase (GH)	glycoside hydrolase family 51 - GH51 (alpha-arabinofuranosidase)	Gossypium hirsutum	Cotton_D_gene_10033394			Stem
1580	Proteins acting on cell wall polysaccharides	glycoside hydrolase (GH)	glycoside hydrolase family 79 - GH79 (endo-beta-glucuronidase/heparanase)	Gossypium hirsutum	Cotton_D_gene_10016528			Stem
1581	Proteins acting on cell wall polysaccharides	glycoside hydrolase (GH)	glycoside hydrolase family 79 - GH79 (endo-beta-glucuronidase/heparanase)	Gossypium hirsutum	Cotton_D_gene_10004546			Stem
1582	Proteins acting on cell wall polysaccharides		expressed protein (pectin lyase fold)	Gossypium hirsutum	Cotton_D_gene_10011602			Stem
1583	Proteins related to lipid metabolism	GDSL family	lipase acylhydrolase (GDSL family)	Gossypium hirsutum	Cotton_D_gene_10040837			Stem
1584	Proteins related to lipid metabolism	GDSL family	lipase acylhydrolase (GDSL family)	Gossypium hirsutum	Cotton_D_gene_10019387			Stem
1585	Proteins related to lipid metabolism	lipid transfer protein (LTP)	lipid transfer protein	Gossypium hirsutum	Cotton_D_gene_10009564			Stem
1586	Proteins acting on cell wall polysaccharides	glycoside hydrolase (GH)	glycoside hydrolase family 16 - GH16 (endoxyloglucan transferase) (At-XTH31)	Arabidopsis thaliana	AT3G44990			Stem
1587	Proteins with interaction domains (with proteins or polysaccharides)	pectin methyl esterase inhibitor (PMEI)	plant invertase/pectin methylesterase inhibitor (PMEI) (AtPMEI7)	Arabidopsis thaliana	AT4G25260			Stem
1588	Proteins related to lipid metabolism	lipid transfer protein (LTP)	lipid transfer protein	Gossypium hirsutum	Cotton_D_gene_10005290			Stem
1589	Proteins related to lipid metabolism	lipid transfer protein (LTP)	lipid transfer protein/trypsin-alpha amylase inhibitor	Gossypium hirsutum	Cotton_D_gene_10036321			Stem
1590	Proteins related to lipid metabolism	lipid transfer protein (LTP)	lipid transfer protein/trypsin-alpha amylase inhibitor	Gossypium hirsutum	Cotton_D_gene_10005288			Stem
1591	Proteins related to lipid metabolism		glycerophosphoryl diester phosphodiesterase	Gossypium hirsutum	Cotton_D_gene_10024930			Stem
1592	Proteins related to lipid metabolism		phospholipase D	Gossypium hirsutum	Cotton_D_gene_10024930			Stem
1593	Proteins with interaction domains (with proteins or polysaccharides)	lectin	lectin (D-mannose)	Gossypium hirsutum	Cotton_D_gene_10001623			Stem
1594	Proteins with interaction domains (with proteins or polysaccharides)	LRR protein	expressed protein (LRR domains)	Gossypium hirsutum	Cotton_D_gene_10015213			Stem
1595	Proteins with interaction domains (with proteins or polysaccharides)	LRR protein	expressed protein (LRR domains)	Gossypium hirsutum	Cotton_D_gene_10020440			Stem
1596	Proteins with interaction domains (with proteins or polysaccharides)		expressed protein (LysM domain)	Gossypium hirsutum	Cotton_D_gene_10007277			Stem
1597	Signaling	COBRA-like	COBRA-like	Gossypium hirsutum	Cotton_D_gene_10005220			Stem
1598	Proteins with interaction domains (with proteins or polysaccharides)	pectin methyl esterase inhibitor (PMEI)	plant invertase/pectin methylesterase inhibitor (PMEI-like)	Arabidopsis thaliana	AT5G46940			Stem
1599	Signaling	fasciclin-like arabinogalactan protein (FLA)	fasciclin-like arabinogalactan protein	Gossypium hirsutum	Cotton_D_gene_10034771			Stem
1600	Signaling	fasciclin-like arabinogalactan protein (FLA)	fasciclin-like arabinogalactan protein	Gossypium hirsutum	Cotton_D_gene_10000900			Stem
1601	Signaling	fasciclin-like arabinogalactan protein (FLA)	fasciclin-like arabinogalactan protein	Gossypium hirsutum	Cotton_D_gene_10028380			Stem
1602	Signaling	fasciclin-like arabinogalactan protein (FLA)	fasciclin-like arabinogalactan protein	Gossypium hirsutum	Cotton_D_gene_10015846			Stem
1603	Signaling	fasciclin-like arabinogalactan protein (FLA)	fasciclin-like arabinogalactan protein	Gossypium hirsutum	Cotton_D_gene_10025204			Stem
1604	Signaling	fasciclin-like arabinogalactan protein (FLA)	fasciclin-like arabinogalactan protein	Gossypium hirsutum	Cotton_D_gene_10029797			Stem
1605	Signaling	fasciclin-like arabinogalactan protein (FLA)	fasciclin-like arabinogalactan protein	Gossypium hirsutum	Cotton_D_gene_10023007			Stem
1606	Signaling	fasciclin-like arabinogalactan protein (FLA)	fasciclin-like arabinogalactan protein	Gossypium hirsutum	Cotton_D_gene_10023812			Stem
1607	Signaling	fasciclin-like arabinogalactan protein (FLA)	fasciclin-like arabinogalactan protein	Gossypium hirsutum	Cotton_D_gene_10004214			Stem
1608	Signaling	fasciclin-like arabinogalactan protein (FLA)	fasciclin-like arabinogalactan protein	Gossypium hirsutum	Cotton_D_gene_10024985			Stem
1609	Proteins with interaction domains (with proteins or polysaccharides)	pectin methyl esterase inhibitor (PMEI)	plant invertase/pectin methylesterase inhibitor (PMEI-like)	Arabidopsis thaliana	AT5G46960			Stem
1610	Proteins with interaction domains (with proteins or polysaccharides)	LRR-RLK	leucine-rich repeat receptor protein kinase	Gossypium hirsutum	Cotton_D_gene_10013363			Stem
1611	Proteins with interaction domains (with proteins or polysaccharides)	LRR-RLK	leucine-rich repeat receptor protein kinase	Gossypium hirsutum	Cotton_D_gene_10007821			Stem
1612	Unknown function		expressed protein	Gossypium hirsutum	W1PIU9			Stem
1613	Unknown function		expressed protein	Gossypium hirsutum	W1PFK0			Stem
1614	Unknown function		expressed protein	Gossypium hirsutum	W1PF21			Stem
1615	Unknown function		expressed protein (ferritin-like domain)	Gossypium hirsutum	W1PEV4			Stem
1616	Unknown function		expressed protein (DUF642)	Gossypium hirsutum	W1PAM9			Stem
1617	Unknown function		expressed protein (DUF1680)	Gossypium hirsutum	W1P5J2			Stem
1618	Unknown function		expressed protein (cyclase domain)	Gossypium hirsutum	W1P4L3			Stem
1619	Unknown function		expressed protein (cyclase domain)	Gossypium hirsutum	W1P2U5			Stem
1620	Proteins with interaction domains (with proteins or polysaccharides)	pectin methyl esterase inhibitor (PMEI)	plant invertase/pectin methylesterase inhibitor (PMEI) (INH)	Arabidopsis thaliana	AT5G64620
1621	Unknown function		expressed protein (DUF303)	Brachypodium distachyon	W1P1C0
1622	Proteins with interaction domains (with proteins or polysaccharides)	LRR-RLK	leucine-rich repeat receptor protein kinase	Brachypodium distachyon	Bradi1g11430
1623	Miscellaneous		germin (cupin domain)	Brachypodium distachyon	Bradi1g11930
1624	Proteins related to lipid metabolism		glycerophosphoryl diester phosphodiesterase	Brachypodium distachyon	Bradi1g14983
1625	Miscellaneous		ribonuclease T2	Brachypodium distachyon	Bradi1g37920
1626	Proteins acting on cell wall polysaccharides	glycoside hydrolase (GH)	glycoside hydrolase family 17 - GH17 (beta-1,3-glucosidase)	Brachypodium distachyon	Bradi1g23640	Leaves
1627	Unknown function		expressed protein (DUF538)	Brachypodium distachyon	W1NRJ1					Cell suspension culture
1628	Proteins with interaction domains (with proteins or polysaccharides)	protease inhibitor	inhibitor family I3 (Kunitz-P family) (subfamily I3A unassigned peptidase inhibitor homologues, MEROPS)	Arabidopsis thaliana	AT1G73260						Hypocotyl
1629	Proteins with interaction domains (with proteins or polysaccharides)	protease inhibitor	proteinase inhibitor family I9	Brachypodium distachyon	Bradi1g28940						Hypocotyl
1630	Unknown function		expressed protein (DUF1680)	Brachypodium distachyon	W1NPN1						Hypocotyl
1631	Miscellaneous		acid phosphatase (class B)	Brachypodium distachyon	Bradi1g37920						Hypocotyl
1632	Oxido-reductases	class III peroxidases	peroxidase (BdiPrx23)	Brachypodium distachyon	Bradi1g38290						Hypocotyl
1633	Proteins with interaction domains (with proteins or polysaccharides)		expressed protein (LysM domain)	Brachypodium distachyon	Bradi1g46200						Hypocotyl
1634	Unknown function		expressed protein	Brachypodium distachyon	W1NN13						Hypocotyl
1635	Proteins related to lipid metabolism	GDSL family	lipase acylhydrolase (GDSL family)	Brachypodium distachyon	Bradi1g49000						Hypocotyl
1636	Unknown function		expressed protein	Brachypodium distachyon	W1NJN7						Hypocotyl
1637	Proteins with interaction domains (with proteins or polysaccharides)	protease inhibitor	inhibitor family I3 (Kunitz trypsin inibitor family) (subfamily I03.030, MEROPS)	Arabidopsis thaliana	AT1G17860	Leaves	Roots				Hypocotyl
1638	Proteins acting on cell wall polysaccharides	glycoside hydrolase (GH)	glycoside hydrolase family 89 - GH89 (N-acetylglucosaminidase)	Brachypodium distachyon	Bradi1g62007						Hypocotyl
1639	Unknown function		expressed protein (ferritin-like domain)	Brachypodium distachyon	W1NG77						Hypocotyl
1640	Unknown function		expressed protein (PA domain)	Brachypodium distachyon	W1NEN6						Hypocotyl
1641	Signaling		lectin receptor kinase (malectin domain)	Brachypodium distachyon	Bradi1g63320						Hypocotyl
1642	Unknown function		expressed protein (homologous to phloem filament protein 1 of Cucurbita phloem)	Brachypodium distachyon	W1NE06						Hypocotyl
1643	Unknown function		late embryogenesis abundant protein (LEA)	Brachypodium distachyon	W0TS91						Hypocotyl
1644	Proteins with interaction domains (with proteins or polysaccharides)	lectin	lectin (malectin)	Brachypodium distachyon	Bradi1g76910						Hypocotyl
1645	Oxido-reductases	class III peroxidases	peroxidase (BdiPrx49)	Brachypodium distachyon	Bradi1g77140						Hypocotyl
1646	Proteins with interaction domains (with proteins or polysaccharides)	protease inhibitor	inhibitor family I3 (Kunitz-P family) (family I3 unassigned peptidase inhibitor homologues, MEROPS)	Arabidopsis thaliana	AT3G04330	Leaves	Roots	Stem			Hypocotyl
1647	Proteases	Asp protease	Asp protease (Peptidase family A1)	Brachypodium distachyon	Bradi2g02140						Hypocotyl
1648	Structural proteins	leucine-rich repeat extensin (LRX)	LRR-extensin	Brachypodium distachyon	Bradi2g05080						Hypocotyl
1649	Oxido-reductases		expressed protein (FAD binding domain)	Brachypodium distachyon	Bradi1g77140						Hypocotyl
1650	Proteins acting on cell wall polysaccharides	PNGase A	Peptide-N4-(N-acetyl-beta-glucosaminyl) asparagine amidase A	Brachypodium distachyon	Bradi2g06570						Hypocotyl
1651	Unknown function		expressed protein (SOUL heme-binding domain)	Brachypodium distachyon	W0I5X0						Hypocotyl
1652	Proteins related to lipid metabolism	GDSL family	lipase acylhydrolase (GDSL family)	Brachypodium distachyon	Bradi2g06940						Hypocotyl
1653	Oxido-reductases	class III peroxidases	peroxidase (BdiPrx52)	Brachypodium distachyon	Bradi2g09600						Hypocotyl
1654	Oxido-reductases	class III peroxidases	peroxidase (BdiPrx57)	Brachypodium distachyon	Bradi2g10150						Hypocotyl
1655	Oxido-reductases	class III peroxidases	peroxidase (BdiPrx64)	Brachypodium distachyon	Bradi2g12192						Hypocotyl
1656	Proteins with interaction domains (with proteins or polysaccharides)	protease inhibitor	inhibitor family I18 (family I18 unassigned peptidase inhibitor homologues, MEROPS) (ATTI7)	Arabidopsis thaliana	AT1G47540						Hypocotyl
1657	Proteins acting on cell wall polysaccharides	glycoside hydrolase (GH)	glycoside hydrolase family 17 - GH17 (beta-1,3-glucosidase)	Brachypodium distachyon	Bradi2g49330		Roots
1658	Proteins related to lipid metabolism		glycerophosphoryl diester phosphodiesterase	Brachypodium distachyon	Bradi2g50710						Hypocotyl
1659	Unknown function		expressed protein (DUF1680)	Brachypodium distachyon	V9NZ72						Hypocotyl
1660	Proteins acting on cell wall polysaccharides	expansin	expansin	Brachypodium distachyon	Bradi3g09930						Hypocotyl
1661	Proteins with interaction domains (with proteins or polysaccharides)		expressed protein (X8 domain that may be involved in carbohydrate binding)	Brachypodium distachyon	Bradi3g14430						Hypocotyl
1662	Oxido-reductases	class III peroxidases	peroxidase (BdiPrx110)	Brachypodium distachyon	Bradi3g33940						Hypocotyl
1663	Proteins with interaction domains (with proteins or polysaccharides)	protease inhibitor	inhibitor family I18 (family I18 unassigned peptidase inhibitor homologues, MEROPS) (ATTI4)	Arabidopsis thaliana	AT2G43535						Hypocotyl
1664	Unknown function		expressed protein (DUF568)	Brachypodium distachyon	V7D253						Hypocotyl
1665	Proteins with interaction domains (with proteins or polysaccharides)	pectin methyl esterase inhibitor (PMEI)	plant invertase/pectin methylesterase inhibitor (PMEI)	Brachypodium distachyon	Bradi3g45100						Hypocotyl
1666	Proteases	Cys protease	peptidase family C13 (legumain family)	Brachypodium distachyon	Bradi3g50100						Hypocotyl
1667	Proteins with interaction domains (with proteins or polysaccharides)	LRR-RLK	leucine-rich repeat receptor protein kinase	Brachypodium distachyon	Bradi3g53350						Hypocotyl
1668	Proteins related to lipid metabolism		expressed protein (phospholipase C, phosphatidylinositol-specific, X domain)	Brachypodium distachyon	Bradi4g08470						Hypocotyl
1669	Proteins acting on cell wall polysaccharides	glycoside hydrolase (GH)	glycoside hydrolase family 17 - GH17 (beta-1,3-glucosidase)	Brachypodium distachyon	Bradi4g09230						Hypocotyl
1670	Proteins with interaction domains (with proteins or polysaccharides)	LRR-RLK	leucine-rich repeat receptor protein kinase	Brachypodium distachyon	Bradi4g19600						Hypocotyl
1671	Unknown function		expressed protein (DUF538)	Brachypodium distachyon	V7CYE2						Hypocotyl
1672	Oxido-reductases	class III peroxidases	peroxidase (BdiPrx118)	Brachypodium distachyon	Bradi4g22660						Hypocotyl
1673	Proteins related to lipid metabolism		expressed protein (phospholipase C, phosphatidylinositol-specific, X domain)	Brachypodium distachyon	Bradi4g27280						Hypocotyl
1674	Proteins with interaction domains (with proteins or polysaccharides)	protease inhibitor	proteinase inhibitor family I25 (phytostatin) (cystatin family, I25.014, MEROPS) (AtCYS-3)	Arabidopsis thaliana	AT2G40880						Hypocotyl
1675	Unknown function		expressed protein (PA domain)	Brachypodium distachyon	V7CX68						Hypocotyl
1676	Unknown function		expressed protein	Brachypodium distachyon	V7CUM3						Hypocotyl
1677	Oxido-reductases		expressed protein (thioredoxin fold)	Brachypodium distachyon	Bradi1g77140		Roots			Cell suspension culture
1678	Oxido-reductases		amine oxidase	Brachypodium distachyon	Bradi5g04070						Hypocotyl
1679	Unknown function		expressed protein	Brachypodium distachyon	V7CTZ4						Hypocotyl
1680	Oxido-reductases	class III peroxidases	peroxidase (BdiPrx129)	Brachypodium distachyon	Bradi5g12710						Hypocotyl
1681	Proteins related to lipid metabolism		glycerophosphoryl diester phosphodiesterase	Brachypodium distachyon	Bradi5g13120						Hypocotyl
1682	Unknown function		expressed protein	Brachypodium distachyon	V7CQB2						Hypocotyl
1683	Oxido-reductases	class III peroxidases	peroxidase (BdiPrx130)	Brachypodium distachyon	Bradi5g14650						Hypocotyl
1684	Proteins acting on cell wall polysaccharides	glycoside hydrolase (GH)	glycoside hydrolase family 16 - GH16 (endoxyloglucan transferase) (At-XTH32)	Arabidopsis thaliana	AT2G36870						Hypocotyl
1685	Proteins with interaction domains (with proteins or polysaccharides)	protease inhibitor	proteinase inhibitor family I25 (phytostatin) (cystatin family, I25.033, MEROPS) (AtCYS-4)	Arabidopsis thaliana	AT4G16500						Hypocotyl
1686	Proteins with interaction domains (with proteins or polysaccharides)	protease inhibitor	proteinase inhibitor family I3 (Kunitz-P family)	Brachypodium distachyon	Bradi5g16290						Hypocotyl
1687	Proteases	Cys protease	peptidase family C13 (legumain family)	Brachypodium distachyon	Bradi5g16960						Hypocotyl
1688	Proteins with interaction domains (with proteins or polysaccharides)	LRR-RLK	leucine-rich repeat receptor protein kinase	Brachypodium distachyon	Bradi5g19017	Leaves	Roots				Hypocotyl
1689	Miscellaneous		aldose-1-epimerase	Brachypodium distachyon	Bradi1g37920						Hypocotyl
1690	Oxido-reductases	class III peroxidases	peroxidase (BdiPrx139)	Brachypodium distachyon	Bradi5g27200						Hypocotyl
1691	Miscellaneous	dirigent protein	dirigent protein	Brachypodium distachyon	Bradi2g59970						Hypocotyl
1692	Proteins with interaction domains (with proteins or polysaccharides)	protease inhibitor	proteinase inhibitor family I25 (cystatin family, I25.958, MEROPS) (AtCYS-7)	Arabidopsis thaliana	AT5G05110						Hypocotyl
1693	Miscellaneous	purple acid phosphatase (PAP)	purple acid phosphatase	Brachypodium distachyon	Bradi2g10990						Hypocotyl
1694	Miscellaneous	purple acid phosphatase (PAP)	purple acid phosphatase	Brachypodium distachyon	Bradi1g01700						Hypocotyl
1695	Miscellaneous	purple acid phosphatase (PAP)	purple acid phosphatase	Brachypodium distachyon	Bradi1g69990						Hypocotyl
1696	Miscellaneous	purple acid phosphatase (PAP)	purple acid phosphatase	Brachypodium distachyon	Bradi3g41200						Hypocotyl
1697	Miscellaneous	purple acid phosphatase (PAP)	purple acid phosphatase	Brachypodium distachyon	Bradi4g03777						Hypocotyl
1698	Miscellaneous	thaumatin	thaumatin (PR5)	Brachypodium distachyon	Bradi4g05430						Hypocotyl
1699	Miscellaneous	thaumatin	thaumatin (PR5)	Brachypodium distachyon	Bradi4g03290						Hypocotyl
1700	Oxido-reductases	berberine-bridge oxido-reductase	berberine-bridge enzyme (S)-reticulin:oxygen oxido-reductase	Brachypodium distachyon	Bradi5g02900	Leaves	Roots	Stem			Hypocotyl
1701	Proteins with interaction domains (with proteins or polysaccharides)	protease inhibitor	proteinase inhibitor family I25 (phytostatin) (cystatin family, I25.033, MEROPS) (AtCYS-5)	Arabidopsis thaliana	AT5G47550						Hypocotyl
1702	Oxido-reductases	blue copper binding protein	plastocyanin (blue copper binding protein)	Brachypodium distachyon	Bradi2g06290						Hypocotyl
1703	Oxido-reductases	blue copper binding protein	plastocyanin (blue copper binding protein)	Brachypodium distachyon	Bradi3g09630						Hypocotyl
1704	Oxido-reductases	multicopper oxidase	multicopper oxidase	Brachypodium distachyon	Bradi2g01850						Hypocotyl
1705	Proteases	Asp protease	Asp protease (Peptidase family A1)	Brachypodium distachyon	Bradi2g17030						Hypocotyl
1706	Proteases	Asp protease	Asp protease (Peptidase family A1)	Brachypodium distachyon	Bradi1g22850						Hypocotyl
1707	Proteases	Asp protease	Asp protease (Peptidase family A1)	Brachypodium distachyon	Bradi5g11690						Hypocotyl
1708	Proteins with interaction domains (with proteins or polysaccharides)	protease inhibitor	serpin (serine protease inhibitor)	Arabidopsis thaliana	AT1G47710						Hypocotyl
1709	Proteases	Ser carboxypeptidase	Ser carboxypeptidase (Peptidase family S10)	Brachypodium distachyon	Bradi5g24300						Hypocotyl
1710	Proteases	Ser carboxypeptidase	Ser carboxypeptidase (Peptidase family S10)	Brachypodium distachyon	Bradi1g60600						Hypocotyl
1711	Proteases	Ser carboxypeptidase	Ser carboxypeptidase (Peptidase family S10)	Brachypodium distachyon	Bradi1g11567						Hypocotyl
1712	Proteases	Ser carboxypeptidase	Ser carboxypeptidase (Peptidase family S10)	Brachypodium distachyon	Bradi2g35197						Hypocotyl
1713	Proteases	Ser protease	Ser protease (subtilisin) (Peptidase family S8)	Brachypodium distachyon	Bradi1g77260						Hypocotyl
1714	Proteases	Ser protease	Ser protease (subtilisin) (Peptidase family S8)	Brachypodium distachyon	Bradi4g11640						Hypocotyl
1715	Proteases	Ser protease	Ser protease (subtilisin) (Peptidase family S8)	Brachypodium distachyon	Bradi2g51130						Hypocotyl
1716	Proteins acting on cell wall polysaccharides	carbohydrate esterase (CE)	carbohydrate esterase family 13 - CE13 (pectin acylesterase - PAE)	Brachypodium distachyon	Bradi2g12047	Leaves		Stem
1717	Proteins acting on cell wall polysaccharides	carbohydrate esterase (CE)	carbohydrate esterase family 13 - CE13 (pectin acylesterase - PAE)	Brachypodium distachyon	Bradi2g12057						Hypocotyl
1718	Proteins acting on cell wall polysaccharides	carbohydrate esterase (CE)	carbohydrate esterase family 13 - CE13 (pectin acylesterase - PAE)	Brachypodium distachyon	Bradi2g62427						Hypocotyl
1719	Proteins with interaction domains (with proteins or polysaccharides)		expressed protein (LysM domain)	Arabidopsis thaliana	AT1G21880						Hypocotyl
1720	Proteins acting on cell wall polysaccharides	carbohydrate esterase (CE)	carbohydrate esterase family 8 - CE8 (pectin methylesterase - PME)	Brachypodium distachyon	Bradi4g00840						Hypocotyl
1721	Proteins acting on cell wall polysaccharides	expansin	expansin	Brachypodium distachyon	Bradi1g76260						Hypocotyl
1722	Proteins acting on cell wall polysaccharides	expansin	expansin	Brachypodium distachyon	Bradi1g76270						Hypocotyl
1723	Proteins acting on cell wall polysaccharides	glycoside hydrolase (GH)	glycoside hydrolase family 1 - GH1 (beta-glucosidase)	Brachypodium distachyon	Bradi1g19270						Hypocotyl
1724	Proteins acting on cell wall polysaccharides	glycoside hydrolase (GH)	glycoside hydrolase family 1 - GH1 (beta-glucosidase)	Brachypodium distachyon	Bradi3g45650						Hypocotyl
1725	Proteins acting on cell wall polysaccharides	glycoside hydrolase (GH)	glycoside hydrolase family 1 - GH1 (beta-glucosidase)	Brachypodium distachyon	Bradi1g10917						Hypocotyl
1726	Proteins acting on cell wall polysaccharides	glycoside hydrolase (GH)	glycoside hydrolase family 13 - GH13 (alpha amylase)	Brachypodium distachyon	Bradi1g35050						Hypocotyl
1727	Proteins acting on cell wall polysaccharides	glycoside hydrolase (GH)	glycoside hydrolase family 13 - GH13 (alpha amylase)	Brachypodium distachyon	Bradi3g58010						Hypocotyl
1728	Proteins acting on cell wall polysaccharides	glycoside hydrolase (GH)	glycoside hydrolase family 16 - GH16 (endoxyloglucan transferase)	Brachypodium distachyon	Bradi1g09690						Hypocotyl
1729	Proteins acting on cell wall polysaccharides	glycoside hydrolase (GH)	glycoside hydrolase family 17 - GH17 (beta-1,3-glucosidase)	Brachypodium distachyon	Bradi2g60536						Hypocotyl
1730	Proteins with interaction domains (with proteins or polysaccharides)		expressed protein (LysM domain)	Arabidopsis thaliana	AT2G17120						Hypocotyl
1731	Proteins acting on cell wall polysaccharides	glycoside hydrolase (GH)	glycoside hydrolase family 19 - GH19	Brachypodium distachyon	Bradi1g29880						Hypocotyl
1732	Proteins acting on cell wall polysaccharides	glycoside hydrolase (GH)	glycoside hydrolase family 19 - GH19	Brachypodium distachyon	Bradi1g29887						Hypocotyl
1733	Proteins acting on cell wall polysaccharides	glycoside hydrolase (GH)	glycoside hydrolase family 3 - GH3	Brachypodium distachyon	Bradi1g08550						Hypocotyl
1734	Proteins acting on cell wall polysaccharides	glycoside hydrolase (GH)	glycoside hydrolase family 3 - GH3	Brachypodium distachyon	Bradi2g48457			Stem		Cell suspension culture	Hypocotyl
1735	Proteins acting on cell wall polysaccharides	glycoside hydrolase (GH)	glycoside hydrolase family 3 - GH3	Brachypodium distachyon	Bradi2g51280						Hypocotyl
1736	Proteins acting on cell wall polysaccharides	glycoside hydrolase (GH)	glycoside hydrolase family 3 - GH3	Brachypodium distachyon	Bradi5g16557						Hypocotyl
1737	Proteins acting on cell wall polysaccharides	glycoside hydrolase (GH)	glycoside hydrolase family 32 - GH32	Brachypodium distachyon	Bradi5g09420						Hypocotyl
1738	Proteins with interaction domains (with proteins or polysaccharides)		homologous to plant self-incompatibility protein S1	Arabidopsis thaliana	AT4G06744						Hypocotyl
1739	Proteins acting on cell wall polysaccharides	glycoside hydrolase (GH)	glycoside hydrolase family 35 - GH35 (beta-galactosidase)	Brachypodium distachyon	Bradi2g18440						Hypocotyl
1740	Proteins acting on cell wall polysaccharides	glycoside hydrolase (GH)	glycoside hydrolase family 35 - GH35 (beta-galactosidase)	Brachypodium distachyon	Bradi1g37450						Hypocotyl
1741	Proteins acting on cell wall polysaccharides	glycoside hydrolase (GH)	glycoside hydrolase family 35 - GH35 (beta-galactosidase)	Brachypodium distachyon	Bradi3g49460						Hypocotyl
1742	Proteins acting on cell wall polysaccharides	glycoside hydrolase (GH)	glycoside hydrolase family 35 - GH35 (beta-galactosidase)	Brachypodium distachyon	Bradi1g67760						Hypocotyl
1743	Proteins acting on cell wall polysaccharides	glycoside hydrolase (GH)	glycoside hydrolase family 38 - GH38 (alpha-mannosidase)	Brachypodium distachyon	Bradi4g17327						Hypocotyl
1744	Proteins acting on cell wall polysaccharides	glycoside hydrolase (GH)	glycoside hydrolase family 5 - GH5 (glucan-1,3-beta glucosidase)	Brachypodium distachyon	Bradi5g13550						Hypocotyl
1745	Proteins acting on cell wall polysaccharides	glycoside hydrolase (GH)	glycoside hydrolase family 5 - GH5 (glucan-1,3-beta glucosidase)	Brachypodium distachyon	Bradi5g13560	Leaves	Roots	Stem		Cell suspension culture	Hypocotyl
1746	Proteins acting on cell wall polysaccharides	glycoside hydrolase (GH)	glycoside hydrolase family 51 - GH51 (alpha-arabinofuranosidase)	Brachypodium distachyon	Bradi4g26270						Hypocotyl
1747	Proteins acting on cell wall polysaccharides	glycoside hydrolase (GH)	glycoside hydrolase family 51 - GH51 (alpha-arabinofuranosidase)	Brachypodium distachyon	Bradi1g63990						Hypocotyl
1748	Proteins acting on cell wall polysaccharides	glycoside hydrolase (GH)	glycoside hydrolase family 51 - GH51 (alpha-arabinofuranosidase)	Brachypodium distachyon	Bradi4g43710						Hypocotyl
1749	Proteins with interaction domains (with proteins or polysaccharides)		transducin family protein/WD-40 repeat family protein	Arabidopsis thaliana	AT4G06744						Hypocotyl
1750	Proteins acting on cell wall polysaccharides	glycoside hydrolase (GH)	glycoside hydrolase family 51 - GH51 (alpha-arabinofuranosidase)	Brachypodium distachyon	Bradi1g57017						Hypocotyl
1751	Proteins acting on cell wall polysaccharides	glycoside hydrolase (GH)	glycoside hydrolase family 79 - GH79 (endo-beta-glucuronidase/heparanase)	Brachypodium distachyon	Bradi1g47760						Hypocotyl
1752	Proteins acting on cell wall polysaccharides	glycoside hydrolase (GH)	glycoside hydrolase family 79 - GH79 (endo-beta-glucuronidase/heparanase)	Brachypodium distachyon	Bradi1g70300						Hypocotyl
1753	Proteins related to lipid metabolism	lipid transfer protein (LTP)	lipid transfer protein/trypsin-alpha amylase inhibitor	Brachypodium distachyon	Bradi1g54560					Cell suspension culture
1754	Proteins related to lipid metabolism	lipid transfer protein (LTP)	lipid transfer protein/trypsin-alpha amylase inhibitor	Brachypodium distachyon	Bradi2g39910						Hypocotyl
1755	Proteins related to lipid metabolism	lipid transfer protein (LTP)	lipid transfer protein/trypsin-alpha amylase inhibitor	Brachypodium distachyon	Bradi4g03950						Hypocotyl
1756	Proteins related to lipid metabolism	lipid transfer protein (LTP)	lipid transfer protein/trypsin-alpha amylase inhibitor	Brachypodium distachyon	Bradi1g54000						Hypocotyl
1757	Proteins related to lipid metabolism	lipid transfer protein (LTP)	lipid transfer protein/trypsin-alpha amylase inhibitor	Brachypodium distachyon	Bradi1g50307						Hypocotyl
1758	Proteins related to lipid metabolism	lipid transfer protein (LTP)	lipid transfer protein/trypsin-alpha amylase inhibitor	Brachypodium distachyon	Bradi2g39940						Hypocotyl
1759	Proteins related to lipid metabolism	lipid transfer protein (LTP)	lipid transfer protein/trypsin-alpha amylase inhibitor	Brachypodium distachyon	Bradi1g77820						Hypocotyl
1760	Signaling	arabinogalactan protein (AGP)	arabinogalactan protein (AGP12)	Arabidopsis thaliana	AT3G13520						Hypocotyl
1761	Proteins related to lipid metabolism	lipid transfer protein (LTP)	lipid transfer protein/trypsin-alpha amylase inhibitor	Brachypodium distachyon	Bradi2g38530						Hypocotyl
1762	Proteins related to lipid metabolism	lipid transfer protein (LTP)	lipid transfer protein/trypsin-alpha amylase inhibitor	Brachypodium distachyon	Bradi1g53990						Hypocotyl
1763	Proteins related to lipid metabolism	lipid transfer protein (LTP)	lipid transfer protein/trypsin-alpha amylase inhibitor	Brachypodium distachyon	Bradi2g39920						Hypocotyl
1764	Proteins with interaction domains (with proteins or polysaccharides)	pectin methyl esterase inhibitor (PMEI)	plant invertase/pectin methylesterase inhibitor (PMEI)	Brachypodium distachyon	Bradi4g26470					Cell suspension culture
1765	Proteins with interaction domains (with proteins or polysaccharides)	pectin methyl esterase inhibitor (PMEI)	plant invertase/pectin methylesterase inhibitor (PMEI)	Brachypodium distachyon	Bradi5g11090						Hypocotyl
1766	Proteins with interaction domains (with proteins or polysaccharides)	protease inhibitor	cystatin family	Brachypodium distachyon	Bradi1g22710						Hypocotyl
1767	Proteins with interaction domains (with proteins or polysaccharides)	protease inhibitor	proteinase inhibitor family I25 (cystatin family)	Brachypodium distachyon	Bradi1g70500						Hypocotyl
1768	Signaling	fasciclin-like arabinogalactan protein (FLA)	fasciclin-like arabinogalactan protein	Brachypodium distachyon	Bradi4g33040						Hypocotyl
1769	Signaling	fasciclin-like arabinogalactan protein (FLA)	fasciclin-like arabinogalactan protein	Brachypodium distachyon	Bradi1g43530						Hypocotyl
1770	Signaling	arabinogalactan protein (AGP)	arabinogalactan protein (AGP13)	Arabidopsis thaliana	AT4G26320						Hypocotyl
1771	Signaling	fasciclin-like arabinogalactan protein (FLA)	fasciclin-like arabinogalactan protein	Brachypodium distachyon	Bradi3g56390						Hypocotyl
1772	Signaling	fasciclin-like arabinogalactan protein (FLA)	fasciclin-like arabinogalactan protein	Brachypodium distachyon	Bradi1g76630						Hypocotyl
1773	Miscellaneous	dirigent protein	dirigent protein (AtDIR7)	Arabidopsis thaliana	AT3G13650						Hypocotyl
1774	Miscellaneous	dirigent protein	dirigent protein (AtDIR13)	Arabidopsis thaliana	AT4G11190						Hypocotyl
1775	Miscellaneous	dirigent protein	dirigent protein (AtDIR1)	Arabidopsis thaliana	AT5G42510				Seedlings
1776	Miscellaneous	gibberellic acid-stimulated Arabidopsis (GASA) protein	gibberellic acid-stimulated Arabidopsis (AtGASA5) protein	Arabidopsis thaliana	AT5G63140						Hypocotyl
1777	Miscellaneous	purple acid phosphatase (PAP)	purple acid phosphatase (AtPAP2)	Arabidopsis thaliana	AT1G13900						Hypocotyl
1778	Miscellaneous	purple acid phosphatase (PAP)	purple acid phosphatase (AtPAP22)	Arabidopsis thaliana	AT3G52820						Hypocotyl
1779	Miscellaneous	purple acid phosphatase (PAP)	purple acid phosphatase (AtPAP27)	Arabidopsis thaliana	AT5G50400						Hypocotyl
1780	Miscellaneous	purple acid phosphatase (PAP)	purple acid phosphatase (AtPAP29)	Arabidopsis thaliana	AT5G63140						Hypocotyl
1781	Proteins acting on cell wall polysaccharides	glycoside hydrolase (GH)	glycoside hydrolase family 1 - (thioglucoside hydrolase 2) (TGG2) (AtBGLU37)	Arabidopsis thaliana	AT5G25980						Hypocotyl
1782	Proteins acting on cell wall polysaccharides	glycoside hydrolase (GH)	glycoside hydrolase family 16 - GH16 (endoxyloglucan transferase) (At-XTH33)	Arabidopsis thaliana	AT1G10550						Hypocotyl
1783	Signaling	arabinogalactan protein (AGP)	arabinogalactan protein (AGP14)	Arabidopsis thaliana	AT5G56540						Hypocotyl
1784	Miscellaneous	purple acid phosphatase (PAP)	purple acid phosphatase (AtPAP9)	Arabidopsis thaliana	AT2G03450						Hypocotyl
1785	Miscellaneous	thaumatin	thaumatin (PR5, ATLP1)	Arabidopsis thaliana	AT1G18250				Seedlings
1786	Miscellaneous	thaumatin	thaumatin (PR5)	Arabidopsis thaliana	AT5G40020						Hypocotyl
1787	Miscellaneous		acid phosphatase (class B)	Arabidopsis thaliana	AT5G44020						Hypocotyl
1788	Miscellaneous	dirigent protein	dirigent protein (AtDIR20)	Arabidopsis thaliana	AT1G55210		Roots				Hypocotyl
1789	Miscellaneous	dirigent protein	dirigent protein (AtDIR5)	Arabidopsis thaliana	AT1G64160		Roots
1790	Miscellaneous		germin	Arabidopsis thaliana	AT1G18980		Roots
1791	Miscellaneous		germin	Arabidopsis thaliana	AT3G05950		Roots
1792	Miscellaneous		germin	Arabidopsis thaliana	AT5G39110	Leaves	Roots	Stem
1793	Signaling	arabinogalactan protein (AGP)	arabinogalactan protein (AGP15)	Arabidopsis thaliana	AT5G11740		Roots				Hypocotyl
1794	Miscellaneous		germin (subfamily 1 member 18, GLP2a)	Arabidopsis thaliana	AT5G39160		Roots
1795	Miscellaneous		germin (GLP9)	Arabidopsis thaliana	AT4G14630		Roots				Hypocotyl
1796	Miscellaneous		pathogenesis-related protein (PR) 1 / Cys-rich secretory protein (SCP)	Arabidopsis thaliana	AT5G39110	Leaves	Roots	Stem			Hypocotyl
1797	Miscellaneous		pathogenesis-related protein (PR) 1 / Cys-rich secretory protein (SCP)	Arabidopsis thaliana	AT5G39110						Hypocotyl
1798	Proteins acting on cell wall polysaccharides		phosphodiesterase/phosphate transferase	Arabidopsis thaliana	AT4G29690				Seedlings
1799	Proteins acting on cell wall polysaccharides		phosphodiesterase	Arabidopsis thaliana	AT4G29700		Roots
1800	Miscellaneous		phosphorylase	Arabidopsis thaliana	AT5G39110	Leaves	Roots	Stem
1801	Miscellaneous		ribonuclease T2	Arabidopsis thaliana	AT5G39110		Roots	Stem
1802	Miscellaneous		ribonuclease T2	Arabidopsis thaliana	AT5G39110		Roots
1803	Miscellaneous		strictosidine synthase	Arabidopsis thaliana	AT5G39110	Leaves	Roots	Stem			Hypocotyl
1804	Signaling	arabinogalactan protein (AGP)	arabinogalactan protein (AGP16)	Arabidopsis thaliana	AT2G46330		Roots
1805	Oxido-reductases	berberine-bridge oxido-reductase	berberine-bridge enzyme (S)-reticulin:oxygen oxido-reductase	Arabidopsis thaliana	AT1G26380		Roots
1806	Oxido-reductases	berberine-bridge oxido-reductase	berberine-bridge enzyme (S)-reticulin:oxygen oxido-reductase	Arabidopsis thaliana	AT1G30700		Roots
1807	Oxido-reductases	berberine-bridge oxido-reductase	berberine-bridge enzyme (S)-reticulin:oxygen oxido-reductase	Arabidopsis thaliana	AT1G30720		Roots
1808	Oxido-reductases		expressed protein (FAD binding domain)	Arabidopsis thaliana	AT1G30700				Seedlings
1809	Oxido-reductases		expressed protein (FAD binding domain)	Arabidopsis thaliana	AT1G30700	Leaves	Roots
1810	Oxido-reductases	laccase	laccase (AtLAC5)	Arabidopsis thaliana	AT2G40370		Roots
1811	Oxido-reductases	laccase	laccase (AtLAC7)	Arabidopsis thaliana	AT3G09220		Roots
1812	Oxido-reductases	multicopper oxidase	multicopper oxidase (AtSKS15, homologous to SKU5)	Arabidopsis thaliana	AT4G37160		Roots
1813	Oxido-reductases	multicopper oxidase	multicopper oxidase (AtSKS16, homologous to SKU5)	Arabidopsis thaliana	AT2G23630		Roots
1814	Oxido-reductases	class III peroxidases	peroxidase (AtPrx04)	Arabidopsis thaliana	AT1G14540	Leaves	Roots	Stem
1815	Signaling	arabinogalactan protein (AGP)	arabinogalactan protein (AGP20)	Arabidopsis thaliana	AT3G61640		Roots
1816	Oxido-reductases	class III peroxidases	peroxidase (AtPrx05)	Arabidopsis thaliana	AT1G14550		Roots
1817	Oxido-reductases	class III peroxidases	peroxidase (AtPrx16)	Arabidopsis thaliana	AT2G18980		Roots	Stem
1818	Oxido-reductases	class III peroxidases	peroxidase (AtPrx21)	Arabidopsis thaliana	AT2G37130		Roots
1819	Oxido-reductases	class III peroxidases	peroxidase (AtPrx26)	Arabidopsis thaliana	AT2G43480				Seedlings
1820	Oxido-reductases	class III peroxidases	peroxidase (AtPrx42)	Arabidopsis thaliana	AT4G21960		Roots
1821	Oxido-reductases	class III peroxidases	peroxidase (AtPrx44)	Arabidopsis thaliana	AT4G26010		Roots
1822	Oxido-reductases	class III peroxidases	peroxidase (AtPrx47)	Arabidopsis thaliana	AT4G33420		Roots
1823	Oxido-reductases	class III peroxidases	peroxidase (AtPrx50)	Arabidopsis thaliana	AT4G37520		Roots
1824	Oxido-reductases	class III peroxidases	peroxidase (AtPrx56)	Arabidopsis thaliana	AT5G15180		Roots
1825	Oxido-reductases	class III peroxidases	peroxidase (AtPrx59)	Arabidopsis thaliana	AT5G19890		Roots
1826	Signaling	arabinogalactan protein (AGP)	arabinogalactan protein (AGP21)	Arabidopsis thaliana	AT1G55330		Roots				Hypocotyl
1827	Oxido-reductases	class III peroxidases	peroxidase (AtPrx73)	Arabidopsis thaliana	AT5G67400		Roots
1828	Oxido-reductases		copper amine oxidase	Arabidopsis thaliana	AT1G62810		Roots
1829	Oxido-reductases		expressed protein (thioredoxin fold)	Arabidopsis thaliana	F4HUG9		Roots
1830	Oxido-reductases		expressed protein (GMC oxido-reductase domain)	Arabidopsis thaliana	AT1G14185				Seedlings
1831	Oxido-reductases		expressed protein (GMC oxido-reductase domain)	Arabidopsis thaliana	AT3G56060		Roots
1832	Proteases	Asp protease	Asp protease (pepsin family) (Peptidase family A01.A03, MEROPS)	Arabidopsis thaliana	AT4G04460		Roots
1833	Proteases	Asp protease	Asp protease (subfamily S9B unassigned peptidases, MEROPS)	Arabidopsis thaliana	AT1G11910		Roots
1834	Proteases	Asp protease	Asp protease (pepsin family) (Peptidase family A01.A09, MEROPS) (ASPG1, ASPARTIC PROTEASE IN GUARD CELL 1)	Arabidopsis thaliana	AT3G18490		Roots
1835	Proteases	Asp protease	Asp protease (pepsin family) (Peptidase family A01.A43, MEROPS)	Arabidopsis thaliana	AT3G51330	Leaves	Roots
1836	Proteases	Asp protease	Asp protease (pepsin family) (Peptidase family A01.A45, MEROPS)	Arabidopsis thaliana	AT3G51350		Roots
1837	Signaling	arabinogalactan protein (AGP)	arabinogalactan protein (AGP22)	Arabidopsis thaliana	AT5G53250		Roots
1838	Proteases	Asp protease	Asp protease (pepsin family) (Peptidase family A01.A27, MEROPS)	Arabidopsis thaliana	AT4G33490		Roots
1839	Proteases	Asp protease	Asp protease (pepsin family) (Peptidase family A1, subfamily A1B, non-peptidase homologues, MEROPS) (homologous to carrot EDGP and tomato XEGIP)	Arabidopsis thaliana	AT5G48430		Roots
1840	Proteases	Cys protease	Cys protease (cathepsin B family) (Peptidase family C01.049, MEROPS)	Arabidopsis thaliana	AT1G02305		Roots
1841	Proteases	Cys protease	Cys protease (cathepsin family)	Arabidopsis thaliana	AT4G35350				Seedlings
1842	Proteases	Cys protease	Cys protease (cathepsin family)	Arabidopsis thaliana	AT4G39090		Roots
1843	Proteases	Cys protease	Cys protease (papain family) (Peptidase family C1A)	Arabidopsis thaliana	AT3G19390		Roots
1844	Proteases	Cys protease	peptidase C13 (legumain family) (peptidase family C13.006, MEROPS)	Arabidopsis thaliana	AT4G32940	Leaves	Roots
1845	Proteases	peptidase C26	peptidase C26 (peptidase family C26.003, MEROPS)(GGH2)	Arabidopsis thaliana	AT1G78680		Roots
1846	Proteases	Peptidase family M28	peptidase M28 (peptidase family M28.A02, MEROPS)	Arabidopsis thaliana	AT5G19740	Leaves	Roots
1847	Proteases	Ser carboxypeptidase	Ser carboxypeptidase (AtSCPL1) (Peptidase family S10, MEROPS)	Arabidopsis thaliana	AT5G36180		Roots				Hypocotyl
1848	Signaling	arabinogalactan protein (AGP)	arabinogalactan protein (AGP23)	Arabidopsis thaliana	AT3G57690		Roots
1849	Proteases	Ser carboxypeptidase	Ser carboxypeptidase (AtSCPL15) (Peptidase family S10, MEROPS)	Arabidopsis thaliana	AT3G12240	Leaves	Roots	Stem			Hypocotyl
1850	Proteases	Ser carboxypeptidase	Ser carboxypeptidase (AtSCPL26) (Peptidase family S10.A43, MEROPS)	Arabidopsis thaliana	AT2G35780		Roots
1851	Proteases	Ser carboxypeptidase	Ser carboxypeptidase (AtSCPL27) (Peptidase family S10.A23, MEROPS)	Arabidopsis thaliana	AT3G07990		Roots
1852	Proteases	Ser carboxypeptidase	Ser carboxypeptidase (AtSCPL28) (Peptidase family S10, MEROPS)	Arabidopsis thaliana	AT2G35770				Seedlings
1853	Proteases	Ser carboxypeptidase	Ser carboxypeptidase (AtSCPL29) (Peptidase family S10.A32, MEROPS)	Arabidopsis thaliana	AT4G30810		Roots
1854	Proteases	Ser carboxypeptidase	Ser carboxypeptidase (AtSCPL3) (Peptidase family S10, MEROPS)	Arabidopsis thaliana	AT1G73280		Roots
1855	Proteases	Ser carboxypeptidase	Ser carboxypeptidase (AtSCPL40) (Peptidase family S10.A41, MEROPS)	Arabidopsis thaliana	AT3G63470	Leaves	Roots	Stem			Hypocotyl
1856	Proteases	Ser carboxypeptidase	Ser carboxypeptidase (AtSCPL48) (Peptidase family S10.A46, MEROPS)	Arabidopsis thaliana	AT3G45010	Leaves	Roots	Stem
1857	Proteases	Ser carboxypeptidase	Ser carboxypeptidase (AtSCPL49) (Peptidase family S10.A45, MEROPS)	Arabidopsis thaliana	AT3G10410	Leaves	Roots	Stem
1858	Signaling	arabinogalactan protein (AGP)	arabinogalactan protein (AGP24)	Arabidopsis thaliana	AT5G40730		Roots				Hypocotyl
1859	Proteases	Ser carboxypeptidase	Ser carboxypeptidase (AtSCPL51) (Peptidase family S10.017, MEROPS)	Arabidopsis thaliana	AT2G27920	Leaves	Roots
1860	Proteases	Ser carboxypeptidase	Ser carboxypeptidase (AtSCPL8) (Peptidase family S10.A10, MEROPS)	Arabidopsis thaliana	AT2G22990	Leaves	Roots	Stem			Hypocotyl
1861	Proteases	peptidase family S28	Pro-Xaa carboxypeptidase (Peptidase family S28.A02, MEROPS)	Arabidopsis thaliana	AT5G65760		Roots	Stem			Hypocotyl
1862	Proteases	peptidase family S28	Pro-Xaa carboxypeptidase (Peptidase family S28.A26, MEROPS)	Arabidopsis thaliana	AT4G36195		Roots
1863	Proteases	Ser protease	Ser protease (subtilisin) (AtSBT2.3) (Peptidase family S08.A04, MEROPS)	Arabidopsis thaliana	AT5G44530				Seedlings
1864	Proteases	Ser protease	Ser protease (subtilisin) (AtSBT2.5) (Peptidase family S8.A02, MEROPS)	Arabidopsis thaliana	AT2G19170		Roots
1865	Proteases	Ser protease	Ser protease (subtilisin) (AtSBT3.6) (Peptidase family S08.A43, MEROPS)	Arabidopsis thaliana	AT4G10550	Leaves	Roots	Stem			Hypocotyl
1866	Proteases	Ser protease	Ser protease (subtilisin) (AtSBT3.8) (Peptidase family S08.A45, MEROPS)	Arabidopsis thaliana	AT4G10540	Leaves	Roots	Stem
1867	Proteins acting on cell wall polysaccharides	carbohydrate esterase (CE)	carbohydrate esterase family 8 - CE8 (pectin methylesterase - PME) (AtPME7)	Arabidopsis thaliana	AT1G02810		Roots
1868	Proteins acting on cell wall polysaccharides	carbohydrate esterase (CE)	carbohydrate esterase family 8 - CE8 (pectin methylesterase - PME) (AtPME17)	Arabidopsis thaliana	AT2G45220	Leaves	Roots	Stem
1869	Signaling	arabinogalactan protein (AGP)	arabinogalactan protein (AGP40)	Arabidopsis thaliana	AT3G20865		Roots
1870	Proteins acting on cell wall polysaccharides	carbohydrate esterase (CE)	carbohydrate esterase family 8 - CE8 (pectin methylesterase - PME) (AtPME20)	Arabidopsis thaliana	AT2G47550		Roots	Stem
1871	Proteins acting on cell wall polysaccharides	carbohydrate esterase (CE)	carbohydrate esterase family 8 - CE8 (pectin methylesterase - PME) (AtPME25)	Arabidopsis thaliana	AT3G10720		Roots
1872	Proteins acting on cell wall polysaccharides	expansin	alpha-expansin (AtEXPA14)	Arabidopsis thaliana	AT5G56320	Leaves	Roots	Stem
1873	Proteins acting on cell wall polysaccharides	expansin	alpha-expansin (AtEXPA17)	Arabidopsis thaliana	AT4G01630				Seedlings
1874	Proteins acting on cell wall polysaccharides	glycoside hydrolase (GH)	glycoside hydrolase family 1 - GH1 (beta-glucosidase)	Arabidopsis thaliana	AT1G47600	Leaves	Roots	Stem
1875	Proteins acting on cell wall polysaccharides	glycoside hydrolase (GH)	glycoside hydrolase family 19 - GH19	Arabidopsis thaliana	AT1G56680	Leaves	Roots	Stem			Hypocotyl
1876	Proteins acting on cell wall polysaccharides	glycoside hydrolase (GH)	glycoside hydrolase family 28 - GH28 (polygalacturonase)	Arabidopsis thaliana	AT3G62110		Roots	Stem
1877	Proteins acting on cell wall polysaccharides	glycoside hydrolase (GH)	glycoside hydrolase family 28 - GH28 (polygalacturonase)	Arabidopsis thaliana	AT5G14650	Leaves	Roots	Stem
1878	Proteins acting on cell wall polysaccharides	glycoside hydrolase (GH)	glycoside hydrolase family 32 - GH32 (fructosidase/invertase) (AtcwINV6)	Arabidopsis thaliana	AT5G11920		Roots
1879	Signaling	arabinogalactan protein (AGP)	arabinogalactan protein (AGP41)	Arabidopsis thaliana	AT5G24105		Roots
1880	Proteins acting on cell wall polysaccharides		homologous to A. thaliana PMR5 (Powdery Mildew Resistant) (carbohydrate acylation)	Arabidopsis thaliana	AT1G47600		Roots
1881	Proteins acting on cell wall polysaccharides		homologous to A. thaliana PMR5 (Powdery Mildew Resistant) (carbohydrate acylation)	Arabidopsis thaliana	AT1G47600		Roots
1882	Proteins acting on cell wall polysaccharides	carbohydrate esterase (CE)	carbohydrate esterase family 13 - CE13 (pectin acylesterase - PAE) (AtPAE2)	Arabidopsis thaliana	AT1G57590		Roots
1883	Proteins acting on cell wall polysaccharides	carbohydrate esterase (CE)	carbohydrate esterase family 13 - CE13 (pectin acylesterase - PAE) (AtPAE12)	Arabidopsis thaliana	AT3G05910	Leaves	Roots	Stem
1884	Proteins acting on cell wall polysaccharides	carbohydrate esterase (CE)	carbohydrate esterase family 13 - CE13 (pectin acylesterase - PAE) (AtPAE5)	Arabidopsis thaliana	AT3G09410				Seedlings
1885	Proteins acting on cell wall polysaccharides	carbohydrate esterase (CE)	carbohydrate esterase family 13 - CE13 (pectin acylesterase - PAE) (AtPAE10)	Arabidopsis thaliana	AT5G26670		Roots
1886	Proteins acting on cell wall polysaccharides	carbohydrate esterase (CE)	carbohydrate esterase family 8 - CE8 (pectin methylesterase - PME) (AtPME8)	Arabidopsis thaliana	AT1G05310	Leaves	Roots				Hypocotyl
1887	Proteins acting on cell wall polysaccharides	carbohydrate esterase (CE)	carbohydrate esterase family 8 - CE8 (pectin methylesterase - PME) (AtPME16)	Arabidopsis thaliana	AT2G43050		Roots
1888	Proteins acting on cell wall polysaccharides	carbohydrate esterase (CE)	carbohydrate esterase family 8 - CE8 (pectin methylesterase - PME) (AtPME41)	Arabidopsis thaliana	AT4G02330		Roots
1889	Proteins acting on cell wall polysaccharides	carbohydrate esterase (CE)	carbohydrate esterase family 8 - CE8 (pectin methylesterase - PME) (AtPME47)	Arabidopsis thaliana	AT5G04970		Roots
1890	Proteins acting on cell wall polysaccharides	glycoside hydrolase (GH)	glycoside hydrolase family 17 - GH17 (beta-1,3-glucosidase) (BG2) (PR2)	Arabidopsis thaliana	AT3G57260		Roots
1891	Signaling	fasciclin-like arabinogalactan protein (FLA)	fasciclin-like arabinogalactan protein (FLA1)	Arabidopsis thaliana	AT5G55730	Leaves	Roots	Stem
1892	Proteins acting on cell wall polysaccharides	carbohydrate esterase (CE)	carbohydrate esterase family 8 - CE8 (pectin methylesterase - PME) (AtPME51)	Arabidopsis thaliana	AT5G09760		Roots
1893	Proteins acting on cell wall polysaccharides	expansin	beta-expansin (AtEXPB3)	Arabidopsis thaliana	AT4G28250		Roots
1894	Proteins acting on cell wall polysaccharides	glycoside hydrolase (GH)	glycoside hydrolase family 1 - GH1 (beta-glucosidase)	Arabidopsis thaliana	AT1G51470				Seedlings
1895	Proteins acting on cell wall polysaccharides	glycoside hydrolase (GH)	glycoside hydrolase family 1 - GH1 (beta-glucosidase)	Arabidopsis thaliana	AT1G61820		Roots
1896	Proteins acting on cell wall polysaccharides	glycoside hydrolase (GH)	glycoside hydrolase family 1 - GH1 (beta-glucosidase)	Arabidopsis thaliana	AT1G66270		Roots
1897	Proteins acting on cell wall polysaccharides	glycoside hydrolase (GH)	glycoside hydrolase family 1 - GH1 (beta-glucosidase)	Arabidopsis thaliana	AT1G66280		Roots	Stem
1898	Proteins acting on cell wall polysaccharides	glycoside hydrolase (GH)	glycoside hydrolase family 1 - GH1 (beta-glucosidase)	Arabidopsis thaliana	AT3G03640	Leaves	Roots	Stem
1899	Proteins acting on cell wall polysaccharides	glycoside hydrolase (GH)	glycoside hydrolase family 1 - GH1 (beta-glucosidase)	Arabidopsis thaliana	AT3G60130		Roots
1900	Proteins acting on cell wall polysaccharides	glycoside hydrolase (GH)	glycoside hydrolase family 16 - GH16 (endoxyloglucan transferase) (At-XTH18)	Arabidopsis thaliana	AT4G30280		Roots
1901	Signaling	fasciclin-like arabinogalactan protein (FLA)	fasciclin-like arabinogalactan protein (FLA7)	Arabidopsis thaliana	AT2G04780		Roots
1902	Proteins acting on cell wall polysaccharides	glycoside hydrolase (GH)	glycoside hydrolase family 17 - GH17 (beta-1,3-glucosidase)	Arabidopsis thaliana	AT4G29360		Roots	Stem
1903	Proteins acting on cell wall polysaccharides	glycoside hydrolase (GH)	glycoside hydrolase family 17 - GH17 (beta-1,3-glucosidase)	Arabidopsis thaliana	AT5G42720		Roots
1904	Proteins acting on cell wall polysaccharides	glycoside hydrolase (GH)	glycoside hydrolase family 18 - GH18	Arabidopsis thaliana	AT4G19720		Roots
1905	Proteins acting on cell wall polysaccharides	glycoside hydrolase (GH)	glycoside hydrolase family 18 - GH18	Arabidopsis thaliana	AT4G19750	Leaves	Roots
1906	Proteins acting on cell wall polysaccharides	glycoside hydrolase (GH)	glycoside hydrolase family 19 - GH19	Arabidopsis thaliana	AT2G43590	Leaves	Roots	Stem		Cell suspension culture	Hypocotyl
1907	Proteins acting on cell wall polysaccharides	glycoside hydrolase (GH)	glycoside hydrolase family 28 - GH28 (polygalacturonase)	Arabidopsis thaliana	AT1G05660	Leaves	Roots	Stem
1908	Proteins acting on cell wall polysaccharides	glycoside hydrolase (GH)	glycoside hydrolase family 28 - GH28 (polygalacturonase)	Arabidopsis thaliana	AT3G57790		Roots	Stem
1909	Proteins acting on cell wall polysaccharides	glycoside hydrolase (GH)	glycoside hydrolase family 3 - GH3 (beta xylosidase)	Arabidopsis thaliana	AT3G47040		Roots
1910	Proteins acting on cell wall polysaccharides	glycoside hydrolase (GH)	glycoside hydrolase family 5 - GH5 (glucan-1,3-beta glucosidase)	Arabidopsis thaliana	AT1G13130		Roots
1911	Signaling	fasciclin-like arabinogalactan protein (FLA)	fasciclin-like arabinogalactan protein (FLA8)	Arabidopsis thaliana	AT2G45470		Roots
1912	Proteins acting on cell wall polysaccharides	glycoside hydrolase (GH)	glycoside hydrolase family 79 - GH79 (endo-beta-glucuronidase/heparanase)	Arabidopsis thaliana	AT5G61250		Roots
1913	Proteins acting on cell wall polysaccharides	glycoside hydrolase (GH)	glycoside hydrolase family 9 - GH9 (endo-1,3(4)-beta-glucanase)	Arabidopsis thaliana	AT4G02290		Roots
1914	Proteins acting on cell wall polysaccharides	polysaccharide lyase (PL)	polysaccharide lyase family 1 - PL1 (pectate lyase) (AtPLL16)	Arabidopsis thaliana	AT1G67750		Roots
1915	Proteins acting on cell wall polysaccharides	polysaccharide lyase (PL)	polysaccharide lyase family 1 - PL1 (pectate lyase) (AtPLL20)	Arabidopsis thaliana	AT3G07010		Roots
1916	Proteins acting on cell wall polysaccharides	polysaccharide lyase (PL)	polysaccharide lyase family 1 - PL1 (pectate lyase) (AtPLL26)	Arabidopsis thaliana	AT1G04680	Leaves	Roots	Stem		Cell suspension culture	Hypocotyl
1917	Proteins related to lipid metabolism	GDSL family	lipase acylhydrolase (GDSL family)	Arabidopsis thaliana	AT1G09390		Roots
1918	Proteins related to lipid metabolism	GDSL family	lipase acylhydrolase (GDSL family)	Arabidopsis thaliana	AT1G28580	Leaves	Roots
1919	Proteins related to lipid metabolism	GDSL family	lipase acylhydrolase (AtGLIP2, GDSL LIPASE LIKE 2, GDSL-motif lipase/hydrolase 2)	Arabidopsis thaliana	AT1G53940		Roots
1920	Proteins related to lipid metabolism	GDSL family	lipase acylhydrolase (GDSL family)	Arabidopsis thaliana	AT2G19060		Roots
1921	Proteins related to lipid metabolism	GDSL family	lipase acylhydrolase (GDSL family)	Arabidopsis thaliana	AT3G27950	Leaves	Roots	Stem
1922	Signaling	fasciclin-like arabinogalactan protein (FLA)	fasciclin-like arabinogalactan protein (FLA10)	Arabidopsis thaliana	AT3G60900		Roots
1923	Proteins related to lipid metabolism	GDSL family	lipase acylhydrolase (GDSL family)	Arabidopsis thaliana	AT3G50400		Roots				Hypocotyl
1924	Proteins related to lipid metabolism	GDSL family	lipase acylhydrolase (GDSL family)	Arabidopsis thaliana	AT3G62280		Roots
1925	Proteins related to lipid metabolism	GDSL family	lipase acylhydrolase (AtCDEF1, CUTICLE DESTRUCTING FACTOR 1)	Arabidopsis thaliana	AT4G30140						Hypocotyl
1926	Proteins related to lipid metabolism	GDSL family	lipase acylhydrolase (GDSL family)	Arabidopsis thaliana	AT5G03610	Leaves	Roots	Stem		Cell suspension culture
1927	Proteins related to lipid metabolism	lipid transfer protein (LTP)	non-specific lipid transfer protein (AtLTPd6)	Arabidopsis thaliana	AT2G37870		Roots
1928	Proteins related to lipid metabolism	lipid transfer protein (LTP)	non-specific lipid transfer protein (AtLTP2.9)	Arabidopsis thaliana	AT3G18280		Roots	Stem
1929	Proteins related to lipid metabolism	lipid transfer protein (LTP)	non-specific lipid transfer protein (AtLTPd8)	Arabidopsis thaliana	AT5G05960		Roots
1930	Proteins related to lipid metabolism		expressed protein (lipase/lipooxygenase domain, PLAT/LH2) (ATS3 embryo-specific protein 3)	Arabidopsis thaliana	AT2G41475	Leaves	Roots	Stem
1931	Proteins related to lipid metabolism		expressed protein (MD-2-related lipid-recognition (ML) domain)	Arabidopsis thaliana	AT5G03610	Leaves	Roots	Stem
1932	Proteins related to lipid metabolism		expressed protein (MD-2-related lipid-recognition (ML) domain)	Arabidopsis thaliana	AT2G16005		Roots
1933	Signaling	fasciclin-like arabinogalactan protein (FLA)	fasciclin-like arabinogalactan protein (FLA13)	Arabidopsis thaliana	AT5G44130		Roots
1934	Proteins related to lipid metabolism		expressed protein (MD-2-related lipid-recognition (ML) domain)	Arabidopsis thaliana	AT5G03610		Roots
1935	Proteins related to lipid metabolism		expressed protein (phospholipase C, phosphatidylinositol-specific, X domain)	Arabidopsis thaliana	AT4G36945		Roots
1936	Proteins related to lipid metabolism		expressed protein (saposin domains)	Arabidopsis thaliana	AT5G03610		Roots
1937	Proteins related to lipid metabolism		expressed protein (saposin domains)	Arabidopsis thaliana	AT5G03610	Leaves				Cell suspension culture
1938	Proteins related to lipid metabolism		glycerophosphoryl diester phosphodiesterase (GDPD5)	Arabidopsis thaliana	AT1G74210		Roots
1939	Proteins with interaction domains (with proteins or polysaccharides)	lectin	jacalin	Arabidopsis thaliana	AT1G52060		Roots
1940	Proteins with interaction domains (with proteins or polysaccharides)	LRR protein	expressed protein (LRR domains)	Arabidopsis thaliana	AT4G06744	Leaves	Roots
1941	Proteins with interaction domains (with proteins or polysaccharides)	pectin methyl esterase inhibitor (PMEI)	plant invertase/pectin methylesterase inhibitor (PMEI-like)	Arabidopsis thaliana	AT1G62770		Roots	Stem
1942	Signaling	COBRA-like	COBRA-like (AtCOBL7)	Arabidopsis thaliana	AT4G16120	Leaves	Roots
1943	Proteins with interaction domains (with proteins or polysaccharides)	pectin methyl esterase inhibitor (PMEI)	plant invertase/pectin methylesterase inhibitor (PMEI) (AtPMEI16)	Arabidopsis thaliana	AT2G47670	Leaves	Roots
1944	Proteins with interaction domains (with proteins or polysaccharides)	pectin methyl esterase inhibitor (PMEI)	plant invertase/pectin methylesterase inhibitor (PMEI-like)	Arabidopsis thaliana	AT3G49330	Leaves	Roots	Stem
1945	Proteins with interaction domains (with proteins or polysaccharides)	pectin methyl esterase inhibitor (PMEI)	plant invertase/pectin methylesterase inhibitor (PMEI-like)	Arabidopsis thaliana	AT4G12390		Roots
1946	Proteins with interaction domains (with proteins or polysaccharides)	pectin methyl esterase inhibitor (PMEI)	plant invertase/pectin methylesterase inhibitor (PMEI-like)	Arabidopsis thaliana	AT5G62350		Roots
1947	Miscellaneous		Low-molecular-weight Cysteine-Rich protein 68 (LCR68)/Defensin-like protein 1	Arabidopsis thaliana	AT5G39110		Roots				Hypocotyl
1948	Miscellaneous		Low-molecular-weight Cysteine-Rich protein 74 (LCR74)/Defensin-like protein 6	Arabidopsis thaliana	AT5G39110	Leaves	Roots	Stem		Cell suspension culture
1949	Proteins with interaction domains (with proteins or polysaccharides)	LRR-RLK	leucine-rich repeat receptor protein kinase	Arabidopsis thaliana	AT3G17840		Roots
1950	Proteins with interaction domains (with proteins or polysaccharides)	LRR-RLK	leucine-rich repeat receptor protein kinase	Arabidopsis thaliana	AT3G28450		Roots	Stem
1951	Proteins with interaction domains (with proteins or polysaccharides)	LRR-RLK	leucine-rich repeat receptor protein kinase	Arabidopsis thaliana	AT5G37450		Roots
1952	Signaling	COBRA-like	COBRA-like (AtCOBL10)	Arabidopsis thaliana	AT3G20580		Roots
1953	Proteins with interaction domains (with proteins or polysaccharides)	LRR-RLK	leucine-rich repeat receptor protein kinase (LRR I subfamily)	Arabidopsis thaliana	AT2G14510	Leaves	Roots	Stem			Hypocotyl
1954	Proteins with interaction domains (with proteins or polysaccharides)	LRR-RLK	leucine-rich repeat receptor protein kinase (LRR I sub-family)	Arabidopsis thaliana	AT1G51850		Roots
1955	Proteins with interaction domains (with proteins or polysaccharides)	LRR-RLK	leucine-rich repeat receptor protein kinase (LRR I sub-family)	Arabidopsis thaliana	AT1G51890		Roots
1956	Signaling	LRR-RLK	lectin receptor kinase (LRR/malectin domains)	Arabidopsis thaliana	AT2G28960		Roots
1957	Proteins with interaction domains (with proteins or polysaccharides)	LRR-RLK	leucine-rich repeat receptor protein kinase (LRR I sub-family)	Arabidopsis thaliana	AT2G28990					Cell suspension culture	Hypocotyl
1958	Proteins with interaction domains (with proteins or polysaccharides)	LRR-RLK	leucine-rich repeat receptor protein kinase (LRR I sub-family)	Arabidopsis thaliana	AT5G59680		Roots
1959	Structural proteins	leucine-rich repeat extensin (LRX)	LRR-extensin (AtLRX6)	Arabidopsis thaliana	AT3G22800		Roots
1960	Structural proteins	proline-rich protein (PRP)	AGP/proline-rich protein (AtAGP30)	Arabidopsis thaliana	AT2G33790	Leaves	Roots
1961	Unknown function		expressed protein	Arabidopsis thaliana	V7CM68	Leaves	Roots	Stem
1962	Signaling	COBRA-like	COBRA-like (AtCOBL11)	Arabidopsis thaliana	AT4G27110		Roots	Stem
1963	Unknown function		expressed protein	Arabidopsis thaliana	V7CJW4		Roots
1964	Unknown function		expressed protein	Arabidopsis thaliana	V7CIS2	Leaves	Roots	Stem
1965	Unknown function		expressed protein (cyclase domain)	Arabidopsis thaliana	V7CIR4		Roots
1966	Unknown function		expressed protein (DUF538)	Arabidopsis thaliana	V7CGN9		Roots
1967	Unknown function		expressed protein (DUF538)	Arabidopsis thaliana	V7CDE0						Hypocotyl
1968	Unknown function		expressed protein (DUF538)	Arabidopsis thaliana	V7CDA9		Roots
1969	Unknown function		expressed protein (DUF538)	Arabidopsis thaliana	V7CBM0		Roots
1970	Proteins with interaction domains (with proteins or polysaccharides)	LRR-RLK	leucine-rich repeat receptor protein kinase (LRR III subfamily)	Arabidopsis thaliana	AT2G01210		Roots
1971	Unknown function		expressed protein (DUF642)	Arabidopsis thaliana	V7C7X4		Roots
1972	Unknown function		expressed protein (Gnk2-homologous domain, antifungal protein of Ginkgo seeds)	Arabidopsis thaliana	V7C2G9		Roots
1973	Unknown function		expressed protein (MATH domain)	Arabidopsis thaliana	V7C0A3		Roots
1974	Unknown function		expressed protein (Ole e1 allergen domain)	Arabidopsis thaliana	V7BY15		Roots
1975	Miscellaneous	dirigent protein	dirigent protein (AtDIR14)	Arabidopsis thaliana	AT4G11210		Roots
1976	Miscellaneous		ribonuclease III	Arabidopsis thaliana	AT4G11210	Leaves	Roots				Hypocotyl
1977	Oxido-reductases	class III peroxidases	peroxidase (AtPrx61)	Arabidopsis thaliana	AT5G24070						Hypocotyl
1978	Proteins with interaction domains (with proteins or polysaccharides)	LRR-RLK	leucine-rich repeat receptor protein kinase (LRR IX subfamily)	Arabidopsis thaliana	AT2G01820	Leaves	Roots	Stem
1979	Oxido-reductases		expressed protein (cupredoxin domain)	Arabidopsis thaliana	AT1G21090		Roots
1980	Proteins acting on cell wall polysaccharides	expansin	alpha-expansin (ATHEXP ALPHA 1.3) (AtEXPA15)	Arabidopsis thaliana	AT2G03090		Roots
1981	Proteins acting on cell wall polysaccharides	expansin	beta-expansin (ATHEXP BETA 1.4) (AtEXPB2)	Arabidopsis thaliana	AT1G65680		Roots	Stem			Hypocotyl
1982	Proteases	Asp protease	Asp protease (pepsin family) (Peptidase family A1, subfamily A1B, non peptidase homologues, MEROPS) (homologous to carrot EDGP and tomato XEGIP)	Arabidopsis thaliana	AT5G19100		Roots
1983	Proteins with interaction domains (with proteins or polysaccharides)	LRR-RLK	leucine-rich repeat receptor protein kinase (LRR VIII sub-family)	Arabidopsis thaliana	AT5G49760		Roots
1984	Proteases	peptidase C26	peptidase C26 (peptidase family C26.A01, MEROPS)(GGH3)	Arabidopsis thaliana	AT1G78670		Roots
1985	Proteins with interaction domains (with proteins or polysaccharides)	protease inhibitor	inhibitor family I3 (Kunitz-P family) (subfamily I3 unassigned peptidase inhibitor homologues, MEROPS)	Arabidopsis thaliana	AT3G04320	Leaves	Roots
1986	Signaling		DUF26 receptor protein kinase	Arabidopsis thaliana	AT4G27110					Cell suspension culture
1987	Signaling		receptor-kinase (RLK, Gnk-2 homologous domain)	Arabidopsis thaliana	AT4G27110		Roots
1988	Proteins acting on cell wall polysaccharides	glycoside hydrolase (GH)	glycoside hydrolase family 17 - GH17 (beta-1,3-glucosidase) (BG3) (PR3)	Arabidopsis thaliana	AT3G57240		Roots
1989	Proteins with interaction domains (with proteins or polysaccharides)	LRR-RLK	leucine-rich repeat receptor protein kinase (LRR III subfamily)	Arabidopsis thaliana	AT2G16250	Leaves	Roots				Hypocotyl
1990	Proteins related to lipid metabolism		expressed protein (saposin domain)	Arabidopsis thaliana	AT5G03610		Roots
1991	Oxido-reductases	multicopper oxidase	multicopper oxidase	Arabidopsis thaliana	AT5G21105		Roots
1992	Proteins with interaction domains (with proteins or polysaccharides)	LRR-RLK	leucine-rich repeat receptor protein kinase	Arabidopsis thaliana	AT2G29000		Roots
1993	Proteins with interaction domains (with proteins or polysaccharides)	LRR-RLK	leucine-rich repeat receptor protein kinase	Arabidopsis thaliana	AT5G58300	Leaves	Roots	Stem
1994	Proteins with interaction domains (with proteins or polysaccharides)	LRR-RLK	leucine-rich repeat receptor protein kinase	Arabidopsis thaliana	AT2G26730		Roots
1995	Proteins acting on cell wall polysaccharides	glycoside hydrolase (GH)	glycoside hydrolase family 1 - GH1 (beta-glucosidase)	Saccharum officinarum	SCCCCL3001B10.b					Cell suspension culture
1996	Proteins acting on cell wall polysaccharides	glycoside hydrolase (GH)	glycoside hydrolase family 1 - GH1 (beta-glucosidase)	Saccharum officinarum	SCJFLR1017E03		Roots
1997	Proteins acting on cell wall polysaccharides	glycoside hydrolase (GH)	glycoside hydrolase family 1 - GH1 (beta-glucosidase)	Saccharum officinarum	SCEQLB1066E08		Roots
1998	Proteins acting on cell wall polysaccharides	glycoside hydrolase (GH)	glycoside hydrolase family 1 - GH1 (beta-glucosidase)	Saccharum officinarum	SCEQHR1082B01		Roots
[truncated: 4,835 more rows]
