# Supplementary material for: Combining extracellular matrix proteome and phosphoproteome of chickpea and meta‐analysis reveal novel proteoforms and evolutionary significance of clade‐specific wall‐associated events in plant
Source: Plant Direct. 2024 Mar 18;8(3):e572. doi: 10.1002/pld3.572 (PMC10945595; doi:10.1002/pld3.572)
Supplement: Supplementary file 5 — Table S5. Pairwise estimate of ds, dn and its ratios in (a) berberine, (b) direngent, (c), CaZY, (d) expansin, (e) extensin, (f) fascilin arabinogalactan, (g) germin, (h) glycine rich protein, (i) lectin, (j) LRR, (k) peroxidase, (l) Phi starvation protein, (m) phosphatase, (n) protease, (o) proteinase inhibitors, (p) purple acid phosphatase. Sd: The number of observed synonymous substitutions; Sn: The number of observed non‐synonymous substitutions; S: The number of potential synonymous substitutions (the average for the two compared sequences); N: The number of potential non‐synonymous substitutions (the average for the two compared sequences); ps: The proportion of observed synonymous substitutions: Sd/S; pn: The proportion of observed non‐synonymous substitutions: Sn/N; ds: The Jukes‐Cantor correction for multiple hits of ps; dn: The Jukes‐Cantor correction for multiple hits of pn; ds/dn: The ratio of synonymous to non‐synonymous substitutions [file PLD3-8-e572-s009.xls]

## Sheet: Berberine
Table S5(a). Pairwise estimate of ds, dn and its ratios in berberine
Compare	Sequence names	Sd	Sn	S	N	ps	pn	ds	dn	ds/dn	ps/pn
0 1	AT1G30730 Bradi5g029	118.667	435.333	241.333	799.667	0.4917	0.5444	0.7995	0.9706	0.8237	0.9032
0 2	AT1G30730 Gohir.A02G	116.333	418.667	247.333	820.667	0.4704	0.5102	0.7399	0.8551	0.8653	0.922
0 3	AT1G30730 BBE25_ARAT	122.5	450.5	250.5	826.5	0.489	0.5451	0.7917	0.9731	0.8137	0.8972
0 4	AT1G30730 Os06g05488	131.5	440.5	247.667	796.333	0.531	0.5532	0.9231	1.0033	0.9201	0.9599
0 5	AT1G30730 Os06g05499	127.5	413.5	241.833	793.167	0.5272	0.5213	0.9104	0.8908	1.022	1.0113
0 6	AT1G30730 Lus1003844	108	371	222.667	719.333	0.485	0.5158	0.7803	0.8728	0.8941	0.9404
0 7	AT1G30730 Lus1002336	132.5	435.5	261.5	854.5	0.5067	0.5097	0.8443	0.8535	0.9892	0.9942
0 8	AT1G30730 358346579	131.667	449.333	249.5	833.5	0.5277	0.5391	0.9121	0.9515	0.9586	0.9789
0 9	AT1G30730 357475915	135.667	435.333	243.667	815.333	0.5568	0.5339	1.0172	0.9334	1.0898	1.0428
0 10	AT1G30730 POPTR_0012	119.167	437.833	249	810	0.4786	0.5405	0.7623	0.9566	0.7969	0.8854
0 11	AT1G30730 POPTR_0011	126.833	439.167	252.833	812.167	0.5016	0.5407	0.8289	0.9574	0.8658	0.9277
0 12	AT1G30730 POPTR_0001	114.667	416.333	245.167	825.833	0.4677	0.5041	0.7329	0.8365	0.8761	0.9277
0 13	AT1G30730 POPTR_0001	111.667	433.333	251.667	846.333	0.4437	0.512	0.6717	0.8609	0.7802	0.8666
0 14	AT1G30730 CX161931	75.6667	202.333	129.333	419.667	0.5851	0.4821	1.1358	0.7722	1.4709	1.2135
0 15	AT1G30730 POPTR_0006	116	406	243.667	803.333	0.4761	0.5054	0.7554	0.8403	0.8989	0.942
0 16	AT1G30730 POPTR_0011		429	246.5	812.5	0.4706	0.528	0.7405	0.913	0.8111	0.8913
0 17	AT1G30730 357448669	126.167	430.833	250.167	799.833	0.5043	0.5387	0.8371	0.9499	0.8812	0.9363
0 18	AT1G30730 357448673	128.167	432.833	251.833	807.167	0.5089	0.5362	0.8513	0.9414	0.9042	0.9491
0 19	AT1G30730 388493894	32.3333	118.667	67.1667	217.833	0.4814	0.5448	0.7701	0.9719	0.7924	0.8837
0 20	AT1G30730 Gohir.A10G	124.167	434.833	248	808	0.5007	0.5382	0.826	0.9482	0.8711	0.9303
0 21	AT1G30730 AT1G26380	56.3333	188.667	101	328	0.5578	0.5752	1.021	1.0923	0.9347	0.9697
0 22	AT1G30730 AT1G11770	55.1667	184.833	91	302	0.6062	0.612	1.2389	1.2698	0.9757	0.9905
0 23	AT1G30730 ES903641	44.8333	127.167	75.3333	230.667	0.5951	0.5513	1.1831	0.9962	1.1876	1.0795
0 24	AT1G30730 AT5G44360	50.8333	191.167	101	337	0.5033	0.5673	0.8339	1.059	0.7875	0.8872
0 25	AT1G30730 AT5G44380	50.8333	191.167	101	337	0.5033	0.5673	0.8339	1.059	0.7875	0.8872
0 26	AT1G30730 AT4G20840	91.8333	273.167	150.333	479.667	0.6109	0.5695	1.2635	1.0682	1.1828	1.0726
0 27	AT1G30730 EV087794	29.3333	90.6667	48.5	155.5	0.6048	0.5831	1.2315	1.1269	1.0929	1.0373
0 28	AT1G30730 AT4G20830	90.8333	276.167	152.5	498.5	0.5956	0.554	1.1855	1.0065	1.1779	1.0752
0 29	AT1G30730 AT4G20860	96.5	291.5	158.833	510.167	0.6076	0.5714	1.2458	1.0761	1.1577	1.0633
0 30	AT1G30730 AT1G30710	71.3333	233.667	172.167	553.833	0.4143	0.4219	0.603	0.6201	0.9724	0.982
0 31	AT1G30730 AT1G30700	76.8333	230.167	174.667	554.333	0.4399	0.4152	0.6623	0.6049	1.0949	1.0594
0 32	AT1G30730 AT2G34790	49.3333	160.667	81.6667	290.333	0.6041	0.5534	1.2278	1.0041	1.2227	1.0916
0 33	AT1G30730 AT1G01980	90.1667	316.833	169.667	559.333	0.5314	0.5664	0.9247	1.0557	0.876	0.9382
0 34	AT1G30730 AT5G44390	31.3333	112.667	55.6667	187.333	0.5629	0.6014	1.0412	1.2142	0.8575	0.9359
0 35	AT1G30730 AT5G44400	28.1667	90.8333	49.3333	151.667	0.5709	0.5989	1.0743	1.2016	0.894	0.9533
0 36	AT1G30730 AT5G44410	27	86	44.1667	126.833	0.6113	0.6781	1.2659	1.7581	0.72	0.9016
Averages of the first sequence compared to others:
ds = 0.9296 dn = 0.9851 ds/dn = 0.9513 ps/pn = 0.9702
Sd: The number of observed synonymous substitutions; Sn: The number of observed non-synonymous substitutions; S: The number of potential synonymous substitutions (the average for the two compared sequences); N: The number of potential non-synonymous substitutions (the average for the two compared sequences); ps: The proportion of observed synonymous substitutions: Sd/S; pn: The proportion of obse…

## Sheet: Direngent
Table S5(b). Pairwise estimate of ds, dn and its ratios in direngent
Compare	Sequence names	Sd	Sn	S	N	ps	pn	ds	dn	ds/dn	ps/pn
0 1	DR037720.1 Bol028676	65.3333	224.667	113	367	0.5782	0.6122	1.1052	1.2705	0.8698	0.9445
0 2	DR037720.1 SGN-U59930	64.5	206.5	107.833	342.167	0.5981	0.6035	1.1979	1.2248	0.978	0.9911
0 3	DR037720.1 AT4G23690.	64.1667	193.833	101.667	333.333	0.6311	0.5815	1.3816	1.1199	1.2338	1.0854
0 4	DR037720.1 Q9SH66	65.8333	196.167	98.5	327.5	0.6684	0.599	1.6633	1.202	1.3838	1.1158
0 5	DR037720.1 AT4G11190.	64.8333	207.167	101.333	333.667	0.6398	0.6209	1.4384	1.3195	1.0901	1.0305
0 6	DR037720.1 AT4G11210.	63.6667	194.333	102.833	332.167	0.6191	0.585	1.3094	1.1358	1.1528	1.0582
0 7	DR037720.1 Bradi2g599	68	187	102.333	323.667	0.6645	0.5778	1.6286	1.1034	1.4761	1.1501
0 8	DR037720.1 Bradi1g044	63.6667	185.333	100.5	322.5	0.6335	0.5747	1.3966	1.0901	1.2812	1.1024
0 9	DR037720.1 D70.1.p	60.5	176.5	98	331	0.6173	0.5332	1.2993	0.9309	1.3956	1.1577
0 10	DR037720.1 Bradi1g043	56.1667	174.833	98.6667	315.333	0.5693	0.5544	1.0672	1.0082	1.0586	1.0267
0 11	DR037720.1 Pp3c5_2256	64.5	208.5	104.167	318.833	0.6192	0.6539	1.3098	1.5414	0.8498	0.9469
0 12	DR037720.1 Bradi4g222	74.5	183.5	104.667	333.333	0.7118	0.5505	2.2326	0.9932	2.2479	1.293
0 13	DR037720.1 Bradi1g593	86.6667	222.333	125	385	0.6933	0.5775	1.9372	1.1022	1.7575	1.2006
0 14	DR037720.1 Bradi4g115	62.1667	155.833	88.6667	289.333	0.7011	0.5386	2.0481	0.9497	2.1566	1.3018
0 15	DR037720.1 Bradi1g667	59.1667	166.833	88.5	289.5	0.6685	0.5763	1.6651	1.097	1.5179	1.1601
0 16	DR037720.1 Bradi1g209	70.6667	180.333	102.833	338.167	0.6872	0.5333	1.86	0.9311	1.9978	1.2887
0 17	DR037720.1 Bradi4g241	70.3333	188.667	103	332	0.6828	0.5683	1.8098	1.0632	1.7023	1.2016
0 18	DR037720.1 DR40.1.p	64.3333	168.667	97.6667	328.333	0.6587	0.5137	1.5795	0.8662	1.8233	1.2823
0 19	DR037720.1 Bradi4g413	63.8333	178.167	94.6667	319.333	0.6743	0.5579	1.7199	1.0217	1.6834	1.2086
0 20	DR037720.1 AT1G65870.	66.8333	186.167	102.167	326.833	0.6542	0.5696	1.543	1.0687	1.4438	1.1484
0 21	DR037720.1 AT5G42500.	62.3333	187.667	99.5	320.5	0.6265	0.5855	1.3527	1.1381	1.1886	1.0699
0 22	DR037720.1 Q9FIG7	62.3333	187.667	99.5	320.5	0.6265	0.5855	1.3527	1.1381	1.1886	1.0699
0 23	DR037720.1 AT5G42510.	64	194	99	321	0.6465	0.6044	1.4851	1.2292	1.2082	1.0697
0 24	DR037720.1 Q9FIG6	64	194	99	321	0.6465	0.6044	1.4851	1.2292	1.2082	1.0697
0 25	DR037720.1 XP_0044936	67.3333	176.667	104.167	333.833	0.6464	0.5292	1.4847	0.9171	1.6188	1.2215
0 26	DR037720.1 Lus1001623	50.3333	108.667	71	229	0.7089	0.4745	2.1784	0.7512	2.9	1.494
0 27	DR037720.1 AT1G55210.	73	176	106.833	334.167	0.6833	0.5267	1.815	0.9086	1.9975	1.2974
0 28	DR037720.1 AT3G13650.	72	180	103.333	331.667	0.6968	0.5427	1.9841	0.9645	2.0572	1.2839
0 29	DR037720.1 Q9LID5	72	180	103.333	331.667	0.6968	0.5427	1.9841	0.9645	2.0572	1.2839
0 30	DR037720.1 XP_0044925	71.8333	178.167	106	338	0.6777	0.5271	1.7542	0.9101	1.9275	1.2856
0 31	DR037720.1 XP_0045142	63.3333	186.667	107	346	0.5919	0.5395	1.1676	0.9529	1.2253	1.0971
0 32	DR037720.1 Ca19.1	71.5	190.5	105.333	335.667	0.6788	0.5675	1.7659	1.0601	1.6658	1.1961
0 33	DR037720.1 XP_0045068	76.1667	186.833	105.333	335.667	0.7231	0.5566	2.496	1.0165	2.4555	1.2991
Averages of the first sequence compared to others:
ds = 1.6212 dn = 1.0673 ds/dn = 1.5696 ps/pn = 1.1646
Sd: The number of observed synonymous substitutions; Sn: The number of observed non-synonymous substitutions; S: The number of potential synonymous substitutions (the average for the two compared sequences); N: The number of potential non-synonymous substitutions (the average for the two compared sequences); ps: The proportion of observed synonymous substitutions: Sd/S; pn: The proportion of obse…

## Sheet: CaZY
Table S5 (c). Pairwise estimate of ds, dn and its ratios inCaZY
Compare	Sequence names	Sd	Sn	S	N	ps	pn	ds	dn	ds/dn	ps/pn
0 1	AAD10503.1 CAA52293.1	0	3	345.667	1232.33	0	0.0024	0	0.0024	nan	nan
0 2	AAD10503.1 BAE92260.1	83.3333	295.667	342.5	1193.5	0.2433	0.2477	0.2941	0.3007	0.9781	0.9822
0 3	AAD10503.1 BAE92901.1	85.6667	294.333	340.5	1195.5	0.2516	0.2462	0.3065	0.2984	1.027	1.0219
0 4	AAD10503.1 BAE92259.1	84.5	301.5	338.5	1197.5	0.2496	0.2518	0.3035	0.3068	0.9895	0.9915
0 5	AAD10503.1 XP_0045160	115.333	470.667	328	1139	0.3516	0.4132	0.4745	0.6005	0.7902	0.8509
0 6	AAD10503.1 Potri.001G	113.833	446.167	315.833	1139.17	0.3604	0.3917	0.4913	0.5539	0.8868	0.9202
0 7	AAD10503.1 Potri.001G	106.667	388.333	301.5	1063.5	0.3538	0.3651	0.4786	0.5004	0.9564	0.9689
0 8	AAD10503.1 XP_0045065	101.833	395.167	296.833	1050.17	0.3431	0.3763	0.4586	0.5224	0.8777	0.9117
0 9	AAD10503.1 XP_0045071	108.167	410.833	311.667	1098.33	0.3471	0.3741	0.466	0.518	0.8996	0.9278
0 10	AAD10503.1 NP_0012661	99.8333	387.167	303.167	1079.83	0.3293	0.3585	0.4336	0.4876	0.8892	0.9184
0 11	AAD10503.1 XP_0045073	106	410	305.333	1068.67	0.3472	0.3837	0.4662	0.5374	0.8675	0.9049
0 12	AAD10503.1 XP_0045073	106	408	301.833	1072.17	0.3512	0.3805	0.4737	0.531	0.892	0.9229
0 13	AAD10503.1 XP_0045073	104.667	411.333	307.167	1066.83	0.3407	0.3856	0.4543	0.5413	0.8393	0.8838
0 14	AAD10503.1 XP_0045073	108.667	414.333	306.5	1079.5	0.3545	0.3838	0.48	0.5377	0.8927	0.9237
0 15	AAD10503.1 XP_0045073	105.333	402.667	306.167	1070.83	0.344	0.376	0.4604	0.5219	0.882	0.9149
0 16	AAD10503.1 XP_0045150	102	432	316	1112	0.3228	0.3885	0.4221	0.5473	0.7712	0.8309
0 17	AAD10503.1 XP_0125756	102.833	432.167	315.167	1103.83	0.3263	0.3915	0.4283	0.5536	0.7735	0.8334
0 18	AAD10503.1 XP_0125731	98	404	307.333	1090.67	0.3189	0.3704	0.4153	0.5107	0.813	0.8608
0 19	AAD10503.1 XP_0125731	97.3333	407.667	302.667	1086.33	0.3216	0.3753	0.42	0.5204	0.8071	0.8569
0 20	AAD10503.1 XP_0045071	111.167	455.833	319.5	1117.5	0.3479	0.4079	0.4676	0.5887	0.7942	0.853
0 21	AAD10503.1 XP_0125731	97.8333	406.167	308.667	1098.33	0.317	0.3698	0.4119	0.5095	0.8084	0.8571
0 22	AAD10503.1 XP_0044901	97.6667	412.333	309.167	1109.83	0.3159	0.3715	0.4101	0.5129	0.7995	0.8503
0 23	AAD10503.1 XP_0044869	101	409	308.5	1101.5	0.3274	0.3713	0.4302	0.5125	0.8394	0.8817
0 24	AAD10503.1 XP_0125731	98.6667	387.333	303.167	1052.83	0.3255	0.3679	0.4268	0.5058	0.8438	0.8846
0 25	AAD10503.1 XP_0125731	88.6667	368.333	295.833	1021.17	0.2997	0.3607	0.3826	0.4918	0.7781	0.8309
0 26	AAD10503.1 XP_0045067	112.333	452.667	293	1045	0.3834	0.4332	0.5368	0.6463	0.8306	0.8851
0 27	AAD10503.1 XP_0045142	115.333	437.667	298.667	1051.33	0.3862	0.4163	0.5425	0.6074	0.8932	0.9276
0 28	AAD10503.1 XP_0045142	103.5	436.5	290.667	1047.33	0.3561	0.4168	0.4829	0.6084	0.7937	0.8544
0 29	AAD10503.1 XP_0125730	128.333	465.667	308.833	1080.17	0.4155	0.4311	0.6057	0.6414	0.9443	0.9639
0 30	AAD10503.1 XP_0044861	119.333	427.667	301.5	1060.5	0.3958	0.4033	0.5627	0.5786	0.9724	0.9815
0 31	AAD10503.1 XP_469436.	118.667	452.333	302.833	1065.17	0.3919	0.4247	0.5544	0.6264	0.885	0.9227
0 32	AAD10503.1 XP_0045145	110.167	429.833	299.167	1041.83	0.3682	0.4126	0.5065	0.599	0.8455	0.8926
0 33	AAD10503.1 XP_0045053	99	396	297.5	1061.5	0.3328	0.3731	0.4398	0.516	0.8524	0.892
0 34	AAD10503.1 XP_0045054	110.167	432.833	299.167	1089.83	0.3682	0.3972	0.5065	0.5655	0.8956	0.9272
0 35	AAD10503.1 Potri.005G	106.333	361.667	151	536	0.7042	0.6748	2.0967	1.7245	1.2159	1.0436
0 36	AAD10503.1 Potri.005G	116.167	383.833	152.5	561.5	0.7617	0.6836	nan	1.8181	nan	1.1143
0 37	AAD10503.1 orange1.1g	127.5	425.5	178.333	640.667	0.715	0.6642	2.2975	1.6256	1.4133	1.0765
0 38	AAD10503.1 XP_0125719	133.333	423.667	185.5	651.5	0.7188	0.6503	2.3842	1.5134	1.5754	1.1053
0 39	AAD10503.1 XP_0036026	121.833	389.167	169.833	598.167	0.7174	0.6506	2.3511	1.5157	1.5512	1.1026
0 40	AAD10503.1 Potri.017G	130.167	420.833	177.833	641.167	0.732	0.6564	2.7956	1.5604	1.7915	1.1152
0 41	AAD10503.1 XP_0036296	130	419	181.667	634.333	0.7156	0.6605	2.3114	1.5947	1.4495	1.0834
0 42	AAD10503.1 Potri.009G	135.333	419.667	185.5	645.5	0.7296	0.6501	2.7019	1.5122	1.7867	1.1222
0 43	AAD10503.1 AAF70824.1	143.167	450.833	187.167	652.833	0.7649	0.6906	nan	1.9016	nan	1.1076
0 44	AAD10503.1 XP_0045059	126	428	180.167	647.833	0.6994	0.6607	2.0214	1.5957	1.2667	1.0586
0 45	AAD10503.1 XP_0044871	138.167	424.833	184	644	0.7509	0.6597	nan	1.5875	nan	1.1383
0 46	AAD10503.1 XP_0035972	134	430	184.667	649.333	0.7256	0.6622	2.5701	1.6089	1.5974	1.0958
0 47	AAD10503.1 Q9MAJ7	97.1667	351.833	144.167	524.833	0.674	0.6704	1.7169	1.682	1.0207	1.0054
0 48	AAD10503.1 XP_0045120	122.333	441.667	177.167	656.833	0.6905	0.6724	1.9006	1.7016	1.117	1.0269
0 49	AAD10503.1 XP_0045009	102	365	147.667	539.333	0.6907	0.6768	1.9037	1.7448	1.0911	1.0207
0 50	AAD10503.1 NP_0012659	108.667	370.333	154.833	562.167	0.7018	0.6588	2.059	1.5799	1.3032	1.0654
0 51	AAD10503.1 XP_0035893	108.667	380.333	154.833	562.167	0.7018	0.6765	2.059	1.7426	1.1816	1.0374
0 52	AAD10503.1 NP_0012661	130.667	442.333	181	647	0.7219	0.6837	2.4636	1.8191	1.3544	1.0559
0 53	AAD10503.1 XP_0044868	130.167	439.833	182.333	645.667	0.7139	0.6812	2.2752	1.7917	1.2698	1.048
0 54	AAD10503.1 NP_0012661	97	353	144.5	512.5	0.6713	0.6888	1.6906	1.8792	0.8997	0.9746
0 55	AAD10503.1 XP_0035951	97.1667	352.833	145.333	511.667	0.6686	0.6896	1.6653	1.889	0.8816	0.9695
0 56	AAD10503.1 NP_0012658	97.5	354.5	143.333	513.667	0.6802	0.6901	1.7812	1.896	0.9394	0.9856
0 57	AAD10503.1 XP_0035890	100.333	356.667	143	514	0.7016	0.6939	2.0559	1.9448	1.0572	1.0111
0 58	AAD10503.1 NP_908541.	114.167	382.833	157	587	0.7272	0.6522	2.6192	1.5278	1.7144	1.115
0 59	AAD10503.1 AAK38481.1	99.3333	354.667	144	552	0.6898	0.6425	1.892	1.457	1.2985	1.0736
0 60	AAD10503.1 Bol015876	103.667	369.333	153	561	0.6776	0.6583	1.753	1.5766	1.1119	1.0292
0 61	AAD10503.1 XP_0045047	98	370	147.167	545.833	0.6659	0.6779	1.6412	1.7561	0.9345	0.9824
0 62	AAD10503.1 Potri.001G	99.1667	368.833	145.833	547.167	0.68	0.6741	1.7787	1.7178	1.0355	1.0088
0 63	AAD10503.1 Potri.003G	102.5	359.5	148.667	544.333	0.6895	0.6604	1.8876	1.5939	1.1843	1.0439
0 64	AAD10503.1 XP_0044877	116.5	377.5	159.667	566.333	0.7296	0.6666	2.7051	1.647	1.6424	1.0946
0 65	AAD10503.1 XP_0044944	110.833	367.167	155.667	567.333	0.712	0.6472	2.2367	1.4903	1.5008	1.1001
0 66	AAD10503.1 Q9LXA8	108.5	379.5	156.5	569.5	0.6933	0.6664	1.9366	1.6453	1.1771	1.0404
0 67	AAD10503.1 XP_0045125	110	389	156	573	0.7051	0.6789	2.1122	1.7668	1.1955	1.0387
0 68	AAD10503.1 AAK38482.1	112	366	152.833	564.167	0.7328	0.6487	2.8324	1.5018	1.886	1.1296
0 69	AAD10503.1 Gohir.D05G	107.333	377.667	152.167	558.833	0.7054	0.6758	2.1162	1.7351	1.2196	1.0437
0 70	AAD10503.1 XP_0045138	109.667	367.333	155	556	0.7075	0.6607	2.1534	1.5958	1.3494	1.0709
0 71	AAD10503.1 XP_0125713	109.667	363.333	153.833	557.167	0.7129	0.6521	2.2547	1.5272	1.4764	1.0932
0 72	AAD10503.1 CAA55344.1	90.5	310.5	120.5	458.5	0.751	0.6772	nan	1.7494	nan	1.109
0 73	AAD10503.1 P17513	93.8333	317.167	122.333	444.667	0.767	0.7133	nan	2.2623	nan	1.0754
0 74	AAD10503.1 P17514	95.3333	315.667	121.833	445.167	0.7825	0.7091	nan	2.1817	nan	1.1035
0 75	AAD10503.1 XP_0045094	0.8333	12.1667	6.1667	17.8333	0.1351	0.6822	0.149	1.8031	0.0826	0.1981
0 76	AAD10503.1 ADI79351.1	103.333	381.667	150.833	551.167	0.6851	0.6925	1.8352	1.9258	0.9529	0.9893
0 77	AAD10503.1 XP_0036291	104.833	390.167	157.833	568.167	0.6642	0.6867	1.6261	1.8543	0.8769	0.9672
0 78	AAD10503.1 NP_0012659	8	23	13	44	0.6154	0.5227	1.2882	0.8954	1.4387	1.1773
0 79	AAD10503.1 XP_0036040	7.3333	18.6667	10.5	37.5	0.6984	0.4978	2.0076	0.8173	2.4563	1.4031
0 80	AAD10503.1 AAB41324.1	7.3333	18.6667	10.5	37.5	0.6984	0.4978	2.0076	0.8173	2.4563	1.4031
0 81	AAD10503.1 P11955	4	15	6.5	17.5	0.6154	0.8571	1.2882	nan	nan	0.7179
0 82	AAD10503.1 Q9M7H5	4.5	18.5	9	30	0.5	0.6167	0.824	1.2954	0.6361	0.8108
0 83	AAD10503.1 Q9FEW1	7.5	18.5	9.8333	32.1667	0.7627	0.5751	nan	1.092	nan	1.3262
0 84	AAD10503.1 EMBOSS_001	7.5	19.5	9.8333	32.1667	0.7627	0.6062	nan	1.2388	nan	1.2581
0 85	AAD10503.1 P52405	7.5	18.5	9.8333	32.1667	0.7627	0.5751	nan	1.092	nan	1.3262
0 86	AAD10503.1 Q43089.1	29.1667	104.833	44.3333	144.667	0.6579	0.7247	1.5729	2.5406	0.6191	0.9079
0 87	AAD10503.1 Q8W4S6	21.3333	84.6667	38.1667	120.833	0.559	0.7007	1.0257	2.0415	0.5024	0.7977
0 88	AAD10503.1 XP_0035889	26.5	104.5	44.1667	147.833	0.6	0.7069	1.2071	2.142	0.5635	0.8488
0 89	AAD10503.1 Potri.002G	156.667	593.333	245.5	885.5	0.6382	0.6701	1.4272	1.679	0.85	0.9524
0 90	AAD10503.1 XP_0044930	149.833	594.167	249.333	893.667	0.6009	0.6649	1.2118	1.6319	0.7426	0.9038
0 91	AAD10503.1 Potri.012G	151.833	525.167	233.5	831.5	0.6502	0.6316	1.5131	1.3844	1.0929	1.0295
0 92	AAD10503.1 XP_0045017	155.667	590.333	242.5	876.5	0.6419	0.6735	1.4529	1.7122	0.8486	0.9531
0 93	AAD10503.1 XP_0125716	153.167	581.833	239.5	864.5	0.6395	0.673	1.4365	1.7075	0.8413	0.9502
0 94	AAD10503.1 XP_0125691	163	576	245	868	0.6653	0.6636	1.6358	1.6208	1.0093	1.0026
0 95	AAD10503.1 Potri.014G	164.333	577.667	245.833	879.167	0.6685	0.6571	1.6644	1.5661	1.0627	1.0174
0 96	AAD10503.1 Potri.007G	155.5	572.5	237.333	863.667	0.6552	0.6629	1.5512	1.6145	0.9608	0.9884
0 97	AAD10503.1 XP_0045093	162.5	588.5	243.333	878.667	0.6678	0.6698	1.6583	1.6763	0.9892	0.9971
0 98	AAD10503.1 AGX84978.1	23.6667	66.3333	32.5	102.5	0.7282	0.6472	2.6538	1.4901	1.7809	1.1252
0 99	AAD10503.1 Q43576	22.5	67.5	32.5	105.5	0.6923	0.6398	1.9237	1.4384	1.3374	1.0821
0 100	AAD10503.1 Q43591	22.5	67.5	32.5	105.5	0.6923	0.6398	1.9237	1.4384	1.3374	1.0821
0 101	AAD10503.1 XP_0045010	18.6667	69.3333	31.6667	100.333	0.5895	0.691	1.1562	1.9073	0.6062	0.853
0 102	AAD10503.1 ACJ86301.1	22.8333	67.1667	30.6667	101.333	0.7446	0.6628	3.6954	1.6142	2.2894	1.1233
0 103	AAD10503.1 P93594.1	19.8333	83.1667	33.3333	122.667	0.595	0.678	1.1825	1.7574	0.6728	0.8776
0 104	AAD10503.1 XP_0044957	132.833	423.167	188	661	0.7066	0.6402	2.1365	1.441	1.4827	1.1037
0 105	AAD10503.1 XP_0044946	127.5	398.5	180.167	629.833	0.7077	0.6327	2.1561	1.3915	1.5494	1.1185
0 106	AAD10503.1 AAP53763.1	18	63	30.6667	95.3333	0.587	0.6608	1.1445	1.5972	0.7166	0.8882
0 107	AAD10503.1 XP_0044886	19.6667	66.3333	28.6667	88.3333	0.686	0.7509	1.8464	nan	nan	0.9136
0 108	AAD10503.1 XP_0044877	21.1667	63.8333	28.6667	88.3333	0.7384	0.7226	3.125	2.4833	1.2584	1.0218
0 109	AAD10503.1 O04300	0	0	0	0	#NAME?	#NAME?	nan	nan	nan	nan
0 110	AAD10503.1 P80607.2	0	0	0	0	#NAME?	#NAME?	nan	nan	nan	nan
0 111	AAD10503.1 P80607	0	0	0	0	#NAME?	#NAME?	nan	nan	nan	nan
0 112	AAD10503.1 Q8RU27.1	0	0	0	0	#NAME?	#NAME?	nan	nan	nan	nan
0 113	AAD10503.1 Q8RU27	0	0	0	0	#NAME?	#NAME?	nan	nan	nan	nan
0 114	AAD10503.1 Bradi3g064	143.5	485.5	213.833	752.167	0.6711	0.6455	1.6888	1.4779	1.1426	1.0397
0 115	AAD10503.1 Bradi3g473	135.167	465.833	200.167	738.833	0.6753	0.6305	1.7296	1.3776	1.2556	1.071
0 116	AAD10503.1 Bradi3g397	145.167	484.833	208.333	760.667	0.6968	0.6374	1.9845	1.422	1.3955	1.0932
0 117	AAD10503.1 Q9AUE0.2	214.833	720.167	325.833	1144.17	0.6593	0.6294	1.5847	1.3708	1.156	1.0475
0 118	AAD10503.1 XP_0044935	22.5	83.5	32.5	114.5	0.6923	0.7293	1.9237	2.6909	0.7149	0.9493
0 119	AAD10503.1 AAC69757.1	19.6667	81.3333	32	115	0.6146	0.7072	1.2838	2.1485	0.5975	0.869
0 120	AAD10503.1 orange1.1g	18.8333	102.167	36.6667	134.333	0.5136	0.7605	0.866	nan	nan	0.6754
0 121	AAD10503.1 XP_0045028	20.1667	101.833	37.1667	133.833	0.5426	0.7609	0.9641	nan	nan	0.7131
0 122	AAD10503.1 XP_0044954	20.8333	102.167	36.1667	134.833	0.576	0.7577	1.0959	nan	nan	0.7602
0 123	AAD10503.1 XP_0045126	16.8333	93.1667	32.8333	123.167	0.5127	0.7564	0.863	nan	nan	0.6778
0 124	AAD10503.1 XP_0036198	18.6667	101.333	35.5	132.5	0.5258	0.7648	0.9057	nan	nan	0.6875
0 125	AAD10503.1 Q9FUR8	19.3333	89.6667	34	125	0.5686	0.7173	1.0646	2.3503	0.453	0.7927
0 126	AAD10503.1 Potri.018G	18.6667	97.3333	34.8333	133.167	0.5359	0.7309	0.9402	2.7533	0.3415	0.7332
0 127	AAD10503.1 1UAS_A	19.6667	97.3333	36	132	0.5463	0.7374	0.9776	3.0632	0.3191	0.7409
0 128	AAD10503.1 AAP54412.1	19.6667	97.3333	36	132	0.5463	0.7374	0.9776	3.0632	0.3191	0.7409
0 129	AAD10503.1 Q9FWV8	18.5	97.5	37.1667	133.833	0.4978	0.7285	0.8173	2.6646	0.3067	0.6832
0 130	AAD10503.1 Potri.010G	20.3333	95.6667	36.5	134.5	0.5571	0.7113	1.0183	2.2227	0.4582	0.7832
0 131	AAD10503.1 XP_0044925	20.5	96.5	36.3333	134.667	0.5642	0.7166	1.0466	2.3333	0.4486	0.7874
0 132	AAD10503.1 AAF76254.1	107.5	353.5	144.333	512.667	0.7448	0.6895	3.7291	1.8885	1.9747	1.0802
0 133	AAD10503.1 Q9LEC9	110.833	385.167	153.833	551.167	0.7205	0.6988	2.4262	2.0136	1.2049	1.031
0 134	AAD10503.1 XP_0044903	109.667	389.333	157.167	547.833	0.6978	0.7107	1.9984	2.2112	0.9037	0.9818
0 135	AAD10503.1 Potri.006G	54.8333	194.167	73.1667	271.833	0.7494	0.7143	5.3873	2.2834	2.3594	1.0492
0 136	AAD10503.1 Potri.018G	53.1667	193.833	73.3333	271.667	0.725	0.7135	2.5509	2.267	1.1252	1.0161
0 137	AAD10503.1 Potri.016G	59	219	87.5	302.5	0.6743	0.724	1.7198	2.5205	0.6823	0.9314
0 138	AAD10503.1 Potri.014G	39.6667	147.333	59.5	207.5	0.6667	0.71	1.6479	2.1991	0.7493	0.9389
0 139	AAD10503.1 Q9LYD8	49.8333	169.167	65.8333	243.167	0.757	0.6957	nan	1.9689	nan	1.0881
0 140	AAD10503.1 I0B675	31.5	97.5	38.5	150.5	0.8182	0.6478	nan	1.4952	nan	1.2629
0 141	AAD10503.1 AAV43981.1	32.1667	108.833	40.8333	154.167	0.7878	0.7059	nan	2.126	nan	1.1159
0 142	AAD10503.1 ACP74154.1	29.8333	103.167	39.1667	149.833	0.7617	0.6885	nan	1.8763	nan	1.1063
0 143	AAD10503.1 Potri.014G	31	98	38.3333	147.667	0.8087	0.6637	nan	1.6213	nan	1.2185
0 144	AAD10503.1 XP_0035921	32.3333	103.667	39.8333	146.167	0.8117	0.7092	nan	2.1842	nan	1.1445
0 145	AAD10503.1 P29060	33.3333	97.6667	37.8333	148.167	0.8811	0.6592	nan	1.5833	nan	1.3366
0 146	AAD10503.1 XP_0035921	34.6667	100.333	38.3333	147.667	0.9043	0.6795	nan	1.7729	nan	1.331
0 147	AAD10503.1 Potri.012G	32	103	38	148	0.8421	0.6959	nan	1.9726	nan	1.21
0 148	AAD10503.1 Potri.015G	33.3333	100.667	38.5	147.5	0.8658	0.6825	nan	1.8058	nan	1.2686
0 149	AAD10503.1 Potri.015G	34.3333	102.667	38.6667	147.333	0.8879	0.6968	nan	1.985	nan	1.2742
0 150	AAD10503.1 XP_0044868	78.1667	276.833	117	411	0.6681	0.6736	1.6608	1.7127	0.9697	0.9919
0 151	AAD10503.1 XP_0035975	81.1667	276.833	117.833	410.167	0.6888	0.6749	1.8798	1.7262	1.0889	1.0206
0 152	AAD10503.1 Q9ZR25.1	72.6667	238.333	99.6667	347.333	0.7291	0.6862	2.6851	1.848	1.453	1.0625
0 153	AAD10503.1 Q38910	48	156	65.5	252.5	0.7328	0.6178	2.8324	1.3019	2.1755	1.1861
0 154	AAD10503.1 Q8LF99	52.5	178.5	69.8333	272.167	0.7518	0.6558	nan	1.5564	nan	1.1463
0 155	AAD10503.1 CAA62847.1	48.8333	156.167	68.1667	267.833	0.7164	0.5831	2.3287	1.1269	2.0665	1.2286
0 156	AAD10503.1 Q9XIW1	47.8333	161.167	70	263	0.6833	0.6128	1.8153	1.274	1.4249	1.1151
0 157	AAD10503.1 Potri.006G	60.6667	192.333	81.1667	290.833	0.7474	0.6613	4.2581	1.6013	2.6592	1.1302
0 158	AAD10503.1 Potri.013G	59.1667	198.833	83.6667	285.333	0.7072	0.6968	2.1471	1.9852	1.0816	1.0148
0 159	AAD10503.1 Q9FXE5	60.8333	199.167	86.8333	291.167	0.7006	0.684	2.0397	1.8232	1.1188	1.0242
0 160	AAD10503.1 1EX1_A	50.8333	165.167	70.8333	247.167	0.7176	0.6682	2.3575	1.6622	1.4183	1.0739
0 161	AAD10503.1 XP_0125698	52.5	166.5	72.1667	254.833	0.7275	0.6534	2.6293	1.5369	1.7108	1.1134
0 162	AAD10503.1 XP_0125717	50.3333	163.667	70.3333	247.667	0.7156	0.6608	2.3124	1.5972	1.4478	1.0829
0 163	AAD10503.1 XP_0044897	51.1667	163.833	70.8333	247.167	0.7224	0.6628	2.4754	1.6143	1.5334	1.0898
0 164	AAD10503.1 Potri.002G	88	290	113.5	426.5	0.7753	0.68	nan	1.7782	nan	1.1403
0 165	AAD10503.1 XP_0045023	94.5	284.5	112	404	0.8438	0.7042	nan	2.097	nan	1.1982
0 166	AAD10503.1 Potri.009G	72.5	264.5	117.833	419.167	0.6153	0.631	1.2876	1.3808	0.9325	0.9751
0 167	AAD10503.1 Q8LPK5.1	113.167	382.833	153.667	554.333	0.7364	0.6906	3.0099	1.9021	1.5824	1.0664
0 168	AAD10503.1 XP_0035994	64.1667	226.833	95	337	0.6754	0.6731	1.7313	1.7081	1.0136	1.0035
0 169	AAD10503.1 O81416	56.5	208.5	77.3333	297.667	0.7306	0.7004	2.7412	2.0378	1.3452	1.0431
0 170	AAD10503.1 Q96410	36.1667	113.833	44.1667	180.833	0.8189	0.6295	nan	1.3713	nan	1.3008
0 171	AAD10503.1 AAQ10093.1	37.8333	113.167	43.6667	175.333	0.8664	0.6454	nan	1.4777	nan	1.3424
0 172	AAD10503.1 Potri.019G	35.8333	118.167	48.6667	191.333	0.7363	0.6176	3.0021	1.3007	2.3081	1.1922
0 173	AAD10503.1 ACL36992.1	44.6667	138.333	54.3333	212.667	0.8221	0.6505	nan	1.5147	nan	1.2638
0 174	AAD10503.1 Potri.019G	40.6667	126.333	50	193	0.8133	0.6546	nan	1.5463	nan	1.2425
0 175	AAD10503.1 Potri.013G	42.8333	128.167	51	192	0.8399	0.6675	nan	1.6558	nan	1.2582
0 176	AAD10503.1 CAI64809.1	2.6667	11.3333	5.3333	12.6667	0.5	0.8947	0.824	nan	nan	0.5588
0 177	AAD10503.1 CAA80493.1	0.5	9.5	5.6667	12.3333	0.0882	0.7703	0.0939	nan	nan	0.1146
0 178	AAD10503.1 P52398.1	1.6667	12.3333	7.3333	19.6667	0.2273	0.6271	0.2708	1.3566	0.1996	0.3624
0 179	AAD10503.1 Potri.010G	1.6667	10.3333	6.1667	17.8333	0.2703	0.5794	0.3351	1.1107	0.3017	0.4664
0 180	AAD10503.1 XP_0044877	1.6667	12.3333	6.1667	17.8333	0.2703	0.6916	0.3351	1.9144	0.1751	0.3908
0 181	AAD10503.1 Potri.001G	1	11	6.6667	17.3333	0.15	0.6346	0.1674	1.4039	0.1192	0.2364
0 182	AAD10503.1 P33157	1	10	7	17	0.1429	0.5882	0.1585	1.1504	0.1378	0.2429
0 183	AAD10503.1 P36401.1	2.1667	13.8333	7.1667	19.8333	0.3023	0.6975	0.387	1.9941	0.1941	0.4335
0 184	AAD10503.1 CAB91554.1	1	11	6.6667	17.3333	0.15	0.6346	0.1674	1.4039	0.1192	0.2364
0 185	AAD10503.1 Potri.016G	2.6667	12.3333	5.6667	15.3333	0.4706	0.8043	0.7405	nan	nan	0.5851
0 186	AAD10503.1 Potri.006G	1	11	5.6667	15.3333	0.1765	0.7174	0.2012	2.3516	0.0856	0.246
0 187	AAD10503.1 XP_464085.	18.8333	68.1667	32.1667	111.833	0.5855	0.6095	1.1378	1.2564	0.9057	0.9606
0 188	AAD10503.1 XP_0044986	13.6667	62.3333	26.1667	93.8333	0.5223	0.6643	0.894	1.6269	0.5495	0.7862
0 189	AAD10503.1 AAA90953.1	7.3333	31.6667	13.6667	43.3333	0.5366	0.7308	0.9426	2.7477	0.3431	0.7343
0 190	AAD10503.1 P52409.1	7.3333	31.6667	13.6667	43.3333	0.5366	0.7308	0.9426	2.7477	0.3431	0.7343
0 191	AAD10503.1 AAP44659.1	8.6667	34.3333	14.3333	48.6667	0.6047	0.7055	1.2307	2.1181	0.581	0.8571
0 192	AAD10503.1 Potri.004G	10.6667	40.3333	19.8333	61.1667	0.5378	0.6594	0.947	1.5852	0.5974	0.8156
0 193	AAD10503.1 Potri.009G	20.8333	61.1667	27	93	0.7716	0.6577	nan	1.5713	nan	1.1732
0 194	AAD10503.1 XP_0045053	20.5	81.5	34.8333	121.167	0.5885	0.6726	1.1518	1.7036	0.6761	0.875
0 195	AAD10503.1 XP_0045169	3.3333	22.6667	12.5	38.5	0.2667	0.5887	0.3295	1.1528	0.2858	0.4529
0 196	AAD10503.1 XP_0044922	7.6667	33.3333	15.6667	50.3333	0.4894	0.6623	0.7927	1.6092	0.4926	0.7389
0 197	AAD10503.1 XP_0125723	18.6667	97.3333	33.5	128.5	0.5572	0.7575	1.0189	nan	nan	0.7356
0 198	AAD10503.1 XP_0045033	19	84	36.5	137.5	0.5205	0.6109	0.8883	1.2637	0.7029	0.8521
0 199	AAD10503.1 XP_0045076	27.6667	103.333	40.8333	151.167	0.6776	0.6836	1.7529	1.818	0.9642	0.9912
0 200	AAD10503.1 XP_0044861	25	109	42.3333	149.667	0.5906	0.7283	1.1613	2.6566	0.4371	0.8109
0 201	AAD10503.1 Gorai.008G	1	11	7.1667	16.8333	0.1395	0.6535	0.1544	1.5376	0.1004	0.2135
0 202	AAD10503.1 Q8VYE5	27.8333	105.167	41.3333	153.667	0.6734	0.6844	1.711	1.8272	0.9364	0.9839
0 203	AAD10503.1 XP_0044911	7.1667	33.8333	15.8333	47.1667	0.4526	0.7173	0.6938	2.3499	0.2953	0.631
0 204	AAD10503.1 XP_0045020	1.5	11.5	7.5	19.5	0.2	0.5897	0.2326	1.1575	0.201	0.3391
Averages of the first sequence compared to others:
ds = 1.4739 dn = 1.4965 ds/dn = 1.0133 ps/pn = 0.9268
Sd: The number of observed synonymous substitutions; Sn: The number of observed non-synonymous substitutions; S: The number of potential synonymous substitutions (the average for the two compared sequences); N: The number of potential non-synonymous substitutions (the average for the two compared sequences); ps: The proportion of observed synonymous substitutions: Sd/S; pn: The proportion of obse…

## Sheet: Expansin
Table S5 (d). Pairwise estimate of ds, dn and its ratios in expansin
Compare	Sequence names	Sd	Sn	S	N	ps	pn	ds	dn	ds/dn	ps/pn
0 1	XP_0044922 BAS87105.1	13.6667	47.3333	32.5	129.5	0.4205	0.3655	0.6169	0.5011	1.2311	1.1505
0 2	XP_0044922 XP_0044923	33.6667	97.3333	96.5	290.5	0.3489	0.3351	0.4694	0.4439	1.0572	1.0413
0 3	XP_0044922 Q38865	33.3333	107.667	97.3333	289.667	0.3425	0.3717	0.4575	0.5133	0.8913	0.9214
0 4	XP_0044922 XP_0044908	35.5	95.5	97.1667	289.833	0.3654	0.3295	0.5008	0.434	1.154	1.1088
0 5	XP_0044922 Q6T5H7	33	95	98.5	288.5	0.335	0.3293	0.4439	0.4336	1.0237	1.0174
0 6	XP_0044922 XP_0044869	32.6667	91.3333	98.1667	288.833	0.3328	0.3162	0.4398	0.4106	1.0711	1.0523
0 7	XP_0044922 BAS80884.1	34	103	95.5	297.5	0.356	0.3462	0.4828	0.4644	1.0397	1.0283
0 8	XP_0044922 XP_0125687	37.6667	95.3333	87.8333	272.167	0.4288	0.3503	0.6361	0.472	1.3478	1.2243
0 9	XP_0044922 XP_0125726	29.5	79.5	93.5	287.5	0.3155	0.2765	0.4094	0.345	1.1868	1.141
0 10	XP_0044922 BAS94546.1	29.8333	78.1667	93.1667	287.833	0.3202	0.2716	0.4176	0.3372	1.2385	1.1791
0 11	XP_0044922 NP_0012659	27.5	78.5	93.6667	287.333	0.2936	0.2732	0.3725	0.3397	1.0965	1.0746
0 12	XP_0044922 XP_0045028	29.6667	86.3333	94.8333	286.167	0.3128	0.3017	0.4048	0.3859	1.0489	1.0369
0 13	XP_0044922 AT2G46300.	55.3333	165.667	76.3333	241.667	0.7249	0.6855	2.5476	1.8403	1.3844	1.0574
0 14	XP_0044922 ACJ84296.1	50.6667	134.333	81.6667	257.333	0.6204	0.522	1.3168	0.8931	1.4744	1.1885
0 15	XP_0044922 BAT11876.1	55.8333	147.167	84.1667	266.833	0.6634	0.5515	1.6188	0.9971	1.6235	1.2028
0 16	XP_0044922 BAT11998.1	19.8333	53.1667	30.6667	89.3333	0.6467	0.5951	1.4871	1.1832	1.2568	1.0867
0 17	XP_0044922 Os10g05556	48	143	88.1667	262.833	0.5444	0.5441	0.9707	0.9694	1.0013	1.0006
0 18	XP_0044922 BAS90388.1	56.3333	151.667	88.6667	265.333	0.6353	0.5716	1.4086	1.0771	1.3078	1.1115
0 19	XP_0044922 BAS93000.1	56.5	153.5	88.6667	265.333	0.6372	0.5785	1.421	1.1067	1.284	1.1015
Averages of the first sequence compared to others:
ds = 0.8643 dn = 0.6920 ds/dn = 1.1957 ps/pn = 1.0908
Sd: The number of observed synonymous substitutions; Sn: The number of observed non-synonymous substitutions; S: The number of potential synonymous substitutions (the average for the two compared sequences); N: The number of potential non-synonymous substitutions (the average for the two compared sequences); ps: The proportion of observed synonymous substitutions: Sd/S; pn: The proportion of obse…

## Sheet: Extensin
Table S5 (e). Pairwise estimate of ds, dn and its ratios in extensin
Compare	Sequence names	Sd	Sn	S	N	ps	pn	ds	dn	ds/dn	ps/pn
0 1	At4g18670_ AT3G62680_	74.5	295.5	162.5	620.5	0.4585	0.4762	0.7087	0.7558	0.9376	0.9627
0 2	At4g18670_ AT3G50580_	85.1667	295.833	113.5	417.5	0.7504	0.7086	nan	2.1723	nan	1.059
0 3	At4g18670_ At3g24480_	52.5	190.5	71	262	0.7394	0.7271	3.197	2.6167	1.2218	1.017
0 4	At4g18670_ AT3G22800_	76	241	100.5	358.5	0.7562	0.6722	nan	1.6999	nan	1.1249
0 5	At4g18670_ At4g13340_	69.8333	262.167	101.333	372.667	0.6891	0.7035	1.8837	2.0853	0.9033	0.9796
0 6	At4g18670_ AT2G43150_	69.5	242.5	92.5	333.5	0.7514	0.7271	nan	2.6179	nan	1.0333
0 7	At4g18670_ AT1G76930_	97.3333	351.667	124.333	472.667	0.7828	0.744	nan	3.6219	nan	1.0522
0 8	At4g18670_ AT3G54580_	51	177	66.8333	233.167	0.7631	0.7591	nan	nan	nan	1.0052
0 9	At4g18670_ AT1G12040_	81.3333	309.667	116	433	0.7011	0.7152	2.0485	2.3021	0.8898	0.9804
0 10	At4g18670_ At1g28290_	87.6667	322.333	124	446	0.707	0.7227	2.144	2.4855	0.8626	0.9782
0 11	At4g18670_ AT4G38770_	48.6667	171.333	67.6667	247.333	0.7192	0.6927	2.3947	1.9291	1.2413	1.0382
0 12	At4g18670_ XP_0044863	35.1667	125.833	49.6667	178.333	0.7081	0.7056	2.1628	2.1203	1.02	1.0035
0 13	At4g18670_ At5g14920_	45.3333	176.667	68.1667	240.833	0.665	0.7336	1.6334	2.8654	0.57	0.9066
0 14	At4g18670_ AT1G62440_	68.3333	270.667	90	351	0.7593	0.7711	nan	nan	nan	0.9846
0 15	At4g18670_ AT2G33790_	70	252	95.3333	348.667	0.7343	0.7228	2.8982	2.4864	1.1656	1.0159
0 16	At4g18670_ AT1G21310_	84.5	312.5	106.167	400.833	0.7959	0.7796	nan	nan	nan	1.0209
0 17	At4g18670_ Os03g06763	50.1667	153.833	66	222	0.7601	0.6929	nan	1.932	nan	1.0969
0 18	At4g18670_ Solyc02g07	14.3333	54.6667	21	75	0.6825	0.7289	1.8064	2.6777	0.6746	0.9364
0 19	At4g18670_ Q41122	0.8333	3.1667	1.8333	7.1667	0.4545	0.4419	0.6987	0.6671	1.0473	1.0287
0 20	At4g18670_ Lus1001543	0	0	0	0	#NAME?	#NAME?	nan	nan	nan	nan
0 21	At4g18670_ AT5G09530_	15.8333	68.1667	24.1667	86.8333	0.6552	0.785	1.551	nan	nan	0.8346
0 22	At4g18670_ Bradi2g050	100.667	398.333	142.667	514.333	0.7056	0.7745	2.1203	nan	nan	0.9111
0 23	At4g18670_ AT4G24480_	32	144	48.6667	179.333	0.6575	0.803	1.5699	nan	nan	0.8189
0 24	At4g18670_ XP_0044887	106.5	389.5	139.5	493.5	0.7634	0.7893	nan	nan	nan	0.9673
0 25	At4g18670_ Os04g04188	14.3333	50.6667	19	65	0.7544	0.7795	nan	nan	nan	0.9678
0 26	At4g18670_ 357500427	109.333	406.667	145.833	550.167	0.7497	0.7392	5.9046	3.1783	1.8578	1.0143
0 27	At4g18670_ Medtr8g103	103.833	387.167	140	523	0.7417	0.7403	3.3749	3.2594	1.0354	1.0019
0 28	At4g18670_ XP_0045128	105.167	388.833	148	542	0.7106	0.7174	2.2095	2.3519	0.9394	0.9905
0 29	At4g18670_ Bradi3g033	95.5	385.5	139.167	520.833	0.6862	0.7402	1.8486	3.2502	0.5688	0.9271
0 30	At4g18670_ Os02g01380	102.667	384.333	143.667	534.333	0.7146	0.7193	2.2904	2.3963	0.9558	0.9935
0 31	At4g18670_ Os06g07045	65.1667	262.833	89.5	336.5	0.7281	0.7811	2.6508	nan	nan	0.9322
0 32	At4g18670_ CA094489.1	29.5	110.5	41.8333	147.167	0.7052	0.7508	2.1131	nan	nan	0.9392
0 33	At4g18670_ Os01g01800	106	385	138	525	0.7681	0.7333	nan	2.855	nan	1.0474
0 34	At4g18670_ Bradi2g339	104.5	386.5	143	523	0.7308	0.739	2.7477	3.167	0.8676	0.9889
0 35	At4g18670_ Os05g01803	110.5	388.5	142.833	532.167	0.7736	0.73	nan	2.7195	nan	1.0597
0 36	At4g18670_ Bradi2g424	96.1667	384.833	136.5	511.5	0.7045	0.7524	2.1021	nan	nan	0.9364
0 37	At4g18670_ Os01g05943	97.5	406.5	141.833	536.167	0.6874	0.7582	1.8628	nan	nan	0.9067
Averages of the first sequence compared to others:
ds = 2.3501 dn = 2.3879 ds/dn = 0.9858 ps/pn = 0.9861
Sd: The number of observed synonymous substitutions; Sn: The number of observed non-synonymous substitutions; S: The number of potential synonymous substitutions (the average for the two compared sequences); N: The number of potential non-synonymous substitutions (the average for the two compared sequences); ps: The proportion of observed synonymous substitutions: Sd/S; pn: The proportion of obse…

## Sheet: Fascilin arabinogalactan 
Table S5 (f). Pairwise estimate of ds, dn and its ratios in Fascilin arabinogalactan
Compare	Sequence names	Sd	Sn	S	N	ps	pn	ds	dn	ds/dn	ps/pn
0 1	Potri.005G XP_0035969	148	591	259.833	859.167	0.5696	0.6879	1.0687	1.8682	0.572	0.8281
0 2	Potri.005G Bradi1g062	160.833	650.167	301.5	934.5	0.5334	0.6957	0.9317	1.9697	0.473	0.7667
0 3	Potri.005G Bradi1g570	165.5	643.5	303.333	938.667	0.5456	0.6855	0.975	1.8406	0.5297	0.7959
0 4	Potri.005G Bol007261	149.5	573.5	266	856	0.562	0.67	1.0378	1.6783	0.6184	0.8389
0 5	Potri.005G Q9FT45	141.667	556.333	255	828	0.5556	0.6719	1.0124	1.6966	0.5968	0.8268
0 6	Potri.005G BAH20344.1	52.8333	196.167	89.5	291.5	0.5903	0.673	1.1602	1.7068	0.6797	0.8772
0 7	Potri.005G Q8RWC5	146.667	566.333	261.5	848.5	0.5609	0.6675	1.0332	1.655	0.6243	0.8403
0 8	Potri.005G AAP31934.1	146.667	566.333	261.5	848.5	0.5609	0.6675	1.0332	1.655	0.6243	0.8403
0 9	Potri.005G Lus1001235	87.1667	320.833	161.833	495.167	0.5386	0.6479	0.9498	1.4958	0.635	0.8313
0 10	Potri.005G Lus1000639	87.1667	319.833	159.667	491.333	0.5459	0.6509	0.9762	1.5183	0.6429	0.8387
0 11	Potri.005G XP_0036180	85.6667	328.333	159.5	494.5	0.5371	0.664	0.9444	1.624	0.5815	0.8089
0 12	Potri.005G A9XTK7	85.6667	331.333	157.5	502.5	0.5439	0.6594	0.9688	1.585	0.6113	0.8249
0 13	Potri.005G Bradi4g334	97.3333	358.667	169.167	526.833	0.5754	0.6808	1.0931	1.7873	0.6116	0.8451
0 14	Potri.005G Bradi3g397	92.6667	342.333	168	519	0.5516	0.6596	0.9973	1.5869	0.6285	0.8362
0 15	Potri.005G Lus1000297	60	231	114.833	356.167	0.5225	0.6486	0.8947	1.5005	0.5962	0.8056
0 16	Potri.005G XP_0036064	83.3333	366.667	171.5	539.5	0.4859	0.6796	0.7828	1.7749	0.4411	0.7149
0 17	Potri.005G XP_0045059	83.5	371.5	173.5	546.5	0.4813	0.6798	0.7698	1.7763	0.4333	0.708
0 18	Potri.005G XP_0045059	84.8333	369.167	173.167	546.833	0.4899	0.6751	0.7942	1.7279	0.4596	0.7257
0 19	Potri.005G XP_0035972	88.6667	362.333	166.167	523.833	0.5336	0.6917	0.9322	1.9158	0.4866	0.7714
0 20	Potri.005G XP_0125684	80.6667	349.333	162.5	512.5	0.4964	0.6816	0.8133	1.7963	0.4527	0.7283
0 21	Potri.005G XP_0035938	80.1667	349.833	161.833	513.167	0.4954	0.6817	0.8102	1.7973	0.4508	0.7266
0 22	Potri.005G XP_0035938	76.1667	352.833	160.833	508.167	0.4736	0.6943	0.7486	1.9504	0.3838	0.6821
0 23	Potri.005G XP_0125722	81.1667	371.833	175	542	0.4638	0.686	0.7226	1.8464	0.3913	0.6761
0 24	Potri.005G XP_0036298	89.5	379.5	170.833	537.167	0.5239	0.7065	0.8993	2.1352	0.4212	0.7416
0 25	Potri.005G XP_0045042	96.8333	389.167	186.333	569.667	0.5197	0.6831	0.8854	1.8132	0.4883	0.7607
0 26	Potri.005G XP_0036064	64.1667	305.833	147.5	467.5	0.435	0.6542	0.6507	1.5433	0.4216	0.665
0 27	Potri.005G Bradi2g165	83.3333	323.667	166.167	517.833	0.5015	0.625	0.8285	1.3441	0.6164	0.8024
0 28	Potri.005G XP_0044939	73.8333	305.167	152.833	477.167	0.4831	0.6395	0.7749	1.4366	0.5394	0.7554
0 29	Potri.005G XP_0036256	74.1667	303.833	153	480	0.4847	0.633	0.7795	1.3933	0.5595	0.7658
0 30	Potri.005G Bradi2g002	80.5	327.5	160.167	487.833	0.5026	0.6713	0.8318	1.6912	0.4919	0.7487
0 31	Potri.005G Bradi2g346	81	345	169.333	517.667	0.4783	0.6665	0.7617	1.646	0.4627	0.7178
0 32	Potri.005G Bradi2g461	70.8333	311.167	151.5	478.5	0.4675	0.6503	0.7324	1.5134	0.484	0.719
0 33	Potri.005G SGN-U58155	77	312	143.833	474.167	0.5353	0.658	0.9383	1.5737	0.5962	0.8136
0 34	Potri.005G XP_0044871	77.8333	328.167	162.333	521.667	0.4795	0.6291	0.7648	1.3687	0.5588	0.7622
0 35	Potri.005G Q9FFH6	72.5	298.5	150.5	476.5	0.4817	0.6264	0.7711	1.3525	0.5701	0.769
0 36	Potri.005G ACE95181.1	72	300	149.833	477.167	0.4805	0.6287	0.7677	1.3664	0.5618	0.7643
0 37	Potri.005G Bol035484	72.8333	321.167	151.833	502.167	0.4797	0.6396	0.7654	1.4367	0.5327	0.75
0 38	Potri.005G Bradi1g766	121.667	504.333	254.333	798.667	0.4784	0.6315	0.7617	1.3837	0.5505	0.7576
0 39	Potri.005G Bradi5g189	120.5	528.5	260.333	810.667	0.4629	0.6519	0.7201	1.5258	0.4719	0.71
0 40	Potri.005G BAS90597.1	125.5	547.5	263.833	822.167	0.4757	0.6659	0.7543	1.6413	0.4596	0.7143
0 41	Potri.005G PGSC0003DM	127.667	508.333	257.667	795.333	0.4955	0.6391	0.8105	1.4339	0.5652	0.7752
0 42	Potri.005G XP_0044926	132	531	264.833	815.167	0.4984	0.6514	0.8193	1.5218	0.5384	0.7652
0 43	Potri.005G XP_0036237	131.333	524.667	261	795	0.5032	0.66	0.8336	1.5898	0.5243	0.7625
0 44	Potri.005G Q9LZX4.1	127	513	267.833	815.167	0.4742	0.6293	0.7502	1.3702	0.5475	0.7535
0 45	Potri.005G Bol044539	128.5	520.5	268.667	814.333	0.4783	0.6392	0.7615	1.4341	0.531	0.7483
0 46	Potri.005G Lus1000923	123.833	509.167	261.5	800.5	0.4736	0.6361	0.7485	1.4133	0.5296	0.7445
0 47	Potri.005G Potri.014G	129.667	524.333	266.5	810.5	0.4866	0.6469	0.7847	1.4885	0.5272	0.7521
0 48	Potri.005G A9XTL7	122.167	517.833	261.5	797.5	0.4672	0.6493	0.7314	1.5061	0.4857	0.7195
0 49	Potri.005G A9XTL8	128.167	531.833	268.333	820.667	0.4776	0.6481	0.7597	1.4967	0.5076	0.737
0 50	Potri.005G Bradi3g563	115.667	483.333	234.667	752.333	0.4929	0.6424	0.8029	1.4566	0.5513	0.7672
0 51	Potri.005G BAT08607.1	87.6667	335.333	171.833	521.167	0.5102	0.6434	0.8552	1.4634	0.5843	0.7929
0 52	Potri.005G Bradi4g330	84.3333	338.667	172	524	0.4903	0.6463	0.7954	1.484	0.536	0.7586
0 53	Potri.005G BAT04876.1	118.833	489.167	254.333	795.667	0.4672	0.6148	0.7316	1.2849	0.5694	0.76
0 54	Potri.005G Bradi4g344	112.333	495.667	252.833	791.167	0.4443	0.6265	0.6731	1.3529	0.4975	0.7092
0 55	Potri.005G Bradi4g344	113	498	253.667	793.333	0.4455	0.6277	0.676	1.3604	0.4969	0.7096
0 56	Potri.005G Q9SU13.1	111.667	517.333	236.833	777.167	0.4715	0.6657	0.743	1.639	0.4533	0.7083
0 57	Potri.005G A9XTM4	119.5	493.5	233.833	765.167	0.511	0.645	0.8579	1.4743	0.5819	0.7924
0 58	Potri.005G XP_0036180	119.333	529.667	249.5	815.5	0.4783	0.6495	0.7615	1.5074	0.5052	0.7364
0 59	Potri.005G XP_0044916	116	512	242.333	798.667	0.4787	0.6411	0.7626	1.447	0.527	0.7467
0 60	Potri.005G XP_0045161	149.333	584.667	289	917	0.5167	0.6376	0.8759	1.4234	0.6153	0.8104
0 61	Potri.005G AAP37869.1	129.833	534.167	255	816	0.5092	0.6546	0.8519	1.5466	0.5508	0.7778
0 62	Potri.005G A9XTL5	125.833	507.167	245.167	786.833	0.5133	0.6446	0.8648	1.4715	0.5877	0.7963
0 63	Potri.005G A9XTL6	124.333	512.667	247.167	796.833	0.503	0.6434	0.8331	1.4631	0.5694	0.7819
Averages of the first sequence compared to others:
ds = 0.8400 dn = 1.5801 ds/dn = 0.5348 ps/pn = 0.7660
Sd: The number of observed synonymous substitutions; Sn: The number of observed non-synonymous substitutions; S: The number of potential synonymous substitutions (the average for the two compared sequences); N: The number of potential non-synonymous substitutions (the average for the two compared sequences); ps: The proportion of observed synonymous substitutions: Sd/S; pn: The proportion of obse…

## Sheet: Germin
Table S5 (g). Pairwise estimate of ds, dn and its ratios in germin
Compare	Sequence names	Sd	Sn	S	N	ps	pn	ds	dn	ds/dn	ps/pn
0 1	SGN-U58354 Bol042938	20	71	30.1667	116.833	0.663	0.6077	1.6155	1.2466	1.2959	1.091
0 2	SGN-U58354 Lus1002207	73	286	115.167	457.833	0.6339	0.6247	1.399	1.3419	1.0425	1.0147
0 3	SGN-U58354 Lus1004261	74	288	117	462	0.6325	0.6234	1.3901	1.3341	1.0419	1.0146
0 4	SGN-U58354 SGN-U57622	77	287	119.333	453.667	0.6453	0.6326	1.4764	1.391	1.0614	1.02
0 5	SGN-U58354 PGSC0003DM	72.8333	275.167	115.167	445.833	0.6324	0.6172	1.3897	1.2984	1.0703	1.0247
0 6	SGN-U58354 PGSC0003DM	76.3333	276.667	118.333	451.667	0.6451	0.6125	1.4751	1.2726	1.1591	1.0531
0 7	SGN-U58354 PGSC0003DM	74.6667	281.333	115.833	448.167	0.6446	0.6277	1.4718	1.3605	1.0818	1.0269
0 8	SGN-U58354 Lus1002921	75.1667	287.833	120.833	479.167	0.6221	0.6007	1.3264	1.2106	1.0957	1.0356
0 9	SGN-U58354 Pp3c17_213	99.5	359.5	161.667	615.333	0.6155	0.5842	1.2887	1.1321	1.1383	1.0535
0 10	SGN-U58354 AAG00428.1	79.8333	265.167	121.167	463.833	0.6589	0.5717	1.5809	1.0774	1.4673	1.1525
0 11	SGN-U58354 BAT04150.1	74.5	274.5	120.5	470.5	0.6183	0.5834	1.3044	1.1285	1.1559	1.0597
0 12	SGN-U58354 Lus1000326	77.3333	288.667	119.167	471.833	0.649	0.6118	1.5034	1.2685	1.1851	1.0607
0 13	SGN-U58354 XP_0125697	72.5	260.5	113	433	0.6416	0.6016	1.4506	1.2152	1.1937	1.0664
0 14	SGN-U58354 XP_0045135	79.1667	271.833	121.667	445.333	0.6507	0.6104	1.5163	1.261	1.2025	1.066
0 15	SGN-U58354 Q9FMA9.1	74.3333	266.667	116.167	456.833	0.6399	0.5837	1.4389	1.1298	1.2736	1.0962
0 16	SGN-U58354 Q84PM2	61.3333	212.667	92.3333	378.667	0.6643	0.5616	1.6266	1.0362	1.5697	1.1828
0 17	SGN-U58354 Q9SFF9.1	80.6667	272.333	118	467	0.6836	0.5832	1.8185	1.1273	1.6132	1.1723
0 18	SGN-U58354 Q9FID0.1	78.6667	257.333	118.5	445.5	0.6639	0.5776	1.623	1.1028	1.4717	1.1493
0 19	SGN-U58354 Q9FIC9.1	75	253	116.833	444.167	0.6419	0.5696	1.453	1.0687	1.3596	1.127
0 20	SGN-U58354 P45853	66.8333	270.167	110.667	441.333	0.6039	0.6122	1.2269	1.2705	0.9657	0.9865
0 21	SGN-U58354 BAT05757.1	67.3333	254.667	109	437	0.6177	0.5828	1.3015	1.1255	1.1564	1.06
0 22	SGN-U58354 Bradi3g376	88.8333	310.167	139.833	550.167	0.6353	0.5638	1.4082	1.0448	1.3478	1.1268
0 23	SGN-U58354 BAC77634.1	60	252	107.5	429.5	0.5581	0.5867	1.0225	1.1435	0.8942	0.9513
0 24	SGN-U58354 Lus1001076	67.3333	242.667	113.833	444.167	0.5915	0.5463	1.1658	0.9777	1.1923	1.0827
0 25	SGN-U58354 Lus1002202	66	248	115.167	448.833	0.5731	0.5525	1.0833	1.0009	1.0823	1.0372
0 26	SGN-U58354 Lus1000279	63.1667	249.833	106.333	424.667	0.594	0.5883	1.1779	1.1508	1.0236	1.0098
0 27	SGN-U58354 P45854.1	62.3333	243.667	111.5	428.5	0.559	0.5687	1.026	1.0647	0.9636	0.9831
0 28	SGN-U58354 P94072.1	64.5	242.5	110.667	429.333	0.5828	0.5648	1.1258	1.0491	1.0731	1.0319
0 29	SGN-U58354 P94040.1	60.6667	242.333	104.833	426.167	0.5787	0.5686	1.1075	1.0647	1.0402	1.0177
0 30	SGN-U58354 A0A1S2YV95	68.5	261.5	114.833	458.167	0.5965	0.5708	1.1899	1.0735	1.1084	1.0451
0 31	SGN-U58354 XP_0045104	68.5	261.5	114.833	458.167	0.5965	0.5708	1.1899	1.0735	1.1084	1.0451
0 32	SGN-U58354 R9QR34	72	275	123.833	470.167	0.5814	0.5849	1.1195	1.1351	0.9862	0.9941
0 33	SGN-U58354 Q9AR81	61.6667	244.333	106.333	430.667	0.5799	0.5673	1.1129	1.0593	1.0506	1.0222
0 34	SGN-U58354 C7S8C4	62.6667	255.333	108.833	434.167	0.5758	0.5881	1.0949	1.1498	0.9523	0.9791
0 35	SGN-U58354 Pp3c7_2508	77.5	257.5	106.667	415.333	0.7266	0.62	2.5993	1.3143	1.9777	1.1719
0 36	SGN-U58354 A0A1S2Y002	73.8333	259.167	108.333	422.667	0.6815	0.6132	1.7954	1.276	1.407	1.1115
0 37	SGN-U58354 XP_0044971	73.8333	259.167	108.333	422.667	0.6815	0.6132	1.7954	1.276	1.407	1.1115
0 38	SGN-U58354 BAD28420.1	78.5	280.5	116.333	471.667	0.6748	0.5947	1.7248	1.181	1.4604	1.1347
0 39	SGN-U58354 Pp3c1_1425	88.5	336.5	146.667	531.333	0.6034	0.6333	1.2243	1.3954	0.8774	0.9528
0 40	SGN-U58354 BAS86928.1	79.3333	285.667	120.167	482.833	0.6602	0.5916	1.5918	1.1664	1.3647	1.1159
0 41	SGN-U58354 ABD60720.1	74.1667	259.833	108.5	419.5	0.6836	0.6194	1.8179	1.3109	1.3868	1.1036
0 42	SGN-U58354 M8CA06	96.8333	351.167	154.167	592.833	0.6281	0.5924	1.3627	1.1698	1.1649	1.0604
0 43	SGN-U58354 Q9FZ27.1	71.1667	269.833	114.333	455.667	0.6224	0.5922	1.3287	1.1689	1.1367	1.0511
0 44	SGN-U58354 ABK32193.1	71.3333	260.667	116.167	459.833	0.6141	0.5669	1.2809	1.0574	1.2113	1.0832
0 45	SGN-U58354 Lus1003801	68.8333	260.167	117	456	0.5883	0.5705	1.1508	1.0726	1.0729	1.0312
0 46	SGN-U58354 XP_0044958	72.3333	262.667	117.833	455.167	0.6139	0.5771	1.2798	1.1004	1.163	1.0637
0 47	SGN-U58354 Q5VJG4	73.5	267.5	114.167	455.833	0.6438	0.5868	1.466	1.144	1.2815	1.0971
0 48	SGN-U58354 SGN-U58245	74	270	114	456	0.6491	0.5921	1.5046	1.1686	1.2875	1.0963
0 49	SGN-U58354 BAS71618.1	76.3333	254.667	113	445	0.6755	0.5723	1.7321	1.0799	1.6039	1.1804
0 50	SGN-U58354 NP_912610.	76.3333	254.667	113	445	0.6755	0.5723	1.7321	1.0799	1.6039	1.1804
0 51	SGN-U58354 ABG46238.1	75	257	115	452	0.6522	0.5686	1.5277	1.0645	1.4352	1.147
0 52	SGN-U58354 BAS71338.1	75.1667	263.833	113.167	447.833	0.6642	0.5891	1.6261	1.1546	1.4084	1.1274
Averages of the first sequence compared to others:
ds = 1.4239 dn = 1.1648 ds/dn = 1.2245 ps/pn = 1.0704
Sd: The number of observed synonymous substitutions; Sn: The number of observed non-synonymous substitutions; S: The number of potential synonymous substitutions (the average for the two compared sequences); N: The number of potential non-synonymous substitutions (the average for the two compared sequences); ps: The proportion of observed synonymous substitutions: Sd/S; pn: The proportion of obse…

## Sheet: Glycine rich protein
Table S5 (h). Pairwise estimate of ds, dn and its ratios inGlycine rich protein
Compare	Sequence names	Sd	Sn	S	N	ps	pn	ds	dn	ds/dn	ps/pn
0 1	At2g05580 XP_0125707	123.167	419.833	228.167	836.833	0.5398	0.5017	0.954	0.8291	1.1508	1.076
0 2	At2g05580 BAF30986	0	10	2.6667	12.3333	0	0.8108	0	nan	nan	nan
0 3	At2g05580 XP_0045117	0	0	0	0	0	0	nan	nan	nan	nan
0 4	At2g05580 Os07g06887	2.6667	17.3333	5.6667	24.3333	0.4706	0.7123	0.7405	2.2434	0.3301	0.6606
0 5	At2g05580 F4JJL6	0	0	0	0	0	0	nan	nan	nan	nan
0 6	At2g05580 Q9SVT5	0	0	0	0	0	0	nan	nan	nan	nan
0 7	At2g05580 C0Z2S1	0	0	0	0	0	0	nan	nan	nan	nan
0 8	At2g05580 Q9ZSJ6	0	0	0	0	0	0	nan	nan	nan	nan
0 9	At2g05580 Q7XI13	0	0	0	0	0	0	nan	nan	nan	nan
0 10	At2g05580 P10979	0	0	0	0	0	0	nan	nan	nan	nan
0 11	At2g05580 P49310	0	0	0	0	0	0	nan	nan	nan	nan
0 12	At2g05580 AT2G05380	0	0	0	0	0	0	nan	nan	nan	nan
0 13	At2g05580 Os07g04401	8	20	8.8333	30.1667	0.9057	0.663	nan	1.6155	nan	1.366
0 14	At2g05580 Q04130	0	0	0	0	0	0	nan	nan	nan	nan
Averages of the first sequence compared to others:
ds = 0.8473 dn = 1.5362 ds/dn = 0.7404 ps/pn = 0.8683
Sd: The number of observed synonymous substitutions; Sn: The number of observed non-synonymous substitutions; S: The number of potential synonymous substitutions (the average for the two compared sequences); N: The number of potential non-synonymous substitutions (the average for the two compared sequences); ps: The proportion of observed synonymous substitutions: Sd/S; pn: The proportion of obse…

## Sheet: Lectin
Table S5 (i). Pairwise estimate of ds, dn and its ratios in lectin
Compare	Sequence names	Sd	Sn	S	N	ps	pn	ds	dn	ds/dn	ps/pn
0 1	Q9SYA0 CX043508.1	82.5	317.5	153.833	509.167	0.5363	0.6236	0.9416	1.3353	0.7052	0.86
0 2	Q9SYA0 AAG38522.1	85.1667	325.833	158.833	522.167	0.5362	0.624	0.9413	1.3379	0.7036	0.8593
0 3	Q9SYA0 CAA76366.1	93.6667	356.333	168.333	560.667	0.5564	0.6356	1.0158	1.41	0.7205	0.8755
0 4	Q9SYA0 XP_0036274	96	349	169.5	556.5	0.5664	0.6271	1.0554	1.3567	0.7779	0.9031
0 5	Q9SYA0 AAA82737.1	91.5	343.5	166.5	544.5	0.5495	0.6309	0.9896	1.3798	0.7172	0.8711
0 6	Q9SYA0 SGN-U56988	88.5	311.5	155.833	510.167	0.5679	0.6106	1.0617	1.262	0.8413	0.9301
0 7	Q9SYA0 Q9LNN2.1	93.1667	314.833	155.833	534.167	0.5979	0.5894	1.1965	1.1558	1.0352	1.0144
0 8	Q9SYA0 Q9LNN3.1	94.5	329.5	164.667	558.333	0.5739	0.5901	1.0867	1.1594	0.9373	0.9724
0 9	Q9SYA0 AAU15182.1	81.6667	319.333	159.667	536.333	0.5115	0.5954	0.8592	1.1844	0.7254	0.8591
0 10	Q9SYA0 Q9LZF5	81.6667	319.333	159.667	536.333	0.5115	0.5954	0.8592	1.1844	0.7254	0.8591
0 11	Q9SYA0 AAX49372.1	86	330	156	534	0.5513	0.618	0.9961	1.3028	0.7646	0.8921
0 12	Q9SYA0 Q9LJR2	86	330	156	534	0.5513	0.618	0.9961	1.3028	0.7646	0.8921
0 13	Q9SYA0 Q9LK72.1	85	337	157.333	547.667	0.5403	0.6153	0.9556	1.288	0.742	0.878
0 14	Q9SYA0 O80939.1	196.167	740.833	407.833	1398.17	0.481	0.5299	0.769	0.9194	0.8365	0.9078
0 15	Q9SYA0 Bol044225	192.833	732.167	407.667	1392.33	0.473	0.5259	0.7471	0.9058	0.8247	0.8995
0 16	Q9SYA0 M0VME9	59.1667	263.833	121.667	373.333	0.4863	0.7067	0.7839	2.1389	0.3665	0.6881
0 17	Q9SYA0 Q8GWI7	106.5	390.5	163.667	571.333	0.6507	0.6835	1.5165	1.817	0.8346	0.952
0 18	Q9SYA0 Q9ZVA1.1	164	610	256.333	910.667	0.6398	0.6698	1.4383	1.677	0.8576	0.9551
0 19	Q9SYA0 Q9ZVA2.1	157.833	604.167	258.667	908.333	0.6102	0.6651	1.2598	1.6343	0.7709	0.9174
0 20	Q9SYA0 Lus1000057	142.167	571.833	242.5	852.5	0.5863	0.6708	1.1413	1.6858	0.677	0.874
0 21	Q9SYA0 Q9ZVA5.1	146.667	577.333	249.167	869.833	0.5886	0.6637	1.1523	1.6219	0.7104	0.8869
0 22	Q9SYA0 AAT72501.1	66.6667	249.333	106.5	376.5	0.626	0.6622	1.3497	1.6091	0.8388	0.9452
0 23	Q9SYA0 SGN-U56960	97	394	165.667	569.333	0.5855	0.692	1.1379	1.9202	0.5926	0.8461
0 24	Q9SYA0 I0B675	150.833	572.167	249.5	863.5	0.6045	0.6626	1.2301	1.6123	0.763	0.9124
0 25	Q9SYA0 AFK45514.1	142.5	579.5	243.5	857.5	0.5852	0.6758	1.1366	1.735	0.6551	0.866
0 26	Q9SYA0 XP_0035963	142.667	592.333	244.5	862.5	0.5835	0.6868	1.1288	1.8549	0.6086	0.8496
0 27	Q9SYA0 Bol021641	97	313	141	501	0.6879	0.6248	1.869	1.3423	1.3924	1.1011
0 28	Q9SYA0 AED92567.1	142.5	544.5	227	787	0.6278	0.6919	1.3605	1.918	0.7093	0.9073
0 29	Q9SYA0 Bradi1g769	118.667	545.333	257.833	834.167	0.4602	0.6537	0.7133	1.5398	0.4632	0.704
0 30	Q9SYA0 Bradi1g633	234.167	968.833	480.667	1640.33	0.4872	0.5906	0.7864	1.1616	0.677	0.8248
0 31	Q9SYA0 SGN-U56608	25.8333	104.167	47.5	153.5	0.5439	0.6786	0.9686	1.7639	0.5491	0.8014
Averages of the first sequence compared to others:
ds = 1.0788 dn = 1.4683 ds/dn = 0.7512 ps/pn = 0.8873
Sd: The number of observed synonymous substitutions; Sn: The number of observed non-synonymous substitutions; S: The number of potential synonymous substitutions (the average for the two compared sequences); N: The number of potential non-synonymous substitutions (the average for the two compared sequences); ps: The proportion of observed synonymous substitutions: Sd/S; pn: The proportion of obse…

## Sheet: LRR
Table S5 (j). Pairwise estimate of ds, dn and its ratios in LRR
Compare	Sequence names	Sd	Sn	S	N	ps	pn	ds	dn	ds/dn	ps/pn
0 1	Q9LJF8 Q8LPS9	62.8333	281.167	129.167	431.833	0.4865	0.6511	0.7844	1.5195	0.5162	0.7471
0 2	Q9LJF8 A0A178UJS3	62.8333	281.167	129.167	431.833	0.4865	0.6511	0.7844	1.5195	0.5162	0.7471
0 3	Q9LJF8 Q8LBY9	8.5	18.5	9.3333	29.6667	0.9107	0.6236	nan	1.3354	nan	1.4604
0 4	Q9LJF8 O49297	24.8333	124.167	49.8333	175.167	0.4983	0.7088	0.819	2.1771	0.3762	0.703
0 5	Q9LJF8 Bradi5g240	73.3333	331.667	172.167	538.833	0.4259	0.6155	0.6294	1.289	0.4882	0.692
0 6	Q9LJF8 PGSC0003DM	5.6667	19.3333	8.1667	27.8333	0.6939	0.6946	1.9444	1.9543	0.995	0.9989
0 7	Q9LJF8 Bradi4g447	82.3333	349.667	182.833	594.167	0.4503	0.5885	0.688	1.1517	0.5974	0.7652
0 8	Q9LJF8 Bradi2g022	80.1667	342.833	179.167	549.833	0.4474	0.6235	0.6808	1.335	0.51	0.7176
0 9	Q9LJF8 XP_0036092	76.5	317.5	157	515	0.4873	0.6165	0.7867	1.2945	0.6077	0.7904
0 10	Q9LJF8 Bradi2g431	69.6667	314.333	161.5	510.5	0.4314	0.6157	0.642	1.2902	0.4976	0.7006
0 11	Q9LJF8 Bradi5g125	82	314	165.5	521.5	0.4955	0.6021	0.8105	1.2177	0.6656	0.8229
0 12	Q9LJF8 XP_0036162	75	303	160.167	508.833	0.4683	0.5955	0.7343	1.1848	0.6198	0.7864
0 13	Q9LJF8 Bradi1g114	66.6667	283.333	161.833	510.167	0.4119	0.5554	0.5977	1.0117	0.5907	0.7417
0 14	Q9LJF8 SGN-U57919	22	60	28	86	0.7857	0.6977	nan	1.9969	nan	1.1262
0 15	Q9LJF8 A0A178WA70	68.8333	232.167	92	322	0.7482	0.721	4.5194	2.44	1.8522	1.0377
0 16	Q9LJF8 BAS76305.1	24.6667	86.3333	42.8333	128.167	0.5759	0.6736	1.0952	1.7131	0.6393	0.8549
0 17	Q9LJF8 Q9STZ8	12.5	56.5	22.3333	79.6667	0.5597	0.7092	1.0286	2.1836	0.4711	0.7892
0 18	Q9LJF8 C0LGL4	95.1667	399.833	178.167	577.833	0.5341	0.692	0.9341	1.9191	0.4867	0.7719
0 19	Q9LJF8 C0LGG6	101.833	407.167	172.667	586.333	0.5898	0.6944	1.1576	1.9518	0.5931	0.8493
0 20	Q9LJF8 A0A178VPY7	0	0	0	0	0	0	nan	nan	nan	nan
0 21	Q9LJF8 Bradi5g139	61.6667	255.333	118	380	0.5226	0.6719	0.895	1.6968	0.5275	0.7778
0 22	Q9LJF8 Pp3c24_258	1.8333	9.1667	3.1667	11.8333	0.5789	0.7746	1.1086	nan	nan	0.7474
0 23	Q9LJF8 Bradi3g533	94.1667	354.833	157	530	0.5998	0.6695	1.206	1.6738	0.7205	0.8959
0 24	Q9LJF8 Bradi4g196	93.3333	344.667	156.5	527.5	0.5964	0.6534	1.1892	1.5371	0.7737	0.9127
0 25	Q9LJF8 AFK36260.1	12.1667	81.8333	33.3333	110.667	0.365	0.7395	0.5001	3.1985	0.1564	0.4936
0 26	Q9LJF8 AAL24284.1	17.8333	77.1667	30.8333	107.167	0.5784	0.7201	1.1061	2.4157	0.4579	0.8032
0 27	Q9LJF8 Lus1002102	21.3333	79.6667	31.6667	109.333	0.6737	0.7287	1.7139	2.6696	0.642	0.9246
0 28	Q9LJF8 BAT02212.1	13.6667	78.3333	32.5	105.5	0.4205	0.7425	0.6169	3.4535	0.1786	0.5664
0 29	Q9LJF8 Bradi1g242	14.6667	80.3333	32.1667	105.833	0.456	0.7591	0.7023	nan	nan	0.6007
0 30	Q9LJF8 Os05g01043	10	54	23	73	0.4348	0.7397	0.6501	3.2178	0.202	0.5878
0 31	Q9LJF8 Bradi2g354	18.8333	74.1667	33.1667	104.833	0.5678	0.7075	1.0614	2.1524	0.4931	0.8026
0 32	Q9LJF8 Q10M75	89	363	165.167	542.833	0.5388	0.6687	0.9506	1.6666	0.5704	0.8058
0 33	Q9LJF8 Os07g01765	11.5	64.5	27.5	83.5	0.4182	0.7725	0.6116	nan	nan	0.5414
0 34	Q9LJF8 Bradi1g557	11	66	27	84	0.4074	0.7857	0.5876	nan	nan	0.5185
0 35	Q9LJF8 Lus1000293	26.1667	138.833	60.1667	203.833	0.4349	0.6811	0.6504	1.7907	0.3632	0.6385
0 36	Q9LJF8 XP_0035982	27	143	61.5	202.5	0.439	0.7062	0.6603	2.1299	0.31	0.6217
0 37	Q9LJF8 AFK47018.1	24.1667	124.833	55	179	0.4394	0.6974	0.6612	1.9929	0.3318	0.6301
0 38	Q9LJF8 Q9FW48	32.3333	144.667	60.6667	203.333	0.533	0.7115	0.93	2.2266	0.4177	0.7491
0 39	Q9LJF8 F4HR88	32.1667	146.833	59.3333	204.667	0.5421	0.7174	0.9624	2.3524	0.4091	0.7557
0 40	Q9LJF8 Bradi2g535	90.5	389.5	168.333	554.667	0.5376	0.7022	0.9463	2.0652	0.4582	0.7656
0 41	Q9LJF8 BAT06158.1	19.1667	77.8333	33	108	0.5808	0.7207	1.1168	2.4313	0.4593	0.8059
0 42	Q9LJF8 XP_0035974	16.3333	81.6667	32.3333	114.667	0.5052	0.7122	0.8396	2.241	0.3746	0.7093
0 43	Q9LJF8 Q9LXU5	16.3333	84.6667	32.3333	111.667	0.5052	0.7582	0.8396	nan	nan	0.6662
0 44	Q9LJF8 Lus1003182	17	85	33.3333	116.667	0.51	0.7286	0.8546	2.6665	0.3205	0.7
0 45	Q9LJF8 Bradi3g501	3.3333	24.6667	7.8333	31.1667	0.4255	0.7914	0.6284	nan	nan	0.5377
0 46	Q9LJF8 BAT13684.1	42.3333	174.667	77.6667	243.333	0.5451	0.7178	0.973	2.3613	0.4121	0.7593
0 47	Q9LJF8 XP_0035616	102.667	364.333	165.5	560.5	0.6203	0.65	1.3164	1.5113	0.871	0.9544
0 48	Q9LJF8 C0LGU1	100.5	384.5	168.667	566.333	0.5958	0.6789	1.1866	1.7673	0.6714	0.8776
0 49	Q9LJF8 Bradi2g612	100.833	377.167	168.167	548.833	0.5996	0.6872	1.2051	1.8603	0.6478	0.8725
0 50	Q9LJF8 Bradi1g766	92	330	153.333	518.667	0.6	0.6362	1.2071	1.4145	0.8533	0.943
0 51	Q9LJF8 Bradi5g150	89.6667	348.333	154.333	529.667	0.581	0.6576	1.1176	1.5708	0.7115	0.8834
0 52	Q9LJF8 XP_0035586	90	351	154.167	526.833	0.5838	0.6662	1.1301	1.6441	0.6873	0.8762
0 53	Q9LJF8 SGN-U56872	86.8333	350.167	153.667	527.333	0.5651	0.664	1.0501	1.6246	0.6464	0.851
0 54	Q9LJF8 Bradi5g190	95	367	164.833	543.167	0.5763	0.6757	1.0972	1.7336	0.6329	0.853
0 55	Q9LJF8 Bradi1g542	87.5	338.5	153.333	509.667	0.5707	0.6642	1.0731	1.6257	0.6601	0.8592
0 56	Q9LJF8 Bradi4g182	8	27	11.3333	36.6667	0.7059	0.7364	2.1249	3.0055	0.707	0.9586
0 57	Q9LJF8 BAS84872.1	5.1667	28.8333	10.6667	37.3333	0.4844	0.7723	0.7785	nan	nan	0.6272
0 58	Q9LJF8 BAS74858.1	6	28	10.6667	37.3333	0.5625	0.75	1.0397	nan	nan	0.75
0 59	Q9LJF8 Bradi2g528	6	28	10.6667	37.3333	0.5625	0.75	1.0397	nan	nan	0.75
Averages of the first sequence compared to others:
ds = 1.0559 dn = 1.9330 ds/dn = 0.5679 ps/pn = 0.7904
Sd: The number of observed synonymous substitutions; Sn: The number of observed non-synonymous substitutions; S: The number of potential synonymous substitutions (the average for the two compared sequences); N: The number of potential non-synonymous substitutions (the average for the two compared sequences); ps: The proportion of observed synonymous substitutions: Sd/S; pn: The proportion of obse…

[truncated: 6 more sheets: Peroxidase, Phi starvation protein, Phosphatase, Protease, Proteinase inhibitors, Purple acid phosphatase]
