# Supplementary material for: Combining extracellular matrix proteome and phosphoproteome of chickpea and meta‐analysis reveal novel proteoforms and evolutionary significance of clade‐specific wall‐associated events in plant
Source: Plant Direct. 2024 Mar 18;8(3):e572. doi: 10.1002/pld3.572 (PMC10945595; doi:10.1002/pld3.572)
Supplement: Supplementary file 6 — Table S6. Branch estimate of ds, dn and its ratios in (a) berberine, (b) direngent, (c) CaZY, (d) expansin, (e) extensin, (f) fascilin arabinogalactan, (g) germin, (h) glycine rich protein, (i) lectin, (j) LRR, (k) peroxidase, (l) Phi starvation protein, (m) phosphatase, (n) protease, (o) proteinase inhibitors, (p) purple acid phosphatase [file PLD3-8-e572-s008.xlsx]

## Sheet: Ka Ks Berberine like protein
Table S6 (a). Branch estimate of ds, dn and its ratios in berberine
Node#	Ka/Ks Branch1	Ka Branch1	Ks Branch1	Ka/Ks Branch2	Ka Branch2	Ks Branch2
1	1.0651	0.0279909	0.0262794	1.4709	0.0249684	0.0169754
2	1.2615	0.166	0.1316	1.354	0.2114	0.1561
3	1.9616	0.2019	0.1029	1.3259	0.145	0.1093
4	1.3336	0.1894	0.142	1.2563	0.1953	0.1555
5	1.1148	0.0745744	0.0668949	1.0191	0.0645051	0.0632971
6	1.5651	0.1064	0.0679683	2.0936	0.1513	0.0722435
7	1.6677	0.1508	0.0904294	1.8383	0.1771	0.0963502
8	1.2192	0.0636086	0.0521735	1.0709	0.0610149	0.0569752
9	1.3164	0.0420251	0.0319238	0.9487	0.0322509	0.033995
10	1.9546	0.2017	0.1032	1.6398	0.0933696	0.0569382
11	1.2689	0.0540284	0.0425792	2.4225	0.077922	0.0321655
12	1.3407	0.0415715	0.0310078	0.9655	0.0606756	0.0628442
13	1.4303	0.0851518	0.0595358	1.0107	0.0680595	0.0673362
14	1.6104	0.0580251	0.0360316	0.9304	0.049477	0.0531782
15	1.7752	0.938	0.5284	1.2346	0.1329	0.1076
16	1.3226	0.0965692	0.0730151	1.0408	0.1055	0.1014
17	1.1507	0.1336	0.1161	1.1276	0.1404	0.1245
18	1.7615	0.062392	0.0354204	1.7606	0.1012	0.0574585
19	1.2668	0.0692289	0.0546484	1.254	0.0533045	0.0425092
20	1.0308	0.0246848	0.0239479	1.8955	1.1309	0.5966
21	1.4072	0.0482469	0.0342861	1.0384	0.037764	0.0363685
22	1.9106	1.0559	0.5527	1.153	0.0939452	0.0814784
23	1.2208	0.0625897	0.0512712	0.8937	0.044645	0.0499552
24	1.8631	0.629	0.3376	1.2518	0.2412	0.1927
25	1.8921	0.6189	0.3271	1.2657	0.2404	0.1899
26	0.6109	0.0450331	0.073712	0.7002	0.0491204	0.0701564
27	1.2528	0.0048399	0.00386342	1.4179	0.0136752	0.009645
28	1.5639	0.245	0.1567	2.278	0.6245	0.2741
29	1.3722	0.3467	0.2527	1.6406	0.2109	0.1285
30	1.4543	0.3297	0.2267	0.5899	0.0100598	0.0170524
31	1.9215	0.1091	0.0567994	1.1561	0.0768144	0.0664439
32	1.1306	0.2367	0.2094	2.7451	0.7765	0.2829
33	1.821	0.0363522	0.0199631	1.6039	0.045026	0.0280724
34	1.789	0.9033	0.5049	1.1671	0.1985	0.1701
35	1.372	0.0985395	0.071823	1.1678	0.1337	0.1145
36	1.5854	0.2063	0.1301	1.3042	0.2717	0.2083
37	2.0702	0.6465	0.3123	1.9447	0.2368	0.1218
38	0.9262	0.0873497	0.0943053	1.8066	0.2533	0.1402
39	0.9104	0.0773643	0.0849759	1.5551	0.2175	0.1399

## Sheet: KaKsDiringent
Table S6 (b). Branch estimate of ds, dn and its ratios in direngent
Node#	Ka/Ks Branch1	Ka Branch1	Ks Branch1	Ka/Ks Branch2	Ka Branch2	Ks Branch2
1	1.4913	0.3637	0.2439	1.5877	0.3113	0.196
2	1.5199	0.2008	0.1321	1.5712	0.2039	0.1298
3	1.1907	0.0998356	0.083847	2.6611	0.1874	0.0704352
4	1.4428	0.0796472	0.0552034	2.1706	0.1136	0.052347
5	1.2217	0.0617653	0.050558	1.0749	0.0573298	0.0533348
6	1.0252	0.0814569	0.079457	1.4188	0.2149	0.1514
7	1.2519	0.5059	0.4041	1.6115	0.4941	0.3066
8	1.8853	0.3071	0.1629	1.8953	0.3653	0.1927
9	1.5609	0.3186	0.2041	1.1164	0.2497	0.2237
10	2.2139	0.328	0.1481	1.1301	0.1083	0.0958158
11	1.1095	0.0930716	0.0838849	1.1882	0.0651165	0.0548034
12	1.6756	0.0548322	0.0327232	1.2548	0.0503343	0.040113
13	1.0405	0.0696666	0.0669519	1.4259	0.1151	0.0807468
14	1.774	0.1091	0.0615173	1.0784	0.2556	0.2371
15	1.1246	0.0698692	0.0621266	1.8654	0.2043	0.1095
16	2.0642	0.0787471	0.0381498	1.3562	0.0954443	0.0703759
17	1.3135	0.0762233	0.0580319	1.8313	0.0659414	0.0360074
18	1.8721	0.1194	0.0637701	2.1952	0.1376	0.0626945
19	1.7535	0.0571617	0.0325988	1.4404	0.0741204	0.0514572
20	1.675	0.0517714	0.0309081	1.7004	0.1209	0.0711051
21	1.5848	0.0778412	0.0491162	1.8072	0.3477	0.1924
22	1.5699	0.0469161	0.0298843	1.0201	0.0346196	0.0339362
23	1.6508	0.0962412	0.0583005	1.633	0.1719	0.1053
24	2.1917	0.1876	0.0856135	2.2261	0.1212	0.054444
25	1.8919	0.1088	0.0574889	1.529	0.0868535	0.0568041
26	1.7194	0.1383	0.0804338	2.0825	0.2337	0.1122
27	1.6583	0.1032	0.0622349	1.5335	0.0663323	0.0432564
28	1.4089	0.1789	0.127	1.5607	0.2457	0.1575
29	1.9409	0.2266	0.1167	1.8098	0.0779077	0.0430487
30	1.2554	0.0417717	0.0332748	1.9062	0.0284545	0.0149276
31	1.2554	0.0417717	0.0332748	1.9062	0.0284545	0.0149276
32	0.78	0.00865368	0.0110949	0.78	0.00865368	0.0110949
33	2.1387	0.0971502	0.0454254	1.4915	0.1526	0.1023
34	1.9495	0.1102	0.0565035	4.1489	0.1116	0.0269065
35	1.1951	0.0765046	0.0640127	1.6438	0.0774984	0.0471458

## Sheet: KaKs CAZY
Table S6 (c). Branch estimate of ds, dn and its ratios in CaZY
Node#	Ka/Ks Branch1	Ka Branch1	Ks Branch1	Ka/Ks Branch2	Ka Branch2	Ks Branch2
1	1.6904	0.7342	0.4344	1.1657	0.2593	0.2224
2	1.6058	0.2547	0.1586	1.3468	0.2601	0.1931
3	1.0912	0.1592	0.1459	1.4205	0.2047	0.1441
4	1.4207	0.1756	0.1236	1.2507	0.1822	0.1457
5	1.3441	0.3757	0.2795	1.8123	0.4097	0.2261
6	1.2546	0.3728	0.2972	1.3312	0.3964	0.2978
7	1.5299	0.4512	0.2949	1.3715	0.2894	0.211
8	1.4534	0.2691	0.1852	1.6191	0.3047	0.1882
9	1.7555	0.3938	0.2243	1.4887	0.2521	0.1694
10	1.4617	0.1171	0.0801447	1.3125	0.0821126	0.0625641
11	1.2501	0.0616552	0.0493197	1.4693	0.05302	0.0360862
12	1.3906	0.2276	0.1637	1.7199	0.5995	0.3486
13	2.0042	0.6735	0.336	1.003	0.1555	0.155
14	1.7717	0.5858	0.3306	1.1479	0.2698	0.2351
15	1.5524	0.3897	0.2511	1.2526	0.3237	0.2585
16	0.8702	0.1949	0.224	1.5836	0.4816	0.3041
17	1.0921	0.1462	0.1339	1.3855	0.2227	0.1607
18	1.3627	0.0403432	0.0296063	1.7311	0.0585892	0.0338455
19	1.4022	0.0824052	0.0587671	1.6236	0.0625164	0.0385057
20	1.4862	0.1024	0.0689187	1.7993	0.3163	0.1758
21	1.0367	0.0594664	0.0573625	0.9442	0.0582717	0.0617153
22	1.2136	0.1316	0.1084	1.1731	0.223	0.1901
23	1.6677	0.2686	0.1611	1.3975	0.2459	0.1759
24	0.8456	0.0163415	0.0193248	1.6438	0.00899202	0.00547032
25	1.6369	0.1492	0.0911674	1.4963	0.3606	0.241
26	3.2915	0.00883705	0.00268484	4.4504	0.0044504	1e-10
27	0.887	0.0891793	0.1005	1.2799	0.0977743	0.076392
28	1.0532	0.1772	0.1683	1.7402	0.9015	0.5181
29	1.3897	0.1329	0.0956662	1.6236	0.109	0.0671404
30	0.8696	0.1204	0.1384	1.1177	0.1543	0.1381
31	1.163	0.3445	0.2962	1.513	0.3183	0.2104
32	1.6954	0.0327724	0.0193302	1.8161	0.0241453	0.013295
33	1.5904	0.0575966	0.0362154	1.2392	0.0457116	0.0368879
34	1.8527	0.6667	0.3599	1.2968	0.3587	0.2766
35	1.4033	0.1275	0.0908496	1.8554	0.5311	0.2863
36	1.499	0.0890487	0.0594055	1.3105	0.1191	0.090865
37	1.7201	0.0638447	0.0371176	1.4748	0.083235	0.0564373
38	1.2218	0.0221342	0.0181157	1.192	0.0148698	0.0124748
39	1.148	0.0357852	0.0311725	1.454	0.0388749	0.0267357
40	1.3731	0.1149	0.0836985	1.8276	0.1296	0.0709378
41	1.7734	0.0847014	0.047761	1.2722	0.0469021	0.0368667
42	1.2309	0.0386226	0.0313772	1.1746	0.0268223	0.0228347
43	1.0678	0.0459921	0.0430706	1.2324	0.0287259	0.0233083
44	1.2901	0.0384743	0.0298223	1.4332	0.0330612	0.0230676
45	1.7604	0.0811701	0.046108	1.5933	0.0703449	0.0441511
46	1.126	0.0745549	0.06621	1.0755	0.0737671	0.0685882
47	1.6348	0.3935	0.2407	1.2498	0.3213	0.2571
48	1.5905	0.2253	0.1417	1.0237	0.1766	0.1725

## Sheet: KaKs Expansin
Table S6 (d). Branch estimate of ds, dn and its ratios in expansin
Node#	Ka/Ks Branch1	Ka Branch1	Ks Branch1	Ka/Ks Branch2	Ka Branch2	Ks Branch2
1	1.6884	0.6557	0.3884	1.4725	0.1624	0.1103
2	1.2567	0.1117	0.0888997	2.1831	0.1331	0.0609678
3	2.2789	0.0260698	0.0114398	1.3218	0.0182602	0.0138148
4	1.5601	0.3021	0.1937	2.156	0.5787	0.2684
5	1.168	0.1676	0.1435	1.4642	0.4224	0.2885
6	2.2348	0.1545	0.0691518	0.9491	0.1095	0.1154
7	1.7599	0.3199	0.1818	1.2881	0.1611	0.1251
8	0.726	0.0441643	0.0608317	1.7172	0.38	0.2213
9	2.186	0.0472182	0.0215999	1.3972	0.0532663	0.0381242
10	3.1199	0.0504323	0.0161646	2.1769	0.0518748	0.0238302
11	1.506	0.0214244	0.0142257	3.0971	0.0248229	0.0080149
12	1.3569	0.3067	0.2261	1.3583	0.0285323	0.0210052
13	1.711	0.0245801	0.0143656	1.3955	0.0375973	0.0269422
14	0.8024	0.0488953	0.0609376	1.052	0.0443994	0.0422061
15	0.9139	0.0499556	0.0546635	1.1396	0.0637183	0.0559144
16	1.6914	0.0830371	0.0490928	2.5734	0.0654377	0.0254288
17	0.9511	0.0573148	0.0602631	2.0953	0.0712435	0.0340024
18	1.3931	0.0713741	0.0512329	1.3371	0.0797526	0.0596454
19	0.7809	0.0728195	0.0932542	0.7246	0.0608057	0.0839148

## Sheet: KaKS Extensin
Table S6 (e). Branch estimate of ds, dn and its ratios in extensin
Node#	Ka/Ks Branch1	Ka Branch1	Ks Branch1	Ka/Ks Branch2	Ka Branch2	Ks Branch2
1	2.0229	0.0755813	0.0373638	1.557	0.0838065	0.0538259
2	1.5214	0.1256	0.082565	1.9802	0.7757	0.3917
3	1.6365	0.4369	0.267	1.7493	0.5169	0.2955
4	2.0136	0.317	0.1574	1.455	0.3828	0.2631
5	0.9209	0.0928799	0.1009	3.5227	0.4822	0.1369
6	1.9396	0.1292	0.0666278	1.9336	0.1389	0.0718205
7	2.104	0.1138	0.0540892	1.3811	0.0683157	0.0494635
8	1.7308	0.1382	0.0798393	1.9631	0.1472	0.0749844
9	1.2594	0.0796762	0.0632644	1.0749	0.0550535	0.0512156
10	1.7945	0.0594539	0.0331314	1.6224	0.1748	0.1078
11	1.6539	0.0646056	0.0390631	1.5052	0.0673196	0.0447233
12	2.1967	0.1075	0.0489338	1.0999	0.1182	0.1074
13	1.9538	0.3012	0.1542	1.7065	0.5752	0.3371
15	2.0729	0.1781	0.0859438	1.5916	0.3421	0.2149
16	2.3221	0.4651	0.2003	1.7501	0.3572	0.2041
17	3.1036	0.2619	0.0843766	2.5155	0.2699	0.1073
18	1.9923	0.1723	0.086501	1.1553	0.1727	0.1495
19	2.0576	0.403	0.1959	1.8878	0.438	0.232
20	4.7551	0.335	0.0704594	2.2792	0.342	0.15
21	1.4354	0.1855	0.1292	3.8076	0.3192	0.083841
22	1.4775	0.4383	0.2967	1.3207	0.4407	0.3337
23	2.0902	0.492	0.2354	2.0301	0.3258	0.1605
24	1.9871	0.3668	0.1846	1.4263	0.35	0.2454
25	1.2981	0.3204	0.2469	3.074	0.3224	0.1049
26	2.1982	0.2845	0.1294	3.5857	0.2855	0.079618
27	1.1067	0.5003	0.4521	1.6605	0.4207	0.2534
28	1.9369	0.1942	0.1002	1.8214	0.228	0.1252
29	1.6509	0.36	0.2181	1.9682	0.3629	0.1844
30	2.2606	0.1859	0.0822161	2.6645	0.1745	0.0654901
31	1.783	0.5307	0.2976	1.6924	0.348	0.2056
32	3.8012	0.2567	0.0675271	1.4414	0.154	0.1068
33	2.3099	0.3762	0.1629	3.65	0.2616	0.0716694
34	3.1213	0.2497	0.0800134	5.1864	0.2421	0.0466743
35	3.1769	0.1704	0.0536259	5.0484	0.3018	0.0597765
36	1.1272	0.1118	0.0991794	2.2544	0.2112	0.0936906

## Sheet: KaKs Fascilin
Table S6 (f). Branch estimate of ds, dn and its ratios in fascilin/arabinogalactan
Node#	Ka/Ks Branch1	Ka Branch1	Ks Branch1	Ka/Ks Branch2	Ka Branch2	Ks Branch2
1	1.7028	0.743	0.4363	1.4371	0.1924	0.1339
2	1.5155	0.1997	0.1318	2.2985	0.0805679	0.0350522
3	1.2098	0.0190331	0.0157319	1.2303	0.0145225	0.0118043
4	1.1867	0.0425844	0.0358843	0.9234	0.0357892	0.0387569
Branch estimate of ds, dn and its ratios in class I fascilin/arabinogalactan
Node#	Ka/Ks Branch1	Ka Branch1	Ks Branch1	Ka/Ks Branch2	Ka Branch2	Ks Branch2
1	1.3844	0.1303	0.0941422	1.6865	0.1471	0.0871949
2	1.2726	0.0337523	0.0265216	1.3685	0.0347151	0.0253669
3	1.6812	0.1071	0.0636749	2.0807	0.3973	0.191
4	1.6567	0.0867038	0.0523363	1.836	0.0690872	0.0376288
5	1.7622	0.16	0.0908016	3.1431	0.6292	0.2002
6	1.2809	0.1137	0.0887665	2.7135	0.1214	0.0447449
7	7.0089	0.0200691	0.00286338	1.3834	0.0150062	0.0108476
8	1.6223	0.0613859	0.0378384	1.9005	0.0909063	0.0478326
9	1.233	0.1065	0.0863857	1.6781	0.1286	0.0766073
10	1.6505	0.2147	0.1301	1.5994	0.1859	0.1163
11	1.1094	0.0439753	0.0396377	2.0189	0.0478847	0.0237179
12	1.0234	0.1565	0.1529	2.1799	0.2127	0.0975733
13	2.2842	0.00676633	0.00296229	2.2229	0.0176001	0.0079176
14	1.8624	0.0720429	0.0386831	1.7587	0.0559028	0.0317859
15	1.7408	0.1647	0.0946263	1.6224	0.1524	0.0939215
16	2.1684	0.0980024	0.0451966	1.726	0.0565909	0.0327879
17	1.7342	0.1571	0.09059	1.2987	0.1318	0.1015
18	1.491	0.1344	0.0901595	1.2641	0.1039	0.0821708
19	1.006	0.0783838	0.0779163	1.9724	0.2133	0.1081
20	1.4696	0.148	0.1007	1.6073	0.1471	0.09154
21	1.785	0.2232	0.125	1.9161	0.112	0.0584513
22	1.0166	0.0550718	0.0541743	1.1245	0.0591823	0.0526316
23	1.3796	0.1597	0.1157	1.8982	0.2421	0.1275
24	1.383	0.2128	0.1539	1.6409	0.1215	0.0740456
25	2.4999	0.1506	0.0602244	1.2947	0.1465	0.1132
26	1.4088	0.0719239	0.0510547	1.3998	0.0666422	0.0476097
27	1.6203	0.1366	0.0843316	1.6419	0.1616	0.0983932
Branch estimate of ds, dn and its ratios in class II fascilin/arabinogalactan
Node#	Ka/Ks Branch1	Ka Branch1	Ks Branch1	Ka/Ks Branch2	Ka Branch2	Ks Branch2
1	1.9924	0.0614058	0.0308197	1.1693	0.0754304	0.0645068
2	1.4996	0.2036	0.1358	1.3058	0.0370936	0.0284059
3	1.9771	0.0360062	0.0182119	2.1905	0.040822	0.0186357
4	1.8481	0.1549	0.083798	1.039	0.0138477	0.0133273
5	1.498	0.1256	0.0838431	1.2683	0.0329155	0.0259517
6	1.2618	0.0165525	0.0131186	1.6014	0.0291769	0.0182195
7	1.5357	0.0138537	0.00902112	1.1777	0.0130195	0.0110549
Branch estimate of ds, dn and its ratios in class III fascilin/arabinogalactan
Node#	Ka/Ks Branch1	Ka Branch1	Ks Branch1	Ka/Ks Branch2	Ka Branch2	Ks Branch2
1	1.1194	0.0183872	0.016426	2.0173	0.0386683	0.0191688
2	1.9018	0.0894787	0.0470486	1.5394	0.0881362	0.0572549
3	1.3862	0.1414	0.102	1.802	0.2217	0.123
4	1.5501	0.1023	0.0659942	0.9632	0.0732559	0.0760546
5	1.3505	0.0329499	0.0243975	1.2927	0.031052	0.0240217
6	1.0655	0.0510859	0.0479459	0.9753	0.0793047	0.0813144
7	1.5264	0.0620191	0.0406322	1.0124	0.0557581	0.0550757
8	1.5867	0.1851	0.1167	1.5721	0.3909	0.2487
9	2.3897	0.0425403	0.0178018	1.8703	0.034756	0.0185831
10	2.1856	0.1222	0.0559089	2.0029	0.1262	0.0629934
11	1.9118	0.0690287	0.0361071	2.1636	0.0857387	0.0396285
12	1.5885	0.0356594	0.0224482	1.5772	0.0445988	0.0282765
13	5.1762	0.031098	0.0060079	1.7491	0.0261154	0.0149307
14	1.9318	0.1034	0.0535407	2.0662	0.0889625	0.0430565
15	1.4037	0.0431193	0.0307182	2.3232	0.0463918	0.0199688
16	2.1131	0.1009	0.0477412	1.9221	0.1024	0.0532896
17	2.4445	0.1011	0.0413423	1.5072	0.0912088	0.0605159
18	0.9531	0.0153908	0.0161481	2.178	0.1015	0.0465932
19	1.0394	0.0161839	0.0155702	0.8852	0.00353109	0.00398898
20	2.5019	0.2072	0.0828127	2.173	0.2049	0.0942762
21	1.9162	0.174	0.090787	1.5335	0.1325	0.0864204
22	1.3061	0.0770737	0.0590087	1.2051	0.0787081	0.0653099

## Sheet: KaKs Germin
Table S6 (g). Branch estimate of ds, dn and its ratios in germin
Node#	Ka/Ks Branch1	Ka Branch1	Ks Branch1	Ka/Ks Branch2	Ka Branch2	Ks Branch2
1	1.3037	0.168	0.1288	1.8121	0.3191	0.1761
2	2.9675	0.1517	0.0511237	0.8925	0.0466936	0.0523163
3	2.256	0.2732	0.1211	0.8988	0.0488786	0.0543808
4	1.3763	0.032523	0.0236309	1.3322	0.0294868	0.0221339
5	1.9279	0.7715	0.4002	1.2001	0.2738	0.2281
6	1.2245	0.1666	0.1361	1.8953	0.1611	0.0850173
7	1.2774	0.2278	0.1783	1.0688	0.111	0.1038
8	1.659	0.2106	0.127	1.2391	0.2159	0.1742
9	1.5186	0.288	0.1897	1.7488	0.2658	0.152
10	1.3824	0.1045	0.0755815	1.5671	0.1551	0.0989618
11	1.268	0.0970127	0.0765078	1.225	0.0654596	0.053437
12	2.3025	0.1555	0.0675509	2.8681	0.1185	0.0413225
13	1.7419	0.0693618	0.0398207	1.5227	0.1214	0.0797538
14	1.7583	0.0736882	0.0419079	1.5489	0.099911	0.064504
15	1.6713	0.0639647	0.0382734	1.5286	0.0452649	0.0296128
16	1.6628	0.0444401	0.0267255	2.447	0.0306455	0.0125238
17	1.4925	0.0551882	0.0369776	0.8596	0.0337115	0.0392195
18	1.643	0.1271	0.0773434	4.9332	0.0576654	0.0116894
19	3.6287	0.0576215	0.0158796	1.7008	0.0624452	0.0367152
20	1.6956	0.2689	0.1586	1.4694	0.0958446	0.0652287
21	1.6656	0.0596295	0.0358015	0.9071	0.0472163	0.0520525
22	0.9495	0.0651841	0.0686515	1.1716	0.1466	0.1252
23	1.1356	0.0525129	0.0462444	0.747	0.0378975	0.0507335
24	1.1963	0.107	0.0894511	1.6981	0.2161	0.1273
25	1.9319	0.1763	0.091262	1.3358	0.1035	0.0774476
26	2.7976	0.0461798	0.0165071	1.1067	0.0576662	0.0521044
27	2.3186	0.1557	0.0671571	1.3672	0.096169	0.0703407
28	0.9312	0.0113376	0.0121759	0.9536	0.0134365	0.0140897
29	1.3799	0.0491484	0.0356177	1.8498	0.0774082	0.0418467
30	1.7148	0.0460216	0.0268387	1.0736	0.0671059	0.0625061
31	1.4925	0.0802536	0.053773	1.619	0.0740959	0.0457664
32	1.6694	0.0938123	0.0561941	1.9992	0.1546	0.077342
33	2.0699	0.0461441	0.0222927	1.4828	0.0554048	0.037365
34	1.4032	0.2605	0.1856	1.7154	0.2073	0.1208
35	1.0155	0.0375523	0.0369781	1.5178	0.0366416	0.0241414
36	2.4179	0.1436	0.0593727	1.6549	0.1759	0.1063
37	1.6244	0.0207678	0.012785	1.3677	0.0219148	0.016023
38	2.4379	0.354	0.1452	1.6043	0.1498	0.0933993
39	1.3394	0.0713242	0.0532496	1.7793	0.3172	0.1783
40	1.719	0.0094718	0.00551001	0.9405	0.0194654	0.0206968
41	1.1551	0.0901448	0.0780412	1.5131	0.1203	0.0795176
42	1.5098	0.1001	0.0662877	1.3496	0.0493688	0.03658
43	0	0	1e-10	0	0	1e-10
44	1.6567	0.0381834	0.0230483	1.3984	0.0488774	0.0349522
45	1.8251	0.143	0.0783807	1.6375	0.0573006	0.0349924
46	1.6038	0.053511	0.0333657	1.4965	0.0538684	0.0359974
47	1.9763	0.1162	0.0587987	1.4631	0.0956707	0.0653868
48	0.7833	0.0136941	0.0174824	2.978	0.0114913	0.0038588
49	2.3183	0.063893	0.0275599	1.8087	0.1069	0.059125
50	2.4202	0.0309836	0.0128019	2.0901	0.0238016	0.0113878
51	1.5478	0.0503635	0.032539	2.2632	0.127	0.0561298
52	1.5987	0.0776716	0.0485832	1.2022	0.0821706	0.0683501

## Sheet: KaKsGlycine rich protein
Table S6 (h). Branch estimate of ds, dn and its ratios inglycine rich protein
Node#	Ka/Ks Branch1	Ka Branch1	Ks Branch1	Ka/Ks Branch2	Ka Branch2	Ks Branch2
1	1.5718	0.5207	0.3313	1.1672	0.3092	0.2649
2	1.4718	0.5363	0.3644	1.6713	0.4284	0.2563
3	1.305	0.2214	0.1697	1.0033	0.398	0.3967
4	0.6618	0.3414	0.5158	0.7557	0.3058	0.4046
5	1.0583	0.2873	0.2715	2.1826	0.2311	0.1059
6	1.0426	0.2407	0.2309	1.0348	0.1451	0.1403
7	1.6439	0.3511	0.2136	1.908	0.2364	0.1239
8	1.2503	0.4324	0.3458	1.456	0.4656	0.3198
9	1.0584	0.2723	0.2572	1.472	0.3104	0.2109
10	0.7344	0.1351	0.184	0.7945	0.3271	0.4117
11	1.7055	0.0730138	0.0428097	3.5263	0.0560917	0.0159069
12	2.8994	0.0898915	0.0310038	1.1062	0.1354	0.1224
13	0.7037	0.107	0.152	0.8441	0.2146	0.2543
14	0.5402	0.0662571	0.1227	0.3895	0.0663557	0.1704

## Sheet: KaKs Lectin
Table S6 (i). Branch estimate of ds, dn and its ratios in lectin
Node#	Ka/Ks Branch1	Ka Branch1	Ks Branch1	Ka/Ks Branch2	Ka Branch2	Ks Branch2
1	1.6052	0.4807	0.2995	1.7729	0.4671	0.2635
2	1.4451	0.2944	0.2037	1.2808	0.3707	0.2895
3	1.467	0.3169	0.216	1.3851	0.3155	0.2278
4	1.635	0.3812	0.2331	1.3252	0.2934	0.2214
5	1.5697	0.2946	0.1877	1.2752	0.2201	0.1726
6	1.3342	0.0654265	0.0490367	1.4703	0.4894	0.3329
7	3.9418	0.00815495	0.00206883	1.6673	0.00853212	0.00511746
8	0.6458	0.056036	0.0867657	1.5671	0.1084	0.0691613
9	1.5253	0.3208	0.2103	1.3459	0.2753	0.2045
10	1.5224	0.0814414	0.0534948	2.3072	0.1204	0.0521684
11	1.4272	0.0710427	0.0497793	1.213	0.0791044	0.0652151
12	1.2033	0.0696836	0.0579093	1.2382	0.5058	0.4085
13	1.5997	0.1713	0.1071	0.8271	0.0500514	0.0605152
14	1.5648	0.0364835	0.0233145	0.6777	0.0319987	0.047216
15	1.0374	0.0740673	0.0713967	1.1635	0.0479887	0.041244
16	0.4308	0.0141941	0.0329507	0.2805	0.00869562	0.0310034
17	1.4628	0.179	0.1223	1.2364	0.2869	0.2321
18	1.9378	0.2972	0.1534	1.3323	0.1002	0.0752214
19	1.0701	0.0350267	0.0327328	0.8153	0.0257675	0.0316067
20	1.7043	0.127	0.0745046	1.4119	0.1856	0.1314
21	1.5749	0.1467	0.0931155	1.3607	0.0912456	0.0670579
22	2.3522	0.0263364	0.0111962	1.3204	0.0392576	0.0297316
23	1.6982	0.0136608	0.00804438	2.7427	0.0114001	0.00415647
24	1.2062	0.246	0.204	1.3375	0.1967	0.1471
25	0.9888	0.0620078	0.0627123	1.3938	0.1119	0.0802679
26	0.9026	0.00167495	0.00185569	1.6756	0.00167558	1e-10
27	1.6938	0.2612	0.1542	1.4866	0.5216	0.3509
28	1.568	0.2954	0.1884	1.6567	0.2117	0.1278
29	0.9342	0.1124	0.1203	1.4079	0.405	0.2877
30	2.2006	0.519	0.2358	1.2383	0.1793	0.1448
31	0.875	0.1362	0.1556	0.9731	0.1508	0.155

## Sheet: KaKs LRR
Table S6 (j). Branch estimate of ds, dn and its ratios in LRR
Node#	Ka/Ks Branch1	Ka Branch1	Ks Branch1	Ka/Ks Branch2	Ka Branch2	Ks Branch2
1	1.7014	0.1773	0.1042	1.5986	0.2027	0.1268
2	2.1055	0.3768	0.179	1.7739	0.2509	0.1415
3	1.5987	0.4822	0.3016	2.0484	0.3439	0.1679
4	2.4844	0.1964	0.0790718	1.4337	0.5652	0.3942
5	1.5118	0.0976407	0.0645869	2.1616	0.218	0.1009
6	1.6004	0.402	0.2512	1.7763	0.5643	0.3177
7	1.6538	0.3889	0.2351	1.6754	0.2125	0.1268
8	1.5666	0.1485	0.0947803	2.0481	0.5155	0.2517
9	1.5485	0.3613	0.2333	1.1822	0.261	0.2208
10	1.3352	0.2104	0.1576	2.2019	0.3947	0.1793
11	0.9727	0.6546	0.673	1.5999	0.1716	0.1073
12	1.8107	0.1425	0.0787113	1.76	0.2567	0.1459
13	1.9312	0.0826573	0.0428013	1.5801	0.1376	0.0870568
14	1.6962	0.4316	0.2544	1.3578	0.2506	0.1846
15	1.9051	0.05716	0.0300045	1.8051	0.0598452	0.0331536
16	1.1748	0.1646	0.1401	2.3878	0.4019	0.1683
17	1.0465	0.0504346	0.0481931	2.0178	0.1088	0.0539129
18	1.1378	0.0038661	0.00339777	2.6177	0.00261773	0.00067011
19	1.2414	0.0999936	0.080549	1.3781	0.1164	0.0844577
20	1.0312	0.0661063	0.0641046	1.2577	0.1315	0.1045
21	1.8398	0.4308	0.2342	1.4107	0.208	0.1474
22	1.3969	0.1727	0.1236	2.2103	0.1537	0.0695313
23	1.2524	0.0183666	0.0146653	1.2934	0.0280695	0.0217016
24	1.5065	0.1373	0.0911341	2.0144	0.6161	0.3058
25	1.3662	0.0694874	0.0508609	1.5552	0.0901194	0.0579464
26	1.5033	0.2152	0.1431	2.2731	0.4972	0.2187
27	1.0871	0.0876151	0.0805955	1.424	0.0921682	0.0647267
28	1.7359	0.1581	0.0910607	1.9279	0.2279	0.1182
29	1.8829	0.1116	0.0592722	2.0442	0.1058	0.0517352
30	1.4324	0.3965	0.2768	1.515	0.4416	0.2915
31	2.137	0.3685	0.1725	1.3617	0.2513	0.1845
32	1.7287	0.2647	0.1531	1.494	0.1663	0.1113
33	1.2527	0.187	0.1493	1.5783	0.183	0.1159
34	2.1618	0.1593	0.0736875	1.4327	0.1608	0.1122
35	2.0128	0.6834	0.3395	1.7038	0.0507333	0.0297767
36	1.397	0.1021	0.073064	1.4655	0.1302	0.088832
37	2.1392	0.7676	0.3588	1.7825	0.0930457	0.0521999
38	1.1716	0.0985786	0.0841368	1.8457	0.0790055	0.0428044
39	1.4689	0.2607	0.1775	1.3734	0.2722	0.1982
40	1.4845	0.2455	0.1654	2.6186	0.2724	0.104
41	1.6153	0.1112	0.0688232	2.1623	0.1712	0.079166
42	1.4793	0.4086	0.2762	1.5082	0.5471	0.3628
43	2.4798	0.245	0.0988033	2.1061	0.3107	0.1475
44	3.1072	0.672	0.2163	1.0106	0.1252	0.1239
45	1.7623	0.2072	0.1176	1.133	0.0871517	0.0769236
46	2.1018	0.0643665	0.0306247	1.7029	0.0868687	0.051011
47	2.535	0.0681846	0.0268969	3.1375	0.1027	0.0327238
48	2.8765	0.0814753	0.0283244	1.5238	0.060301	0.0395731

[truncated: 6 more sheets: KaKs Peroxidase , KaKs Phi starvation protein, KaKs Phosphatase, KaKs Protease, KaKs Proteinase inhibitor, KaKsPurple acid]
