# Supplementary material for: Combining extracellular matrix proteome and phosphoproteome of chickpea and meta‐analysis reveal novel proteoforms and evolutionary significance of clade‐specific wall‐associated events in plant
Source: Plant Direct. 2024 Mar 18;8(3):e572. doi: 10.1002/pld3.572 (PMC10945595; doi:10.1002/pld3.572)
Supplement: Supplementary file 9 — Table S9. Fragment spectra of the proteins identified with a single peptide. [file PLD3-8-e572-s011.xlsx]

## Sheet: Sheet2
Table S9. Fragment spectra of the proteins identified with a single peptide.
Instrument type:	ESI-MS/MS
Enzyme:	Trypsin
Type of search:	MS MS ion search
Mass value:	Monoisotopic
Peptide mass tolerance:	1.2 Da
Fragment mass tolerance:	±0.6 Da
Maximum missed cleavage:	1
Fixed modification:	Carbamidomethylation
Variable modification:	Oxidation
Decoy
IGU	I1MMH5
Query	Observed	Mr(expt)	Mr(calc)	Delta	Miss	Thr. MW/pI	Score	Expect	Rank	Peptide
15336	714.0308	2139.0706	2139.0808	-4.77	1	56.484/8.99	75	9.1e-05	1	K.GVLEVNPDALTQADVADKER.K
#	b	b++	b*	b*++	b0	b0++	Seq.	y	y++	y*	y*++	y0	y0++	#
1	58.0287	29.518					G							20
2	157.097	79.0522					V	2083.07	1042.04	2066.04	1033.52	2065.06	1033.03	19
3	270.181	135.594					L	1984	992.503	1966.97	983.99	1965.99	983.497	18
4	399.224	200.115			381.213	191.11	E	1870.91	935.961	1853.89	927.447	1852.9	926.955	17
5	498.292	249.65			480.282	240.644	V	1741.87	871.439	1724.85	862.926	1723.86	862.434	16
6	612.335	306.671	595.309	298.158	594.325	297.666	N	1642.8	821.905	1625.78	813.392	1624.79	812.9	15
7	709.388	355.198	692.361	346.684	691.377	346.192	P	1528.76	764.884	1511.73	756.37	1510.75	755.878	14
8	824.415	412.711	807.388	404.198	806.404	403.706	D	1431.71	716.357	1414.68	707.844	1413.7	707.352	13
9	895.452	448.23	878.425	439.716	877.441	439.224	A	1316.68	658.844	1299.65	650.331	1298.67	649.839	12
10	1008.54	504.772	991.51	496.258	990.525	495.766	L	1245.64	623.325	1228.62	614.812	1227.63	614.32	11
11	1109.58	555.295	1092.56	546.782	1091.57	546.29	T	1132.56	566.783	1115.53	558.27	1114.55	557.778	10
12	1237.64	619.325	1220.62	610.812	1219.63	610.319	Q	1031.51	516.259	1014.49	507.746	1013.5	507.254	9
13	1308.68	654.843	1291.65	646.33	1290.67	645.838	A	903.453	452.23	886.427	443.717	885.442	443.225	8
14	1423.71	712.357	1406.68	703.843	1405.7	703.351	D	832.416	416.712	815.389	408.198	814.405	407.706	7
15	1522.77	761.891	1505.75	753.378	1504.76	752.886	V	717.389	359.198	700.362	350.685	699.378	350.193	6
16	1593.81	797.41	1576.79	788.896	1575.8	788.404	A	618.321	309.664	601.294	301.151	600.31	300.659	5
17	1708.84	854.923	1691.81	846.41	1690.83	845.918	D	547.284	274.145	530.257	265.632	529.273	265.14	4
18	1836.93	918.971	1819.91	910.457	1818.92	909.965	K	432.257	216.632	415.23	208.119	414.246	207.627	3
19	1965.98	983.492	1948.95	974.979	1947.97	974.486	E	304.161	152.584	287.135	144.071	286.151	143.579	2
20							R	175.119	88.0631	158.092	79.5498			1
IGU	I1JLZ2
Query	Observed	Mr(expt)	Mr(calc)	Delta	Miss	Thr. MW/pI	Score	Expect	Rank	Peptide
5865	631.3411	1260.6676	1260.6714	-3.02	0	34.384/6.34	73	0.00018	1	K.VAAASINPIDYK.R
#	b	b++	b*	b*++	b0	b0++	Seq.	y	y++	y*	y*++	y0	y0++	#
1	100.076	50.5415					V							12
2	171.113	86.06					A	1162.61	581.809	1145.58	573.295	1144.6	572.803	11
3	242.15	121.579					A	1091.57	546.29	1074.55	537.777	1073.56	537.285	10
4	313.187	157.097					A	1020.54	510.772	1003.51	502.258	1002.53	501.766	9
5	400.219	200.613			382.209	191.608	S	949.499	475.253	932.472	466.74	931.488	466.248	8
6	513.303	257.155			495.293	248.15	I	862.467	431.737	845.44	423.224	844.456	422.732	7
7	627.346	314.177	610.319	305.663	609.336	305.171	N	749.383	375.195	732.356	366.682	731.372	366.19	6
8	724.399	362.703	707.372	354.19	706.388	353.698	P	635.34	318.174	618.313	309.66	617.329	309.168	5
9	837.483	419.245	820.456	410.732	819.472	410.24	I	538.287	269.647	521.261	261.134	520.277	260.642	4
10	952.51	476.759	935.483	468.245	934.499	467.753	D	425.203	213.105	408.176	204.592	407.192	204.1	3
11	1115.57	558.29	1098.55	549.777	1097.56	549.285	Y	310.176	155.592	293.15	147.078			2
12							K	147.113	74.06	130.086	65.5468			1
IGU	K7L4Y5
Query	Observed	Mr(expt)	Mr(calc)	Delta	Miss	Thr. MW/pI	Score	Expect	Rank	Peptide
5492	618.8029	1235.5912	1235.5894	1.39	0	60.328/8.67	66	0.00076	1	R.GQYNLNDAVSR.S
#	b	b++	b*	b*++	b0	b0++	Seq.	y	y++	y*	y*++	y0	y0++	#
1	58.0287	29.518					G							11
2	186.087	93.5473	169.061	85.034			Q	1179.58	590.291	1162.55	581.778	1161.56	581.286	10
3	349.151	175.079	332.124	166.566			Y	1051.52	526.262	1034.49	517.749	1033.51	517.257	9
4	463.194	232.1	446.167	223.587			N	888.453	444.73	871.427	436.217	870.443	435.725	8
5	576.278	288.642	559.251	280.129			L	774.41	387.709	757.384	379.196	756.4	378.704	7
6	690.321	345.664	673.294	337.151			N	661.326	331.167	644.3	322.654	643.316	322.161	6
7	805.347	403.177	788.321	394.664	787.337	394.172	D	547.284	274.145	530.257	265.632	529.273	265.14	5
8	876.385	438.696	859.358	430.183	858.374	429.691	A	432.257	216.632	415.23	208.119	414.246	207.627	4
9	975.453	488.23	958.427	479.717	957.442	479.225	V	361.219	181.113	344.193	172.6	343.209	172.108	3
10	1062.49	531.746	1045.46	523.233	1044.47	522.741	S	262.151	131.579	245.124	123.066	244.14	122.574	2
11							R	175.119	88.0631	158.092	79.5498			1
IGU	XP_004507996.1
Query	Observed	Mr(expt)	Mr(calc)	Delta	Miss	Thr. MW/pI	Score	Expect	Rank	Peptide
11404	557.2379	1668.6919	1668.6957	-2.31	0	40.908/6.02	60	0.0006	1	K.NSWGSEWGDHGYFK.M
#	b	b++	b*	b*++	b0	b0++	Seq.	y	y++	y*	y*++	y0	y0++	#
1	115.05	58.0287	98.0237	49.5155			N							14
2	202.082	101.545	185.056	93.0315	184.072	92.5395	S	1555.66	778.334	1538.63	769.82	1537.65	769.328	13
3	388.161	194.584	371.135	186.071	370.151	185.579	W	1468.63	734.818	1451.6	726.304	1450.62	725.812	12
4	445.183	223.095	428.156	214.582	427.172	214.09	G	1282.55	641.778	1265.52	633.265	1264.54	632.773	11
5	532.215	266.611	515.188	258.098	514.205	257.606	S	1225.53	613.267	1208.5	604.754	1207.52	604.262	10
6	661.258	331.132	644.231	322.619	643.247	322.127	E	1138.5	569.751	1121.47	561.238	1120.48	560.746	9
7	847.337	424.172	830.31	415.659	829.326	415.167	W	1009.45	505.23	992.426	496.717	991.442	496.225	8
8	904.358	452.683	887.332	444.17	886.348	443.678	G	823.373	412.19	806.347	403.677	805.363	403.185	7
9	1019.39	510.196	1002.36	501.683	1001.37	501.191	D	766.352	383.68	749.325	375.166	748.341	374.674	6
10	1156.44	578.726	1139.42	570.212	1138.43	569.721	H	651.325	326.166	634.298	317.653			5
11	1213.47	607.236	1196.44	598.723	1195.46	598.231	G	514.266	257.637	497.24	249.123			4
12	1376.53	688.768	1359.5	680.255	1358.52	679.763	Y	457.245	229.126	440.218	220.613			3
13	1523.6	762.302	1506.57	753.789	1505.59	753.297	F	294.181	147.594	277.155	139.081			2
14							K	147.113	74.06	130.086	65.5468			1
IGU	XP_004497328.1
Query	Observed	Mr(expt)	Mr(calc)	Delta	Miss	Thr. MW/pI	Score	Expect	Rank	Peptide
9271	749.3824	1496.7503	1496.7511	-0.55	0	24.621/5.33	55	0.01	1	K.SATELTETVPFFR.D
#	b	b++	b0	b0++	Seq.	y	y++	y*	y*++	y0	y0++	#
1	88.0393	44.5233	70.0287	35.518	S							13
2	159.076	80.0418	141.066	71.0366	A	1410.73	705.867	1393.7	697.354	1392.72	696.861	12
3	260.124	130.566	242.113	121.56	T	1339.69	670.348	1322.66	661.835	1321.68	661.343	11
4	389.167	195.087	371.156	186.082	E	1238.64	619.824	1221.62	611.311	1220.63	610.819	10
5	502.251	251.629	484.24	242.624	L	1109.6	555.303	1092.57	546.79	1091.59	546.298	9
6	603.298	302.153	585.288	293.148	T	996.515	498.761	979.488	490.248	978.504	489.756	8
7	732.341	366.674	714.331	357.669	E	895.467	448.237	878.441	439.724	877.457	439.232	7
8	833.389	417.198	815.378	408.193	T	766.425	383.716	749.398	375.203	748.414	374.711	6
9	932.457	466.732	914.447	457.727	V	665.377	333.192	648.35	324.679			5
10	1029.51	515.259	1011.5	506.253	P	566.308	283.658	549.282	275.145			4
11	1176.58	588.793	1158.57	579.788	F	469.256	235.131	452.229	226.618			3
12	1323.65	662.327	1305.64	653.322	F	322.187	161.597	305.161	153.084			2
13					R	175.119	88.0631	158.092	79.5498			1
IGU	XP_004495877.1
Query	Observed	Mr(expt)	Mr(calc)	Delta	Miss	Thr. MW/pI	Score	Expect	Rank	Peptide
4386	385.2249	1152.6528	1152.6503	2.19	0	24.251/9.37	51	0.016	1	K.ILPDKPDLSR.W
#	b	b++	b*	b*++	b0	b0++	Seq.	y	y++	y*	y*++	y0	y0++	#
1	114.091	57.5493					I							10
2	227.175	114.091					L	1040.57	520.79	1023.55	512.277	1022.56	511.785	9
3	324.228	162.618					P	927.489	464.248	910.463	455.735	909.479	455.243	8
4	439.255	220.131			421.245	211.126	D	830.437	415.722	813.41	407.209	812.426	406.717	7
5	567.35	284.179	550.323	275.665	549.34	275.173	K	715.41	358.209	698.383	349.695	697.399	349.203	6
6	664.403	332.705	647.376	324.192	646.392	323.7	P	587.315	294.161	570.288	285.648	569.304	285.156	5
7	779.43	390.219	762.403	381.705	761.419	381.213	D	490.262	245.635	473.235	237.121	472.251	236.629	4
8	892.514	446.761	875.487	438.247	874.503	437.755	L	375.235	188.121	358.209	179.608	357.224	179.116	3
9	979.546	490.277	962.519	481.763	961.535	481.271	S	262.151	131.579	245.124	123.066	244.14	122.574	2
10							R	175.119	88.0631	158.092	79.5498			1
IGU	XP_004507838.1
Query	Observed	Mr(expt)	Mr(calc)	Delta	Miss	Thr. MW/pI	Score	Expect	Rank	Peptide
11729	849.3954	1696.7763	1696.7845	-4.83	0	50	0.02	1		R.LYSSIWNADDWATR.G
#	b	b++	b*	b*++	b0	b0++	Seq.	y	y++	y*	y*++	y0	y0++	#
1	114.091	57.5493					L							14
2	277.155	139.081					Y	1584.71	792.857	1567.68	784.344	1566.7	783.852	13
3	364.187	182.597			346.176	173.592	S	1421.64	711.326	1404.62	702.813	1403.63	702.321	12
4	451.219	226.113			433.208	217.108	S	1334.61	667.81	1317.59	659.297	1316.6	658.805	11
5	564.303	282.655			546.292	273.65	I	1247.58	624.294	1230.55	615.78	1229.57	615.288	10
6	750.382	375.695			732.371	366.689	W	1134.5	567.752	1117.47	559.239	1116.49	558.746	9
7	864.425	432.716	847.399	424.203	846.414	423.711	N	948.417	474.712	931.39	466.199	930.406	465.707	8
8	935.462	468.235	918.436	459.721	917.452	459.229	A	834.374	417.691	817.347	409.177	816.364	408.685	7
9	1050.49	525.748	1033.46	517.235	1032.48	516.743	D	763.337	382.172	746.31	373.659	745.326	373.167	6
10	1165.52	583.262	1148.49	574.748	1147.51	574.256	D	648.31	324.659	631.284	316.145	630.299	315.653	5
11	1351.6	676.301	1334.57	667.788	1333.58	667.296	W	533.283	267.145	516.256	258.632	515.273	258.14	4
12	1422.63	711.82	1405.61	703.307	1404.62	702.815	A	347.204	174.106	330.177	165.592	329.193	165.1	3
13	1523.68	762.344	1506.65	753.83	1505.67	753.338	T	276.167	138.587	259.14	130.074	258.156	129.582	2
14							R	175.119	88.0631	158.092	79.5498			1
IGU	AHG29001.1
Query	Observed	Mr(expt)	Mr(calc)	Delta	Miss	Thr. MW/pI	Score	Expect	Rank	Peptide
123	386.2405	770.4664	770.5014	-45.45	1	95.656/8.81	49	0.028	1	R.KIEILR.S
#	b	b++	b*	b*++	b0	b0++	Seq.	y	y++	y*	y*++	y0	y0++	#
1	129.102	65.0548	112.076	56.5415			K							6
2	242.186	121.597	225.16	113.084			I	643.414	322.211	626.387	313.697	625.403	313.205	5
3	371.229	186.118	354.202	177.605	353.218	177.113	E	530.33	265.668	513.303	257.155	512.319	256.663	4
4	484.313	242.66	467.286	234.147	466.302	233.655	I	401.287	201.147	384.26	192.634			3
5	597.397	299.202	580.37	290.689	579.386	290.197	L	288.203	144.605	271.176	136.092			2
6							R	175.119	88.0631	158.092	79.5498			1
IGU	XP_004493936.1
Query	Observed	Mr(expt)	Mr(calc)	Delta	Miss	Thr. MW/pI	Score	Expect	Rank	Peptide
123	386.2405	770.4664	770.4650	1.76	0	44.627/6.33	49	0.028	1	R.GAIEILR.K
#	b	b++	b0	b0++	Seq.	y	y++	y*	y*++	y0	y0++	#
1	58.0287	29.518			G							7
2	129.066	65.0366			A	714.451	357.729	697.424	349.216	696.44	348.724	6
3	242.15	121.579			I	643.414	322.211	626.387	313.697	625.403	313.205	5
4	371.192	186.1	353.182	177.095	E	530.33	265.668	513.303	257.155	512.319	256.663	4
5	484.277	242.642	466.266	233.637	I	401.287	201.147	384.26	192.634			3
6	597.361	299.184	579.35	290.179	L	288.203	144.605	271.176	136.092			2
7					R	175.119	88.0631	158.092	79.5498			1
IGU	XP_004492691.1
Query	Observed	Mr(expt)	Mr(calc)	Delta	Miss	Thr. MW/pI	Score	Expect	Rank	Peptide
123	386.24	770.466	770.465	1.76	0	59.362/8.66	49	0.028	1	K.GAIELLR.K
#	b	b++	b0	b0++	Seq.	y	y++	y*	y*++	y0	y0++	#
1	58.0287	29.518			G							7
2	129.066	65.0366			A	714.451	357.729	697.424	349.216	696.44	348.724	6
3	242.15	121.579			I	643.414	322.211	626.387	313.697	625.403	313.205	5
4	371.192	186.1	353.182	177.095	E	530.33	265.668	513.303	257.155	512.319	256.663	4
5	484.277	242.642	466.266	233.637	L	401.287	201.147	384.26	192.634			3
6	597.361	299.184	579.35	290.179	L	288.203	144.605	271.176	136.092			2
7					R	175.119	88.0631	158.092	79.5498			1
IGU	XP_004510308.1
Query	Observed	Mr(expt)	Mr(calc)	Delta	Miss	Thr. MW/pI	Score	Expect	Rank	Peptide
123	386.2405	770.4664	770.5014	-45.45	1	164.544/8.51	49	0.028	1	R.KIELLR.M
#	b	b++	b*	b*++	b0	b0++	Seq.	y	y++	y*	y*++	y0	y0++	#
1	129.102	65.0548	112.076	56.5415			K							6
2	242.186	121.597	225.16	113.084			I	643.414	322.211	626.387	313.697	625.403	313.205	5
3	371.229	186.118	354.202	177.605	353.218	177.113	E	530.33	265.668	513.303	257.155	512.319	256.663	4
4	484.313	242.66	467.286	234.147	466.302	233.655	L	401.287	201.147	384.26	192.634			3
5	597.397	299.202	580.37	290.689	579.386	290.197	L	288.203	144.605	271.176	136.092			2
6							R	175.119	88.0631	158.092	79.5498			1
IGU	XP_004506527.1
Query	Observed	Mr(expt)	Mr(calc)	Delta	Miss	Thr. MW/pI	Score	Expect	Rank	Peptide
10054	777.4266	1552.8385	1552.8461	-4.85	0	37.177/6.38	48	0.042	1	R.VLTDVGDVPIQELR.D
#	b	b++	b*	b*++	b0	b0++	Seq.	y	y++	y*	y*++	y0	y0++	#
1	100.076	50.5415					V							14
2	213.16	107.084					L	1454.78	727.896	1437.76	719.383	1436.77	718.891	13
3	314.207	157.607			296.197	148.602	T	1341.7	671.354	1324.67	662.841	1323.69	662.349	12
4	429.234	215.121			411.224	206.115	D	1240.65	620.83	1223.63	612.317	1222.64	611.825	11
5	528.303	264.655			510.292	255.65	V	1125.63	563.317	1108.6	554.803	1107.62	554.312	10
6	585.324	293.166			567.314	284.161	G	1026.56	513.783	1009.53	505.269	1008.55	504.777	9
7	700.351	350.679			682.341	341.674	D	969.536	485.272	952.51	476.759	951.526	476.267	8
8	799.42	400.213			781.409	391.208	V	854.509	427.758	837.483	419.245	836.499	418.753	7
9	896.472	448.74			878.462	439.735	P	755.441	378.224	738.414	369.711	737.43	369.219	6
10	1009.56	505.282			991.546	496.277	I	658.388	329.698	641.362	321.185	640.378	320.692	5
11	1137.62	569.311	1120.59	560.798	1119.6	560.306	Q	545.304	273.156	528.278	264.642	527.294	264.15	4
12	1266.66	633.832	1249.63	625.319	1248.65	624.827	E	417.246	209.126	400.219	200.613	399.235	200.121	3
13	1379.74	690.375	1362.72	681.861	1361.73	681.369	L	288.203	144.605	271.176	136.092			2
14							R	175.119	88.0631	158.092	79.5498			1
IGU	XP_004506527.1
Query	Observed	Mr(expt)	Mr(calc)	Delta	Miss	Thr. MW/pI	Score	Expect	Rank	Peptide
10054	777.4266	1552.8385	1552.8461	-4.85	0	26.587/6.24	48	0.042	1	R.VLTDVGDVPIQEIR.D
#	b	b++	b*	b*++	b0	b0++	Seq.	y	y++	y*	y*++	y0	y0++	#
1	100.076	50.5415					V							14
2	213.16	107.084					L	1454.78	727.896	1437.76	719.383	1436.77	718.891	13
3	314.207	157.607			296.197	148.602	T	1341.7	671.354	1324.67	662.841	1323.69	662.349	12
4	429.234	215.121			411.224	206.115	D	1240.65	620.83	1223.63	612.317	1222.64	611.825	11
5	528.303	264.655			510.292	255.65	V	1125.63	563.317	1108.6	554.803	1107.62	554.312	10
6	585.324	293.166			567.314	284.161	G	1026.56	513.783	1009.53	505.269	1008.55	504.777	9
7	700.351	350.679			682.341	341.674	D	969.536	485.272	952.51	476.759	951.526	476.267	8
8	799.42	400.213			781.409	391.208	V	854.509	427.758	837.483	419.245	836.499	418.753	7
9	896.472	448.74			878.462	439.735	P	755.441	378.224	738.414	369.711	737.43	369.219	6
10	1009.56	505.282			991.546	496.277	I	658.388	329.698	641.362	321.185	640.378	320.692	5
11	1137.62	569.311	1120.59	560.798	1119.6	560.306	Q	545.304	273.156	528.278	264.642	527.294	264.15	4
12	1266.66	633.832	1249.63	625.319	1248.65	624.827	E	417.246	209.126	400.219	200.613	399.235	200.121	3
13	1379.74	690.375	1362.72	681.861	1361.73	681.369	I	288.203	144.605	271.176	136.092			2
14							R	175.119	88.0631	158.092	79.5498			1
IGU	XP_004494688.1
Query	Observed	Mr(expt)	Mr(calc)	Delta	Miss	Thr. MW/pI	Score	Expect	Rank	Peptide
4776	593.2986	1184.5827	1184.5866	-3.26	0	35.333/9.91	47	0.16	1	K.NGYFFLEAPK.S
#	b	b++	b*	b*++	b0	b0++	Seq.	y	y++	y*	y*++	y0	y0++	#
1	115.05	58.0287	98.0237	49.5155			N							10
2	172.072	86.5395	155.045	78.0262			G	1071.55	536.279	1054.52	527.766	1053.54	527.274	9
3	335.135	168.071	318.108	159.558			Y	1014.53	507.768	997.503	499.255	996.519	498.763	8
4	482.203	241.605	465.177	233.092			F	851.466	426.237	834.44	417.723	833.456	417.231	7
5	629.272	315.14	612.245	306.626			F	704.398	352.702	687.371	344.189	686.387	343.697	6
6	742.356	371.682	725.329	363.168			L	557.329	279.168	540.303	270.655	539.319	270.163	5
7	871.399	436.203	854.372	427.69	853.388	427.198	E	444.245	222.626	427.219	214.113	426.235	213.621	4
8	942.436	471.721	925.409	463.208	924.425	462.716	A	315.203	158.105	298.176	149.592			3
9	1039.49	520.248	1022.46	511.735	1021.48	511.243	P	244.166	122.586	227.139	114.073			2
10							K	147.113	74.06	130.086	65.5468			1
IGU	AII99889.1
Query	Observed	Mr(expt)	Mr(calc)	Delta	Miss	Thr. MW/pI	Score	Expect	Rank	Peptide
3661	550.3076	1098.6006	1098.6033	-2.42	0	60.452/6.19	47	0.053	1	R.ISLSQDALPR.G
#	b	b++	b*	b*++	b0	b0++	Seq.	y	y++	y*	y*++	y0	y0++	#
1	114.091	57.5493					I							10
2	201.123	101.065			183.113	92.06	S	986.527	493.767	969.5	485.254	968.516	484.762	9
3	314.207	157.607			296.197	148.602	L	899.495	450.251	882.468	441.738	881.484	441.246	8
4	401.24	201.123			383.229	192.118	S	786.41	393.709	769.384	385.196	768.4	384.704	7
5	529.298	265.153	512.271	256.639	511.288	256.147	Q	699.378	350.193	682.352	341.68	681.368	341.188	6
6	644.325	322.666	627.298	314.153	626.314	313.661	D	571.32	286.164	554.293	277.65	553.309	277.158	5
7	715.362	358.185	698.336	349.671	697.351	349.179	A	456.293	228.65	439.266	220.137			4
8	828.446	414.727	811.42	406.213	810.436	405.721	L	385.256	193.131	368.229	184.618			3
9	925.499	463.253	908.472	454.74	907.488	454.248	P	272.172	136.589	255.145	128.076			2
10							R	175.119	88.0631	158.092	79.5498			1
IGU	XP_004486463.1
Query	Observed	Mr(expt)	Mr(calc)	Delta	Miss	Thr. MW/pI	Score	Expect	Rank	Peptide
3995	376.2176	1125.6310	1125.6295	1.37	0	43.889/6.90	47	0.043	1	R.AVDGIFHVIR.A
#	b	b++	b0	b0++	Seq.	y	y++	y*	y*++	y0	y0++	#
1	72.0444	36.5258			A							10
2	171.113	86.06			V	1055.6	528.303	1038.57	519.79	1037.59	519.298	9
3	286.14	143.573	268.129	134.568	D	956.531	478.769	939.505	470.256	938.521	469.764	8
4	343.161	172.084	325.151	163.079	G	841.504	421.256	824.478	412.743			7
5	456.245	228.626	438.235	219.621	I	784.483	392.745	767.456	384.232			6
6	603.314	302.161	585.303	293.155	F	671.399	336.203	654.372	327.69			5
7	740.373	370.69	722.362	361.685	H	524.33	262.669	507.304	254.155			4
8	839.441	420.224	821.43	411.219	V	387.271	194.139	370.245	185.626			3
9	952.525	476.766	934.514	467.761	I	288.203	144.605	271.176	136.092			2
10					R	175.119	88.0631	158.092	79.5498			1
IGU	XP_004507411.1
Query	Observed	Mr(expt)	Mr(calc)	Delta	Miss	Thr. MW/pI	Score	Expect	Rank	Peptide
8915	736.8210	1471.6275	1471.6328	-3.63	0	27.779/6.97	47	0.018	1	R.GGSPYGAGTFSGDGSR.
#	b	b++	b0	b0++	Seq.	y	y++	y*	y*++	y0	y0++	#
1	58.0287	29.518			G							16
2	115.05	58.0287			G	1415.62	708.313	1398.59	699.8	1397.61	699.308	15
3	202.082	101.545	184.072	92.5395	S	1358.6	679.802	1341.57	671.289	1340.59	670.797	14
4	299.135	150.071	281.124	141.066	P	1271.57	636.286	1254.54	627.773	1253.55	627.281	13
5	462.198	231.603	444.188	222.597	Y	1174.51	587.76	1157.49	579.246	1156.5	578.755	12
6	519.22	260.113	501.209	251.108	G	1011.45	506.228	994.423	497.715	993.438	497.223	11
7	590.257	295.632	572.246	286.627	A	954.428	477.717	937.401	469.204	936.417	468.712	10
8	647.278	324.143	629.268	315.137	G	883.39	442.199	866.364	433.686	865.38	433.194	9
9	748.326	374.667	730.316	365.661	T	826.369	413.688	809.342	405.175	808.358	404.683	8
10	895.394	448.201	877.384	439.196	F	725.321	363.164	708.295	354.651	707.311	354.159	7
11	982.427	491.717	964.416	482.712	S	578.253	289.63	561.226	281.117	560.242	280.625	6
12	1039.45	520.228	1021.44	511.222	G	491.221	246.114	474.194	237.601	473.21	237.109	5
13	1154.47	577.741	1136.46	568.736	D	434.199	217.603	417.173	209.09	416.189	208.598	4
14	1211.5	606.252	1193.49	597.246	G	319.172	160.09	302.146	151.577	301.162	151.085	3
15	1298.53	649.768	1280.52	640.763	S	262.151	131.579	245.124	123.066	244.14	122.574	2
16					R	175.119	88.0631	158.092	79.5498			1
IGU	XP_004486839.1
Query	Observed	Mr(expt)	Mr(calc)	Delta	Miss	Thr. MW/pI	Score	Expect	Rank	Peptide
12379	588.2905	1761.8497	1761.8515	-0.99	0	64.789/9.02	47	0.06	1	R.YGGLYHLFYQYNPK.G
#	b	b++	b*	b*++	Seq.	y	y++	y*	y*++	#
1	164.071	82.5389			Y					14
2	221.092	111.05			G	1599.8	800.401	1582.77	791.888	13
3	278.113	139.56			G	1542.77	771.891	1525.75	763.377	12
4	391.198	196.102			L	1485.75	743.38	1468.73	734.867	11
5	554.261	277.634			Y	1372.67	686.838	1355.64	678.325	10
6	691.32	346.164			H	1209.61	605.306	1192.58	596.793	9
7	804.404	402.706			L	1072.55	536.777	1055.52	528.264	8
8	951.472	476.24			F	959.462	480.235	942.436	471.721	7
9	1114.54	557.771			Y	812.394	406.7	795.367	398.187	6
10	1242.59	621.801	1225.57	613.288	Q	649.33	325.169	632.304	316.656	5
11	1405.66	703.332	1388.63	694.819	Y	521.272	261.14	504.245	252.626	4
12	1519.7	760.354	1502.67	751.841	N	358.209	179.608	341.182	171.095	3
13	1616.75	808.88	1599.73	800.367	P	244.166	122.586	227.139	114.073	2
14					K	147.113	74.06	130.086	65.5468	1
SCX 30mM	XP_004502454.1
Query	Observed	Mr(expt)	Mr(calc)	Delta	Miss	Thr. MW/pI	Score	Expect	Rank	Peptide
3964	752.3999	1502.7852	1502.7868	-1.04	0	78.087/4.62	57	0.0066	1	R.LLVAEYVDPEEVK.M
#	b	b++	b0	b0++	Seq.	y	y++	y*	y*++	y0	y0++	#
1	114.091	57.5493			L							13
2	227.175	114.091			L	1390.71	695.859	1373.68	687.345	1372.7	686.853	12
3	326.244	163.625			V	1277.63	639.317	1260.6	630.803	1259.62	630.311	11
4	397.281	199.144			A	1178.56	589.782	1161.53	581.269	1160.55	580.777	10
5	526.323	263.665	508.313	254.66	E	1107.52	554.264	1090.49	545.751	1089.51	545.259	9
6	689.387	345.197	671.376	336.192	Y	978.478	489.743	961.451	481.229	960.467	480.737	8
7	788.455	394.731	770.445	385.726	V	815.414	408.211	798.388	399.698	797.404	399.206	7
8	903.482	452.245	885.472	443.24	D	716.346	358.677	699.32	350.163	698.336	349.671	6
9	1000.53	500.771	982.524	491.766	P	601.319	301.163	584.293	292.65	583.309	292.158	5
10	1129.58	565.292	1111.57	556.287	E	504.266	252.637	487.24	244.124	486.256	243.632	4
11	1258.62	629.814	1240.61	620.808	E	375.224	188.115	358.197	179.602	357.213	179.11	3
12	1357.69	679.348	1339.68	670.343	V	246.181	123.594	229.155	115.081			2
13					K	147.113	74.06	130.086	65.5468			1
SCX 30mM	XP_004501389.1
Query	Observed	Mr(expt)	Mr(calc)	Delta	Miss	Thr. MW/pI	Score	Expect	Rank	Peptide
1603	493.3072	984.5999	984.6042	-4.33	0	16.054/9.24	40	0.3	1	K.LIVVVMSPK.K
#	b	b++	b0	b0++	Seq.	y	y++	y*	y*++	y0	y0++	#
1	114.091	57.5493			L							9
2	227.175	114.091			I	872.527	436.767	855.501	428.254	854.517	427.762	8
3	326.244	163.625			V	759.443	380.225	742.417	371.712	741.433	371.22	7
4	425.312	213.16			V	660.375	330.691	643.348	322.178	642.364	321.686	6
5	524.381	262.694			V	561.307	281.157	544.28	272.644	543.296	272.152	5
6	655.421	328.214			M	462.238	231.623	445.212	223.109	444.228	222.617	4
7	742.453	371.73	724.443	362.725	S	331.198	166.102	314.171	157.589	313.187	157.097	3
8	839.506	420.257	821.495	411.251	P	244.166	122.586	227.139	114.073			2
9					K	147.113	74.06	130.086	65.5468			1
SCX 30mM	XP_004516114.1
Query	Observed	Mr(expt)	Mr(calc)	Delta	Miss	Thr. MW/pI	Score	Expect	Rank	Peptide
4607	987.5421	1973.0696	1973.0721	-1.28	0	51.474/6.21	27	4.2	1	K.VTDTIIDDVPLAIYAINK.V
#	b	b++	b*	b*++	b0	b0++	Seq.	y	y++	y*	y*++	y0	y0++	#
1	100.076	50.5415					V							18
2	201.123	101.065			183.113	92.06	T	1875.01	938.009	1857.98	929.496	1857	929.004	17
3	316.15	158.579			298.14	149.573	D	1773.96	887.485	1756.94	878.972	1755.95	878.48	16
4	417.198	209.103			399.187	200.097	T	1658.94	829.972	1641.91	821.458	1640.93	820.966	15
5	530.282	265.645			512.271	256.639	I	1557.89	779.448	1540.86	770.935	1539.88	770.443	14
6	643.366	322.187			625.356	313.181	I	1444.8	722.906	1427.78	714.393	1426.79	713.901	13
7	758.393	379.7			740.383	370.695	D	1331.72	666.364	1314.69	657.851	1313.71	657.359	12
8	873.42	437.214			855.409	428.208	D	1216.69	608.85	1199.67	600.337	1198.68	599.845	11
9	972.488	486.748			954.478	477.743	V	1101.67	551.337	1084.64	542.824			10
10	1069.54	535.274			1051.53	526.269	P	1002.6	501.803	985.572	493.289			9
11	1182.63	591.816			1164.61	582.811	L	905.545	453.276	888.519	444.763			8
12	1253.66	627.335			1235.65	618.33	A	792.461	396.734	775.435	388.221			7
13	1366.75	683.877			1348.74	674.872	I	721.424	361.216	704.398	352.702			6
14	1529.81	765.409			1511.8	756.403	Y	608.34	304.674	591.314	296.161			5
15	1600.85	800.927			1582.84	791.922	A	445.277	223.142	428.25	214.629			4
16	1713.93	857.469			1695.92	848.464	I	374.24	187.624	357.213	179.11			3
17	1827.97	914.491	1810.95	905.977	1809.96	905.485	N	261.156	131.082	244.129	122.568			2
18							K	147.113	74.06	130.086	65.5468			1
SCX 60mM	XP_004509077.1
Query	Observed	Mr(expt)	Mr(calc)	Delta	Miss	Thr. MW/pI	Score	Expect	Rank	Peptide
5673	793.3945	1584.7744	1584.7784	-2.53	0	37.042/8.79	89	3.2e-06	1	K.GIFTSDQVLFTDSR.S
#	b	b++	b*	b*++	b0	b0++	Seq.	y	y++	y*	y*++	y0	y0++	#
1	58.0287	29.518					G							14
2	171.113	86.06					I	1528.76	764.886	1511.74	756.372	1510.75	755.88	13
3	318.181	159.594					F	1415.68	708.344	1398.65	699.83	1397.67	699.338	12
4	419.229	210.118			401.218	201.113	T	1268.61	634.809	1251.59	626.296	1250.6	625.804	11
5	506.261	253.634			488.25	244.629	S	1167.56	584.286	1150.54	575.772	1149.55	575.28	10
6	621.288	311.148			603.277	302.142	D	1080.53	540.77	1063.51	532.256	1062.52	531.764	9
7	749.346	375.177	732.32	366.664	731.336	366.172	Q	965.505	483.256	948.479	474.743	947.495	474.251	8
8	848.415	424.711	831.388	416.198	830.404	415.706	V	837.447	419.227	820.42	410.714	819.436	410.222	7
9	961.499	481.253	944.472	472.74	943.488	472.248	L	738.378	369.693	721.351	361.179	720.367	360.687	6
10	1108.57	554.787	1091.54	546.274	1090.56	545.782	F	625.294	313.151	608.268	304.637	607.284	304.145	5
11	1209.62	605.311	1192.59	596.798	1191.6	596.306	T	478.226	239.616	461.199	231.103	460.215	230.611	4
12	1324.64	662.825	1307.62	654.311	1306.63	653.819	D	377.178	189.093	360.151	180.579	359.167	180.087	3
13	1411.67	706.341	1394.65	697.827	1393.66	697.335	S	262.151	131.579	245.124	123.066	244.14	122.574	2
14							R	175.119	88.0631	158.092	79.5498			1
SCX 60mM	XP_004500742.1
Query	Observed	Mr(expt)	Mr(calc)	Delta	Miss	Thr. MW/pI	Score	Expect	Rank	Peptide
5068	696.8602	1391.7058	1391.7119	-4.38	0	18.397/9.14	62	0.0021	1	R.IVMELFADTTPR.T
#	b	b++	b0	b0++	Seq.	y	y++	y*	y*++	y0	y0++	#
1	114.091	57.5493			I							12
2	213.16	107.084			V	1279.64	640.321	1262.61	631.808	1261.62	631.316	11
3	344.2	172.604			M	1180.57	590.787	1163.54	582.274	1162.56	581.782	10
4	473.243	237.125	455.232	228.12	E	1049.53	525.267	1032.5	516.754	1031.52	516.261	9
5	586.327	293.667	568.316	284.662	L	920.484	460.745	903.457	452.232	902.473	451.74	8
6	733.395	367.201	715.385	358.196	F	807.399	404.203	790.373	395.69	789.389	395.198	7
7	804.432	402.72	786.422	393.715	A	660.331	330.669	643.305	322.156	642.321	321.664	6
8	919.459	460.233	901.449	451.228	D	589.294	295.151	572.268	286.637	571.284	286.145	5
9	1020.51	510.757	1002.5	501.752	T	474.267	237.637	457.24	229.124	456.257	228.632	4
10	1121.55	561.281	1103.54	552.276	T	373.219	187.113	356.193	178.6	355.209	178.108	3
11	1218.61	609.807	1200.6	600.802	P	272.172	136.589	255.145	128.076			2
12					R	175.119	88.0631	158.092	79.5498			1
SCX 60mM	XP_004509077.1
Query	Observed	Mr(expt)	Mr(calc)	Delta	Miss	Thr. MW/pI	Score	Expect	Rank	Peptide
5341	740.4003	1478.7861	1478.7882	-1.41	0	36.497/9.52	51	0.02	1	K.FQQTFVTAPATIR.L
#	b	b++	b*	b*++	b0	b0++	Seq.	y	y++	y*	y*++	y0	y0++	#
1	148.076	74.5415					F							13
2	276.134	138.571	259.108	130.058			Q	1332.73	666.867	1315.7	658.354	1314.72	657.862	12
3	404.193	202.6	387.166	194.087			Q	1204.67	602.838	1187.64	594.325	1186.66	593.833	11
4	505.24	253.124	488.214	244.611	487.23	244.119	T	1076.61	538.809	1059.58	530.295	1058.6	529.803	10
5	652.309	326.658	635.282	318.145	634.298	317.653	F	975.562	488.285	958.536	479.772	957.552	479.279	9
6	751.377	376.192	734.351	367.679	733.367	367.187	V	828.494	414.75	811.467	406.237	810.483	405.745	8
7	852.425	426.716	835.399	418.203	834.414	417.711	T	729.425	365.216	712.399	356.703	711.415	356.211	7
8	923.462	462.235	906.436	453.721	905.452	453.229	A	628.378	314.692	611.351	306.179	610.367	305.687	6
9	1020.51	510.761	1003.49	502.248	1002.5	501.756	P	557.341	279.174	540.314	270.661	539.33	270.169	5
10	1091.55	546.28	1074.53	537.766	1073.54	537.274	A	460.288	230.648	443.261	222.134	442.277	221.642	4
11	1192.6	596.803	1175.57	588.29	1174.59	587.798	T	389.251	195.129	372.224	186.616	371.24	186.124	3
12	1305.68	653.346	1288.66	644.832	1287.67	644.34	I	288.203	144.605	271.176	136.092			2
13							R	175.119	88.0631	158.092	79.5498			1
SCX 60mM	XP_004516059.1
Query	Observed	Mr(expt)	Mr(calc)	Delta	Miss	Thr. MW/pI	Score	Expect	Rank	Peptide
5234	718.8787	1435.7428	1435.7823	-27.51	1	70.161/5.41	49	0.045	1	K.VKQLLQDFFNGK.D
#	b	b++	b*	b*++	b0	b0++	Seq.	y	y++	y*	y*++	y0	y0++	#
1	100.076	50.5415					V							12
2	228.171	114.589	211.144	106.076			K	1337.72	669.364	1320.69	660.851	1319.71	660.359	11
3	356.229	178.618	339.203	170.105			Q	1209.63	605.317	1192.6	596.803	1191.62	596.312	10
4	469.313	235.16	452.287	226.647			L	1081.57	541.288	1064.54	532.774	1063.56	532.282	9
5	582.397	291.702	565.371	283.189			L	968.484	484.745	951.457	476.232	950.473	475.74	8
6	710.456	355.732	693.429	347.218			Q	855.399	428.203	838.373	419.69	837.389	419.198	7
7	825.483	413.245	808.456	404.732	807.472	404.24	D	727.341	364.174	710.314	355.661	709.33	355.169	6
8	972.551	486.779	955.525	478.266	954.541	477.774	F	612.314	306.661	595.288	298.147			5
9	1119.62	560.313	1102.59	551.8	1101.61	551.308	F	465.246	233.126	448.219	224.613			4
10	1233.66	617.335	1216.64	608.822	1215.65	608.33	N	318.177	159.592	301.151	151.079			3
11	1290.68	645.846	1273.66	637.332	1272.67	636.84	G	204.134	102.571	187.108	94.0575			2
12							K	147.113	74.06	130.086	65.5468			1
SCX 60mM	CAC12988.1
Query	Observed	Mr(expt)	Mr(calc)	Delta	Miss	Thr. MW/pI	Score	Expect	Rank	Peptide
5674	793.4618	1584.9091	1584.9127	-2.26	0	40.770/7.06	42	0.11	1	K.LGLPTSPPYLSLLSK.V
#	b	b++	b0	b0++	Seq.	y	y++	y*	y*++	y0	y0++	#
1	114.091	57.5493			L							15
2	171.113	86.06			G	1472.84	736.922	1455.81	728.408	1454.83	727.916	14
3	284.197	142.602			L	1415.81	708.411	1398.79	699.898	1397.8	699.406	13
4	381.25	191.129			P	1302.73	651.869	1285.7	643.356	1284.72	642.864	12
5	482.297	241.652	464.287	232.647	T	1205.68	603.342	1188.65	594.829	1187.67	594.337	11
6	569.329	285.168	551.319	276.163	S	1104.63	552.819	1087.6	544.305	1086.62	543.813	10
7	666.382	333.695	648.371	324.689	P	1017.6	509.303	1000.57	500.789	999.587	500.297	9
8	763.435	382.221	745.424	373.216	P	920.545	460.776	903.519	452.263	902.535	451.771	8
9	926.498	463.753	908.488	454.748	Y	823.492	412.25	806.466	403.737	805.482	403.245	7
10	1039.58	520.295	1021.57	511.289	L	660.429	330.718	643.403	322.205	642.418	321.713	6
11	1126.61	563.811	1108.6	554.806	S	547.345	274.176	530.318	265.663	529.334	265.171	5
12	1239.7	620.353	1221.69	611.347	L	460.313	230.66	443.286	222.147	442.302	221.655	4
13	1352.78	676.895	1334.77	667.89	L	347.229	174.118	330.202	165.605	329.218	165.113	3
14	1439.81	720.411	1421.8	711.406	S	234.145	117.576	217.118	109.063	216.134	108.571	2
15					K	147.113	74.06	130.086	65.5468			1
SCX 60mM	XP_004500088.1
Query	Observed	Mr(expt)	Mr(calc)	Delta	Miss	Thr. MW/pI	Score	Expect	Rank	Peptide
5674	793.4618	1584.9091	1584.9127	-2.26	0	44.904/8.90	42	0.11	1	K.IGLPTSPPYLSILSK.V
#	b	b++	b0	b0++	Seq.	y	y++	y*	y*++	y0	y0++	#
1	114.091	57.5493			I							15
2	171.113	86.06			G	1472.84	736.922	1455.81	728.408	1454.83	727.916	14
3	284.197	142.602			L	1415.81	708.411	1398.79	699.898	1397.8	699.406	13
4	381.25	191.129			P	1302.73	651.869	1285.7	643.356	1284.72	642.864	12
5	482.297	241.652	464.287	232.647	T	1205.68	603.342	1188.65	594.829	1187.67	594.337	11
6	569.329	285.168	551.319	276.163	S	1104.63	552.819	1087.6	544.305	1086.62	543.813	10
7	666.382	333.695	648.371	324.689	P	1017.6	509.303	1000.57	500.789	999.587	500.297	9
8	763.435	382.221	745.424	373.216	P	920.545	460.776	903.519	452.263	902.535	451.771	8
9	926.498	463.753	908.488	454.748	Y	823.492	412.25	806.466	403.737	805.482	403.245	7
10	1039.58	520.295	1021.57	511.289	L	660.429	330.718	643.403	322.205	642.418	321.713	6
11	1126.61	563.811	1108.6	554.806	S	547.345	274.176	530.318	265.663	529.334	265.171	5
12	1239.7	620.353	1221.69	611.347	I	460.313	230.66	443.286	222.147	442.302	221.655	4
13	1352.78	676.895	1334.77	667.89	L	347.229	174.118	330.202	165.605	329.218	165.113	3
14	1439.81	720.411	1421.8	711.406	S	234.145	117.576	217.118	109.063	216.134	108.571	2
15					K	147.113	74.06	130.086	65.5468			1
SCX 60mM	NP_001266146.1
Query	Observed	Mr(expt)	Mr(calc)	Delta	Miss	Thr. MW/pI	Score	Expect	Rank	Peptide
5460	754.9539	1507.8932	1507.9086	-10.18	0	26.023/10.12	41	0.073	1	R.ANITPGTVLILLAGR.F
#	b	b++	b*	b*++	b0	b0++	Seq.	y	y++	y*	y*++	y0	y0++	#
1	72.0444	36.5258					A							15
2	186.087	93.5473	169.061	85.034			N	1437.88	719.443	1420.85	710.93	1419.87	710.438	14
3	299.171	150.089	282.145	141.576			I	1323.84	662.422	1306.81	653.908	1305.83	653.416	13
4	400.219	200.613	383.192	192.1	382.209	191.608	T	1210.75	605.88	1193.73	597.366	1192.74	596.874	12
5	497.272	249.139	480.245	240.626	479.261	240.134	P	1109.7	555.356	1092.68	546.842	1091.69	546.35	11
6	554.293	277.65	537.267	269.137	536.283	268.645	G	1012.65	506.829	995.625	498.316	994.641	497.824	10
7	655.341	328.174	638.314	319.661	637.33	319.169	T	955.63	478.319	938.603	469.805	937.619	469.313	9
8	754.409	377.708	737.383	369.195	736.399	368.703	V	854.582	427.795	837.556	419.281			8
9	867.493	434.25	850.467	425.737	849.483	425.245	L	755.514	378.26	738.487	369.747			7
10	980.577	490.792	963.551	482.279	962.567	481.787	I	642.43	321.719	625.403	313.205			6
11	1093.66	547.334	1076.63	538.821	1075.65	538.329	L	529.346	265.176	512.319	256.663			5
12	1206.75	603.876	1189.72	595.363	1188.74	594.871	L	416.262	208.634	399.235	200.121			4
13	1277.78	639.395	1260.76	630.882	1259.77	630.39	A	303.178	152.092	286.151	143.579			3
14	1334.8	667.906	1317.78	659.393	1316.79	658.9	G	232.14	116.574	215.114	108.061			2
15							R	175.119	88.0631	158.092	79.5498			1
SCX 60mM	XP_004508743.1
Query	Observed	Mr(expt)	Mr(calc)	Delta	Miss	Thr. MW/pI	Score	Expect	Rank	Peptide
5118	468.2638	1401.7697	1401.7285	29.3	1	27.968/7.62	35	0.92	1	K.ILEEQRNLMEK.M
#	b	b++	b*	b*++	b0	b0++	Seq.	y	y++	y*	y*++	y0	y0++	#
1	114.091	57.5493					I							11
2	227.175	114.091					L	1289.65	645.33	1272.63	636.816	1271.64	636.324	10
3	356.218	178.613			338.207	169.607	E	1176.57	588.788	1159.54	580.274	1158.56	579.782	9
4	485.261	243.134			467.25	234.129	E	1047.53	524.266	1030.5	515.753	1029.51	515.261	8
5	613.319	307.163	596.293	298.65	595.309	298.158	Q	918.483	459.745	901.456	451.232	900.472	450.74	7
6	769.42	385.214	752.394	376.7	751.41	376.209	R	790.424	395.716	773.397	387.202	772.413	386.71	6
7	883.463	442.235	866.437	433.722	865.453	433.23	N	634.323	317.665	617.296	309.152	616.312	308.66	5
8	996.547	498.777	979.521	490.264	978.537	489.772	L	520.28	260.644	503.253	252.13	502.269	251.638	4
9	1127.59	564.298	1110.56	555.784	1109.58	555.292	M	407.196	204.102	390.169	195.588	389.185	195.096	3
10	1256.63	628.819	1239.6	620.306	1238.62	619.813	E	276.155	138.581	259.129	130.068	258.145	129.576	2
11							K	147.113	74.06	130.086	65.5468			1
SCX 60mM	XP_004499044.1
Query	Observed	Mr(expt)	Mr(calc)	Delta	Miss	Thr. MW/pI	Score	Expect	Rank	Peptide
5600	778.3720	1554.7295	1554.7314	-1.23	0	72.108/6.7	33	1	1	R.GSGFVAFSTPEEATR.A
#	b	b++	b0	b0++	Seq.	y	y++	y*	y*++	y0	y0++	#
1	58.0287	29.518			G							15
2	145.061	73.034	127.05	64.0287	S	1498.72	749.862	1481.69	741.349	1480.71	740.857	14
3	202.082	101.545	184.072	92.5395	G	1411.69	706.346	1394.66	697.833	1393.67	697.341	13
4	349.151	175.079	331.14	166.074	F	1354.66	677.836	1337.64	669.322	1336.65	668.83	12
5	448.219	224.613	430.209	215.608	V	1207.6	604.301	1190.57	595.788	1189.58	595.296	11
6	519.256	260.132	501.246	251.126	A	1108.53	554.767	1091.5	546.254	1090.52	545.762	10
7	666.325	333.666	648.314	324.661	F	1037.49	519.249	1020.46	510.735	1019.48	510.243	9
8	753.357	377.182	735.346	368.177	S	890.421	445.714	873.395	437.201	872.411	436.709	8
9	854.404	427.706	836.394	418.7	T	803.389	402.198	786.363	393.685	785.379	393.193	7
10	951.457	476.232	933.447	467.227	P	702.342	351.675	685.315	343.161	684.331	342.669	6
11	1080.5	540.754	1062.49	531.748	E	605.289	303.148	588.262	294.635	587.278	294.143	5
12	1209.54	605.275	1191.53	596.269	E	476.246	238.627	459.22	230.113	458.236	229.621	4
13	1280.58	640.793	1262.57	631.788	A	347.204	174.106	330.177	165.592	329.193	165.1	3
14	1381.63	691.317	1363.62	682.312	T	276.167	138.587	259.14	130.074	258.156	129.582	2
15					R	175.119	88.0631	158.092	79.5498			1
SCX 60mM	XP_004515737.1
Query	Observed	Mr(expt)	Mr(calc)	Delta	Miss	Thr. MW/pI	Score	Expect	Rank	Peptide
5204	714.3685	1426.7225	1426.7344	-8.35	0	71.911/5.73	33	1.4	1	K.TGVALVYDTVDFK.T
#	b	b++	b0	b0++	Seq.	y	y++	y*	y*++	y0	y0++	#
1	102.055	51.5311	84.0444	42.5258	T							13
2	159.076	80.0418	141.066	71.0366	G	1326.69	663.851	1309.67	655.337	1308.68	654.845	12
3	258.145	129.576	240.134	120.571	V	1269.67	635.34	1252.65	626.827	1251.66	626.335	11
4	329.182	165.095	311.171	156.089	A	1170.6	585.806	1153.58	577.292	1152.59	576.8	10
5	442.266	221.637	424.255	212.631	L	1099.57	550.287	1082.54	541.774	1081.56	541.282	9
6	541.334	271.171	523.324	262.166	V	986.483	493.745	969.456	485.232	968.472	484.74	8
7	704.398	352.702	686.387	343.697	Y	887.414	444.211	870.388	435.698	869.404	435.206	7
8	819.425	410.216	801.414	401.211	D	724.351	362.679	707.325	354.166	706.341	353.674	6
9	920.472	460.74	902.462	451.735	T	609.324	305.166	592.298	296.652	591.314	296.161	5
10	1019.54	510.274	1001.53	501.269	V	508.277	254.642	491.25	246.129	490.266	245.637	4
11	1134.57	567.788	1116.56	558.782	D	409.208	205.108	392.182	196.594	391.198	196.102	3
12	1281.64	641.322	1263.63	632.316	F	294.181	147.594	277.155	139.081			2
13					K	147.113	74.06	130.086	65.5468			1
SCX 60mM	XP_004493498.1
Query	Observed	Mr(expt)	Mr(calc)	Delta	Miss	Thr. MW/pI	Score	Expect	Rank	Peptide
3448	565.2820	1128.5494	1128.5451	3.80	0	42.982/5.21	33	3.9	1	K.EGPPTFEQPK.I
#	b	b++	b*	b*++	b0	b0++	Seq.	y	y++	y*	y*++	y0	y0++	#
1	130.05	65.5286			112.039	56.5233	E							10
2	187.071	94.0393			169.061	85.034	G	1000.51	500.759	983.483	492.245	982.499	491.753	9
3	284.124	142.566			266.113	133.56	P	943.488	472.248	926.462	463.735	925.478	463.243	8
4	381.177	191.092			363.166	182.087	P	846.436	423.721	829.409	415.208	828.425	414.716	7
5	482.224	241.616			464.214	232.611	T	749.383	375.195	732.356	366.682	731.372	366.19	6
6	629.293	315.15			611.282	306.145	F	648.335	324.671	631.309	316.158	630.325	315.666	5
7	758.336	379.671			740.325	370.666	E	501.267	251.137	484.24	242.624	483.256	242.132	4
8	886.394	443.701	869.368	435.187	868.384	434.695	Q	372.224	186.616	355.198	178.102			3
9	983.447	492.227	966.42	483.714	965.436	483.222	P	244.166	122.586	227.139	114.073			2
10							K	147.113	74.06	130.086	65.5468			1
SCX 60mM	XP_004490873.1
Query	Observed	Mr(expt)	Mr(calc)	Delta	Miss	Thr. MW/pI	Score	Expect	Rank	Peptide
3448	565.2820	1128.5494	1128.5815	-28.43	0	52.190/5.69	33	3.9	1	K.EGPPTFEKPK.M
#	b	b++	b*	b*++	b0	b0++	Seq.	y	y++	y*	y*++	y0	y0++	#
1	130.05	65.5286			112.039	56.5233	E							10
2	187.071	94.0393			169.061	85.034	G	1000.55	500.777	983.52	492.264	982.536	491.772	9
3	284.124	142.566			266.113	133.56	P	943.525	472.266	926.498	463.753	925.514	463.261	8
4	381.177	191.092			363.166	182.087	P	846.472	423.74	829.445	415.226	828.461	414.734	7
5	482.224	241.616			464.214	232.611	T	749.419	375.213	732.393	366.7	731.409	366.208	6
6	629.293	315.15			611.282	306.145	F	648.371	324.689	631.345	316.176	630.361	315.684	5
7	758.336	379.671			740.325	370.666	E	501.303	251.155	484.277	242.642	483.293	242.15	4
8	886.431	443.719	869.404	435.206	868.42	434.714	K	372.26	186.634	355.234	178.121			3
9	983.483	492.245	966.457	483.732	965.473	483.24	P	244.166	122.586	227.139	114.073			2
10							K	147.113	74.06	130.086	65.5468			1
SCX 60mM	XP_004492026.1
Query	Observed	Mr(expt)	Mr(calc)	Delta	Miss	Thr. MW/pI	Score	Expect	Rank	Peptide
5190	710.8603	1419.7060	1419.7034	1.84	0	55.431/6.14	29	4.1	1	K.SFLEGRPLPEEF.-
#	b	b++	b*	b*++	b0	b0++	Seq.	y	y++	y*	y*++	y0	y0++	#
1	88.0393	44.5233			70.0287	35.518	S							12
2	235.108	118.058			217.097	109.052	F	1333.68	667.343	1316.65	658.83	1315.67	658.338	11
3	348.192	174.6			330.181	165.594	L	1186.61	593.809	1169.58	585.295	1168.6	584.803	10
4	477.234	239.121			459.224	230.115	E	1073.53	537.267	1056.5	528.754	1055.52	528.261	9
5	534.256	267.632			516.245	258.626	G	944.484	472.745	927.457	464.232	926.473	463.74	8
6	690.357	345.682	673.33	337.169	672.346	336.677	R	887.462	444.235	870.436	435.721	869.452	435.229	7
7	787.41	394.209	770.383	385.695	769.399	385.203	P	731.361	366.184			713.351	357.179	6
8	900.494	450.75	883.467	442.237	882.483	441.745	L	634.308	317.658			616.298	308.652	5
9	997.547	499.277	980.52	490.764	979.536	490.272	P	521.224	261.116			503.214	252.111	4
10	1126.59	563.798	1109.56	555.285	1108.58	554.793	E	424.171	212.589			406.161	203.584	3
11	1255.63	628.319	1238.61	619.806	1237.62	619.314	E	295.129	148.068			277.118	139.063	2
12							F	166.086	83.5468					1
SCX 60mM	XP_004501273.1
Query	Observed	Mr(expt)	Mr(calc)	Delta	Miss	Thr. MW/pI	Score	Expect	Rank	Peptide
4186	622.2467	1242.4788	1242.5373	-47.05	0	37.803/9.15	28	0.33	1	-.MSMDYGPATVR.D
#	b	b++	b0	b0++	Seq.	y	y++	y*	y*++	y0	y0++	#
1	148.043	74.525			M							11
2	235.075	118.041	217.064	109.036	S	1096.51	548.758	1079.48	540.245	1078.5	539.753	10
3	366.115	183.561	348.105	174.556	M	1009.48	505.242	992.451	496.729	991.467	496.237	9
4	481.142	241.075	463.132	232.069	D	878.437	439.722	861.41	431.209	860.426	430.717	8
5	644.206	322.606	626.195	313.601	Y	763.41	382.209	746.383	373.695	745.399	373.203	7
6	701.227	351.117	683.216	342.112	G	600.346	300.677	583.32	292.164	582.336	291.671	6
7	798.28	399.644	780.269	390.638	P	543.325	272.166	526.298	263.653	525.314	263.161	5
8	869.317	435.162	851.306	426.157	A	446.272	223.64	429.246	215.126	428.262	214.634	4
9	970.365	485.686	952.354	476.681	T	375.235	188.121	358.209	179.608	357.224	179.116	3
10	1069.43	535.22	1051.42	526.215	V	274.187	137.597	257.161	129.084			2
11					R	175.119	88.0631	158.092	79.5498			1
SCX 60mM	XP_004504958.1
Query	Observed	Mr(expt)	Mr(calc)	Delta	Miss	Thr. MW/pI	Score	Expect	Rank	Peptide
5563	514.9209	1541.7410	1541.7586	-11.44	1	20.074/10.23	28	3.7	1	K.SEDALFPHGRSQAK.H
#	b	b++	b*	b*++	b0	b0++	Seq.	y	y++	y*	y*++	y0	y0++	#
1	88.0393	44.5233			70.0287	35.518	S							14
2	217.082	109.045			199.071	100.039	E	1455.73	728.371	1438.71	719.857	1437.72	719.365	13
3	332.109	166.558			314.098	157.553	D	1326.69	663.849	1309.66	655.336	1308.68	654.844	12
4	403.146	202.077			385.135	193.071	A	1211.66	606.336	1194.64	597.822	1193.65	597.331	11
5	516.23	258.619			498.219	249.613	L	1140.63	570.817	1123.6	562.304	1122.62	561.812	10
6	663.298	332.153			645.288	323.148	F	1027.54	514.275	1010.52	505.762	1009.53	505.27	9
7	760.351	380.679			742.341	371.674	P	880.475	440.741	863.448	432.228	862.464	431.736	8
8	897.41	449.209			879.399	440.203	H	783.422	392.215	766.395	383.701	765.411	383.209	7
9	954.432	477.719			936.421	468.714	G	646.363	323.685	629.337	315.172	628.352	314.68	6
10	1110.53	555.77	1093.51	547.257	1092.52	546.765	R	589.342	295.175	572.315	286.661	571.331	286.169	5
11	1197.56	599.286	1180.54	590.773	1179.55	590.281	S	433.24	217.124	416.214	208.611	415.23	208.119	4
12	1325.62	663.315	1308.6	654.802	1307.61	654.31	Q	346.209	173.608	329.182	165.095			3
13	1396.66	698.834	1379.63	690.321	1378.65	689.829	A	218.15	109.579	201.123	101.065			2
14							K	147.113	74.06	130.086	65.5468			1
SCX 60mM	XP_004516578.1
Query	Observed	Mr(expt)	Mr(calc)	Delta	Miss	Thr. MW/pI	Score	Expect	Rank	Peptide
5714	799.9136	1597.8127	1597.7929	12.4	0	66.406/8.17	24	11	1	K.GAALASDAFFPFAWK.D
#	b	b++	b0	b0++	Seq.	y	y++	y*	y*++	y0	y0++	#
1	58.0287	29.518			G							15
2	129.066	65.0366			A	1541.78	771.393	1524.75	762.88	1523.77	762.388	14
3	200.103	100.555			A	1470.74	735.874	1453.72	727.361	1452.73	726.869	13
4	313.187	157.097			L	1399.7	700.356	1382.68	691.843	1381.69	691.351	12
5	384.224	192.616			A	1286.62	643.814	1269.59	635.301	1268.61	634.809	11
6	471.256	236.132	453.246	227.126	S	1215.58	608.295	1198.56	599.782	1197.57	599.29	10
7	586.283	293.645	568.273	284.64	D	1128.55	564.779	1111.52	556.266	1110.54	555.774	9
8	657.32	329.164	639.31	320.159	A	1013.52	507.266	996.498	498.752			8
9	804.389	402.698	786.378	393.693	F	942.487	471.747	925.461	463.234			7
10	951.457	476.232	933.447	467.227	F	795.419	398.213	778.392	389.7			6
11	1048.51	524.759	1030.5	515.753	P	648.35	324.679	631.324	316.166			5
12	1195.58	598.293	1177.57	589.288	F	551.298	276.152	534.271	267.639			4
13	1266.62	633.811	1248.6	624.806	A	404.229	202.618	387.203	194.105			3
14	1452.69	726.851	1434.68	717.846	W	333.192	167.1	316.166	158.586			2
15					K	147.113	74.06	130.086	65.5468			1
2D	787
Query	Observed	Mr(expt)	Mr(calc)	Delta	Miss	Thr. MW/pI	Score	Expect	Rank	Peptide
609	681.8757	1361.7368	1360.7602	0.9766	1	35.748/5.88	52	0.068	1	R.KLGVDLPIDYTK.E
#	a	a++	a*	a*++	b	b++	b*	b*++	Seq.	y	y++	y*	y*++	#
1	101.107	51.0573	84.0808	42.544	129.102	65.0548	112.076	56.5415	K					12
2	214.191	107.599	197.165	99.0861	242.186	121.597	225.16	113.084	L	1233.67	617.34	1216.65	608.827	11
3	271.213	136.11	254.186	127.597	299.208	150.107	282.181	141.594	G	1120.59	560.798	1103.56	552.285	10
4	370.281	185.644	353.255	177.131	398.276	199.642	381.25	191.129	V	1063.57	532.287	1046.54	523.774	9
5	485.308	243.158	468.282	234.644	513.303	257.155	496.277	248.642	D	964.499	482.753	947.472	474.24	8
6	598.392	299.7	581.366	291.187	626.387	313.697	609.361	305.184	L	849.472	425.24	832.445	416.726	7
7	695.445	348.226	678.418	339.713	723.44	362.224	706.413	353.71	P	736.388	368.697	719.361	360.184	6
8	808.529	404.768	791.503	396.255	836.524	418.766	819.497	410.252	I	639.335	320.171	622.308	311.658	5
9	923.556	462.282	906.529	453.768	951.551	476.279	934.524	467.766	D	526.251	263.629	509.224	255.116	4
10	1086.62	543.813	1069.59	535.3	1114.61	557.811	1097.59	549.298	Y	411.224	206.115	394.197	197.602	3
11	1187.67	594.337	1170.64	585.824	1215.66	608.335	1198.64	599.821	T	248.161	124.584	231.134	116.071	2
12									K	147.113	74.06	130.086	65.5468	1
2D	XP_004510467.2
Query	Observed	Mr(expt)	Mr(calc)	Delta	Miss	Thr. MW/pI	Score	Expect	Rank	Peptide
434	629.8925	1257.7705	1257.6830	0.0875	0	22.881/5.48	67	0.0018	1	R.FPGVNGLGISAAR.V
#	a	a++	a*	a*++	b	b++	b*	b*++	Seq.	y	y++	y*	y*++	#
1	120.081	60.544			148.076	74.5415			F					13
2	217.133	109.07			245.129	123.068			P	1111.62	556.315	1094.6	547.801	12
3	274.155	137.581			302.15	151.579			G	1014.57	507.788	997.543	499.275	11
4	373.223	187.115			401.218	201.113			V	957.548	479.277	940.521	470.764	10
5	487.266	244.137	470.24	235.624	515.261	258.134	498.235	249.621	N	858.479	429.743	841.453	421.23	9
6	544.288	272.647	527.261	264.134	572.283	286.645	555.256	278.132	G	744.436	372.722	727.41	364.209	8
7	657.372	329.19	640.345	320.676	685.367	343.187	668.34	334.674	L	687.415	344.211	670.388	335.698	7
8	714.393	357.7	697.367	349.187	742.388	371.698	725.362	363.185	G	574.331	287.669	557.304	279.156	6
9	827.477	414.242	810.451	405.729	855.472	428.24	838.446	419.726	I	517.309	259.158	500.283	250.645	5
10	914.509	457.758	897.483	449.245	942.504	471.756	925.478	463.243	S	404.225	202.616	387.199	194.103	4
11	985.547	493.277	968.52	484.764	1013.54	507.274	996.515	498.761	A	317.193	159.1	300.167	150.587	3
12	1056.58	528.795	1039.56	520.282	1084.58	542.793	1067.55	534.28	A	246.156	123.582	229.13	115.068	2
13									R	175.119	88.0631	158.092	79.5498	1
2D	2043
Query	Observed	Mr(expt)	Mr(calc)	Delta	Miss	Thr. MW/pI	Score	Expect	Rank	Peptide
11	1723.8743	1722.8670	1722.9192	-30.30	0	21.708/6.51	59	0.0028	1	K.LWQVPETLPEDVLGK.M
#	Immon.	a	a*	a0	b	b*	b0	d	d'	Seq.	v	w	w'	y
1	86.0964	86.0964			114.091			44.0495		L
2	159.092	272.176			300.171					W	1479.77			1610.84
3	101.071	400.234	383.208		428.229	411.203		343.213		Q	1351.71	1350.72		1424.76
4	72.0808	499.303	482.276		527.298	510.271		485.287		V	1252.64	1265.66		1296.7
5	70.0651	596.356	579.329		624.35	607.324		570.34		P	1155.59	1154.59		1197.64
6	102.055	725.398	708.371	707.388	753.393	736.366	735.382	667.393		E	1026.55	1025.55		1100.58
7	74.06	826.446	809.419	808.435	854.441	837.414	836.43	810.451	812.43	T	925.499	938.519	940.499	971.541
8	86.0964	939.53	922.503	921.519	967.525	950.498	949.514	897.483		L	812.415	811.42		870.493
9	70.0651	1036.58	1019.56	1018.57	1064.58	1047.55	1046.57	1010.57		P	715.362	714.367		757.409
10	102.055	1165.63	1148.6	1147.61	1193.62	1176.59	1175.61	1107.62		E	586.319	585.324		660.356
11	88.0393	1280.65	1263.63	1262.64	1308.65	1291.62	1290.64	1236.66		D	471.293	470.297		531.314
12	72.0808	1379.72	1362.69	1361.71	1407.72	1390.69	1389.7	1365.7		V	372.224	385.245		416.287
13	86.0964	1492.8	1475.78	1474.79	1520.8	1503.77	1502.79	1450.76		L	259.14	258.145		317.218
14	30.0338	1549.83	1532.8	1531.82	1577.82	1560.79	1559.81			G				204.134
15	101.107									K	74.0237	73.0284		147.113
2D	XP_004502226.1
Query	Observed	Mr(expt)	Mr(calc)	Delta	Miss	Thr. MW/pI	Score	Expect	Rank	Peptide
28	1171.5885	1170.5812	1170.6067	-21.77	0	42.812/5.77	52	0.023	1	R.QDMVVVEVPR.L
#	Immon.	a	a*	a0	b	b*	b0	d	Seq.	v	w	y	y*	y0
1	101.071	101.071	84.0444		129.066	112.039		44.0495	Q
2	88.0393	216.098	199.071	198.087	244.093	227.066	226.082	172.108	D	983.534	982.539	1043.56	1026.53	1025.54
3	104.053	347.138	330.112	329.128	375.133	358.107	357.123	287.135	M	852.494	851.499	928.529	911.502	910.518
4	72.0808	446.207	429.18	428.196	474.202	457.175	456.191	432.191	V	753.425	766.446	797.488	780.461	779.477
5	72.0808	545.275	528.249	527.265	573.27	556.244	555.26	531.26	V	654.357	667.377	698.42	681.393	680.409
6	72.0808	644.344	627.317	626.333	672.338	655.312	654.328	630.328	V	555.288	568.309	599.351	582.325	581.341
7	102.055	773.386	756.36	755.376	801.381	784.355	783.371	715.381	E	426.246	425.251	500.283	483.256	482.272
8	72.0808	872.455	855.428	854.444	900.449	883.423	882.439	858.439	V	327.178	340.198	371.24	354.214
9	70.0651	969.507	952.481	951.497	997.502	980.476	979.492	943.492	P	230.125	229.13	272.172	255.145
10	129.113								R	74.0237	73.0284	175.119	158.092
2D	XP_004486933.1
Query	Observed	Mr(expt)	Mr(calc)	Delta	Miss	Thr. MW/pI	Score	Expect	Rank	Peptide
24	1673.8043	1672.7970	1672.9182	-72.41	1	75.461/8.87	53	0.012	1	K.ENMLLIKDLLSQTR.E
#	Immon.	a	a*	a0	b	b*	b0	d	d'	Seq.	v	w	w'	y
1	102.055	102.055		84.0444	130.05		112.039	44.0495		E
2	87.0553	216.098	199.071	198.087	244.093	227.066	226.082	173.092		N	1485.85	1484.85		1544.88
3	104.053	347.138	330.112	329.128	375.133	358.107	357.123	287.135		M	1354.81	1353.81		1430.84
4	86.0964	460.222	443.196	442.212	488.217	471.191	470.207	418.175		L	1241.72	1240.73		1299.8
5	86.0964	573.307	556.28	555.296	601.301	584.275	583.291	531.26		L	1128.64	1127.64		1186.72
6	86.0964	686.391	669.364	668.38	714.385	697.359	696.375	658.359	672.375	I	1015.55	1028.57	1042.59	1073.63
7	101.107	814.486	797.459	796.475	842.48	825.454	824.47	757.428		K	887.458	886.463		960.547
8	88.0393	929.513	912.486	911.502	957.507	940.481	939.497	885.523		D	772.431	771.436		832.452
9	86.0964	1042.6	1025.57	1024.59	1070.59	1053.56	1052.58	1000.55		L	659.347	658.352		717.425
10	86.0964	1155.68	1138.65	1137.67	1183.68	1166.65	1165.66	1113.63		L	546.263	545.268		604.341
11	60.0444	1242.71	1225.69	1224.7	1270.71	1253.68	1252.7	1226.72		S	459.231	458.236		491.257
12	101.071	1370.77	1353.74	1352.76	1398.77	1381.74	1380.76	1313.75		Q	331.172	330.177		404.225
13	74.06	1471.82	1454.79	1453.81	1499.81	1482.79	1481.8	1455.82	1457.8	T	230.125	243.145	245.124	276.167
14	129.113									R	74.0237	73.0284		175.119
