# Supplementary material for: Combining extracellular matrix proteome and phosphoproteome of chickpea and meta‐analysis reveal novel proteoforms and evolutionary significance of clade‐specific wall‐associated events in plant
Source: Plant Direct. 2024 Mar 18;8(3):e572. doi: 10.1002/pld3.572 (PMC10945595; doi:10.1002/pld3.572)
Supplement: Supplementary file 10 — Table S10. Fragment spectra of the phosphoproteins identified with a single peptide. [file PLD3-8-e572-s002.xlsx]

## Sheet: Sheet 1
Table S10. Fragment spectra of the proteins identified with a single peptide.
Instrument type:	ESI-MS/MS
Enzyme:	Trypsin
Type of search:	MS MS ion search
Mass value:	Monoisotopic
Peptide mass tolerance:	1.2 Da
Fragment mass tolerance:	±0.6 Da
Maximum missed cleavage:	1
Fixed modification:	Carbamidomethylation
Variable modification:	Oxidation
Decoy
W1PJH3-IMAC-1DE
Query	Observed	Mr(expt)	Mr(calc)	Delta	Miss	Thr. MW/pI	Exp. MW/pI	Score	Expect	Rank	Peptide
7888	581.229	1740.67	1740.59	41.2	0	27.554/7.19		83	2.3e-05	2	K.SGCEAFGTDELCCR.N
#	b	b++	b0	b0++	Seq.	y	y++	y*	y*++	y0	y0++	#
1	88.0393	44.5233	70.0287	35.518	S							14
2	145.061	73.034	127.05	64.0287	G	1654.57	827.788	1637.54	819.275	1636.56	818.783	13
3	305.091	153.049	287.081	144.044	C	1597.55	799.278	1580.52	790.764	1579.54	790.272	12
4	434.134	217.571	416.123	208.565	E	1437.52	719.262	1420.49	710.749	1419.51	710.257	11
5	505.171	253.089	487.161	244.084	A	1308.47	654.741	1291.45	646.228	1290.46	645.736	10
6	652.24	326.623	634.229	317.618	F	1237.44	619.222	1220.41	610.709	1219.43	610.217	9
7	709.261	355.134	691.25	346.129	G	1090.37	545.688	1073.34	537.175	1072.36	536.683	8
8	890.275	445.641	872.264	436.636	T	1033.35	517.178	1016.32	508.664	1015.34	508.172	7
9	1005.3	503.155	987.291	494.149	D	852.334	426.671	835.307	418.157	834.323	417.665	6
10	1134.34	567.676	1116.33	558.671	E	737.307	369.157	720.28	360.644	719.296	360.152	5
11	1247.43	624.218	1229.42	615.213	L	608.264	304.636	591.238	296.123			4
12	1407.46	704.233	1389.45	695.228	C	495.18	248.094	478.154	239.581			3
13	1567.49	784.249	1549.48	775.243	C	335.15	168.078	318.123	159.565			2
14					R	175.119	88.0631	158.092	79.5498			1
